# Supplementary material for: Genome-Wide Transcription Start Sites Mapping in Methylorubrum Grown with Dichloromethane and Methanol
Source: Microorganisms. 2022 Jun 27;10(7):1301. doi: 10.3390/microorganisms10071301 (PMC9320726; doi:10.3390/microorganisms10071301)
Supplement: Supplementary file 1 [file microorganisms-10-01301-s001.zip]

Archive with 2 entries (2 files):
- microorganisms-1775312-supplementary.pdf
- Supplementary Table S1-TSS list.xlsx
