# Supplementary material for: Genome-Wide Transcription Start Sites Mapping in Methylorubrum Grown with Dichloromethane and Methanol
Source: Microorganisms. 2022 Jun 27;10(7):1301. doi: 10.3390/microorganisms10071301 (PMC9320726; doi:10.3390/microorganisms10071301)
Supplement: Supplementary file 1 [file microorganisms-10-01301-s001.zip › Supplementary Table S1-TSS list.xlsx]

## Sheet: TSS
Replicon	Position	Strand.x	Label	Gene	Strand	Start	End	Condition.DCM	Score.DCM	Difference.DCM	Pvalue.DCM	Positional.Uncertainty.DCM	Condition.MeOH	Score.MeOH	Difference.MeOH	Pvalue.MeOH	Positional.Uncertainty.MeOH	TSS_class	Comment	Distance (primary)	Validation	-35	-10	More expressed in DCM vs MeOH (Chaignaud et al. 2017)	Start validated in dN-TOP (Bibi-Triki et al. 2018)
METDI	288	Minus	NA	NA				NA	NA	NA	NA	NA	MeOH	1000	10	1.6E-07	0	O	-					NA	NA
METDI	293	Minus	NA	NA				NA	NA	NA	NA	NA	MeOH	1000	18	0	0	O	-					NA	NA
METDI	389	Plus	NA	NA				DCM	1000	102	0	0	MeOH	1000	50	0	0	O	-					NA	NA
METDI	1430	Plus	METDI0001	dnaA	2	710	2215	DCM	1000	15	0	1	MeOH	1000	12	0	1	I	within gene(s) METDI0001;					NA	NA
METDI	2385	Plus	METDI0002	dnaN	3	2535	3656	DCM	1000	154	0	2	MeOH	1000	18	0	2	P	150nt upstream of gene METDI0002;	150	Validated			NA	NA
METDI	2484	Plus	METDI0002	dnaN	3	2535	3656	DCM	1000	11	2.5E-06	0	NA	NA	NA	NA	NA	P	51nt upstream of gene METDI0002;	51	Validated			NA	NA
METDI	2986	Minus	METDI0002	dnaN	3	2535	3656	NA	NA	NA	NA	NA	MeOH	1000	8	1.8E-13	0	Ai	antisense to gene(s) METDI0002;					NA	NA
METDI	3697	Plus	METDI0003	recF	1	3697	4851	DCM	1000	16	0	0	MeOH	1000	19	0	0	P	0nt upstream of gene METDI0003;	0	Validated			NA	Methione validated
METDI	5175	Plus	METDI0004	NA	-1	4855	5259	DCM	1000	58	0	0	MeOH	1000	26	0	0	Ai	antisense to gene(s) METDI0004;					NA	NA
METDI	5178	Plus	METDI0004	NA	-1	4855	5259	DCM	1000	34	0	0	MeOH	1000	10	0	0	Ai	antisense to gene(s) METDI0004;					NA	NA
METDI	5294	Minus	METDI0004	NA	-1	4855	5259	DCM	1000	53	0	0	MeOH	1000	58	0	0	IP	within gene(s) METDI0005; 35nt upstream of gene METDI0004;	35	Validated			NA	NA
METDI	5518	Minus	METDI0005	NA	-2	5259	5498	DCM	1000	177	0	0	MeOH	1000	84	0	0	P	20nt upstream of gene METDI0005;	20	Validated			NA	NA
METDI	6377	Minus	METDI0006	recQ	3	5601	7448	DCM	1000	16	6.9E-11	0	NA	NA	NA	NA	NA	Ai	antisense to gene(s) METDI0006;					NA	NA
METDI	8097	Plus	METDI0008	NA	3	8160	8846	DCM	1000	13	5.9E-14	0	NA	NA	NA	NA	NA	P	63nt upstream of gene METDI0008;	63	Validated			DCM	NA
METDI	10658	Minus	METDI0009	recD	1	8968	11169	DCM	1000	19	0	0	NA	NA	NA	NA	NA	Ai	antisense to gene(s) METDI0009;					NA	NA
METDI	12584	Plus	METDI0011	purL	1	12688	14913	NA	NA	NA	NA	NA	MeOH	1000	16	0	2	P	104nt upstream of gene METDI0011;	104	Validated			NA	NA
METDI	14280	Minus	METDI0011	purL	1	12688	14913	DCM	1000	14	0	0	MeOH	1000	13	4e-09	0	Ai	antisense to gene(s) METDI0011;					NA	NA
METDI	15181	Plus	METDI0013	NA	2	15251	15586	DCM	1000	52	0	0	MeOH	1000	16	0	0	P	70nt upstream of gene METDI0013;	70	Validated			NA	NME
METDI	15229	Minus	NA	NA				DCM	1000	10	0.00018	0	NA	NA	NA	NA	NA	O	-					NA	NA
METDI	15352	Minus	METDI0013	NA	2	15251	15586	DCM	1000	10	0.0014	0	NA	NA	NA	NA	NA	Ai	antisense to gene(s) METDI0013;					NA	NME
METDI	15358	Minus	METDI0013	NA	2	15251	15586	DCM	1000	47	0	1	MeOH	1000	14	1.4E-10	1	Ai	antisense to gene(s) METDI0013;					NA	NME
METDI	15642	Plus	METDI0014	NA	2	15659	16561	DCM	1000	5	4.6E-09	0	NA	NA	NA	NA	NA	P	17nt upstream of gene METDI0014;	17	Validated			NA	NA
METDI	17629	Plus	NA	NA				DCM	1000	148	0	0	MeOH	1000	10	8.1E-10	0	O	-					NA	NA
METDI	17635	Plus	NA	NA				DCM	1000	127	0	2	NA	NA	NA	NA	NA	O	-					NA	NA
METDI	17638	Plus	NA	NA				DCM	1000	8	6.6E-06	0	NA	NA	NA	NA	NA	O	-					NA	NA
METDI	17685	Plus	NA	NA				DCM	1000	157	0	0	NA	NA	NA	NA	NA	O	-					NA	NA
METDI	17689	Plus	NA	NA				DCM	1000	62	0	0	NA	NA	NA	NA	NA	O	-					NA	NA
METDI	17692	Plus	NA	NA				DCM	1000	14	7.8E-05	2	NA	NA	NA	NA	NA	O	-					NA	NA
METDI	18998	Minus	METDI0017	NA	-1	17983	18816	DCM	1000	27	0	0	MeOH	1000	38	0	1	P	182nt upstream of gene METDI0017;	182	Validated			NA	NA
METDI	21395	Minus	METDI0018	NA	-1	19186	21231	NA	NA	NA	NA	NA	MeOH	1000	18	0	0	IP	within gene(s) METDI0019; 164nt upstream of gene METDI0018;	164	Validated			NA	NA
METDI	22339	Plus	METDI0019	NA	-2	21231	22757	DCM	1000	16	8.1E-14	0	MeOH	1000	6	2.2E-09	0	Ai	antisense to gene(s) METDI0019;					NA	NA
METDI	22838	Minus	METDI0019	NA	-2	21231	22757	DCM	1000	50	0	3	NA	NA	NA	NA	NA	P	81nt upstream of gene METDI0019;	81	Validated			NA	NA
METDI	22964	Minus	METDI0019	NA	-2	21231	22757	DCM	1000	11	2.6E-05	1	NA	NA	NA	NA	NA	P	207nt upstream of gene METDI0019;	207	Validated			NA	NA
METDI	24938	Plus	METDI0021	NA	-1	24379	25377	NA	NA	NA	NA	NA	MeOH	1000	2	1.2E-11	0	Ai	antisense to gene(s) METDI0021;					NA	NA
METDI	25415	Minus	METDI0021	NA	-1	24379	25377	DCM	1000	21	0	0	NA	NA	NA	NA	NA	P	38nt upstream of gene METDI0021;	38	NA			NA	NA
METDI	26693	Minus	NA	NA				DCM	1000	7	8.8E-07	0	NA	NA	NA	NA	NA	O	-					NA	NA
METDI	27290	Minus	METDI0024	mdcA	3	26832	28478	DCM	1000	11	1.3E-07	0	MeOH	1000	NA	0.00019	0	Ai	antisense to gene(s) METDI0024;					NA	NA
METDI	41285	Plus	NA	NA				DCM	1000	11	1.3E-07	0	NA	NA	NA	NA	NA	O	-					NA	NA
METDI	41291	Plus	NA	NA				DCM	1000	10	1.3E-07	0	NA	NA	NA	NA	NA	O	-					NA	NA
METDI	43720	Minus	NA	NA				DCM	1000	13	6.8E-09	0	MeOH	1000	29	0	0	O	-					NA	NA
METDI	43837	Plus	METDI0045	NA	2	43940	44143	DCM	1000	58	0	2	MeOH	1000	67	0	2	P	103nt upstream of gene METDI0045;	103	Validated			NA	NA
METDI	44397	Plus	NA	NA				DCM	1000	145	0	6	MeOH	1000	55	0	6	O	-					NA	NA
METDI	44406	Plus	NA	NA				DCM	1000	19	2.7E-12	0	NA	NA	NA	NA	NA	O	-					NA	NA
METDI	44576	Minus	NA	NA				NA	NA	NA	NA	NA	MeOH	1000	10	3.4E-07	0	O	-					NA	NA
METDI	46000	Plus	NA	NA				DCM	1000	101	0	0	MeOH	1000	28	0	0	O	-					NA	NA
METDI	47968	Minus	NA	NA				DCM	1000	19	0	0	MeOH	1000	48	0	0	O	-					NA	NA
METDI	49316	Minus	METDI0049	NA	-1	48529	49293	DCM	1000	9	0	0	MeOH	1000	10	0	0	P	23nt upstream of gene METDI0049;	23	Validated			NA	NA
METDI	49343	Plus	METDI0050	NA	3	49566	50198	DCM	1000	10	1.5E-05	0	NA	NA	NA	NA	NA	P	223nt upstream of gene METDI0050;	223	Validated			NA	NA
METDI	49402	Plus	METDI0050	NA	3	49566	50198	DCM	1000	31	0	0	MeOH	1000	35	0	0	P	164nt upstream of gene METDI0050;	164	Validated			NA	NA
METDI	49691	Plus	METDI0050	NA	3	49566	50198	DCM	1000	12	3.8E-09	2	NA	NA	NA	NA	NA	I	within gene(s) METDI0050;					NA	NA
METDI	50152	Minus	METDI0050	NA	3	49566	50198	DCM	1000	10	2.1E-06	0	NA	NA	NA	NA	NA	Ai	antisense to gene(s) METDI0050;					NA	NA
METDI	50779	Plus	METDI0051	NA	-1	50602	50811	DCM	1000	11	1.2E-10	0	NA	NA	NA	NA	NA	Ai	antisense to gene(s) METDI0051;					NA	NA
METDI	52748	Minus	METDI0053	NA	-1	51430	52740	DCM	1000	11	0.0089	0	MeOH	1000	8	1.1E-05	0	P	8nt upstream of gene METDI0053;	8	NA			NA	NA
METDI	53047	Minus	NA	NA				NA	NA	NA	NA	NA	MeOH	1000	135	0	3	O	-					NA	NA
METDI	53052	Minus	NA	NA				NA	NA	NA	NA	NA	MeOH	1000	133	0	0	O	-					NA	NA
METDI	54395	Minus	METDI0054	trpB	-3	53123	54364	DCM	1000	18	0	0	MeOH	1000	25	0	0	P	31nt upstream of gene METDI0054;	31	NA			NA	NME
METDI	55615	Minus	METDI0056	NA	-2	55158	55526	DCM	1000	12	2.3E-12	1	NA	NA	NA	NA	NA	P	89nt upstream of gene METDI0056;	89	Validated			NA	NA
METDI	57218	Minus	METDI0058	sppA	-3	56102	57067	DCM	1000	107	0	4	NA	NA	NA	NA	NA	P	151nt upstream of gene METDI0058;	151	Validated			NA	NME
METDI	58490	Plus	METDI0059	NA	-1	57328	58653	DCM	1000	22	0	0	MeOH	1000	10	3.6E-09	0	Ai	antisense to gene(s) METDI0059;					NA	NA
METDI	59494	Plus	METDI0060	rpsA	-2	58746	60458	DCM	1000	11	8.2E-09	0	NA	NA	NA	NA	NA	Ai	antisense to gene(s) METDI0060;					NA	NME
METDI	59739	Plus	METDI0060	rpsA	-2	58746	60458	DCM	1000	13	6.8E-10	0	NA	NA	NA	NA	NA	Ai	antisense to gene(s) METDI0060;					NA	NME
METDI	60677	Minus	METDI0060	rpsA	-2	58746	60458	DCM	1000	1824	0	1	MeOH	1000	1504	0	1	P	219nt upstream of gene METDI0060;	219	Validated			NA	NME
METDI	62743	Minus	METDI0063	rrm1	-2	62331	62798	DCM	1000	5	2.4E-06	0	NA	NA	NA	NA	NA	I	within gene(s) METDI0063;					NA	NA
METDI	62750	Minus	METDI0063	rrm1	-2	62331	62798	DCM	1000	41	0	2	NA	NA	NA	NA	NA	I	within gene(s) METDI0063;					NA	NA
METDI	65366	Plus	METDI0067	kefB	2	64286	66052	DCM	1000	10	9.4E-11	0	NA	NA	NA	NA	NA	I	within gene(s) METDI0067;					NA	NA
METDI	68084	Plus	METDI0071	NA	2	68264	68482	DCM	1000	189	0	0	MeOH	1000	161	0	0	P	180nt upstream of gene METDI0071;	180	Validated			NA	NA
METDI	69794	Plus	METDI0072	NA	-3	68597	70294	NA	NA	NA	NA	NA	MeOH	1000	13	5.2E-09	0	Ai	antisense to gene(s) METDI0072;					NA	NA
METDI	70169	Minus	METDI0072	NA	-3	68597	70294	NA	NA	NA	NA	NA	MeOH	1000	15	0	0	I	within gene(s) METDI0072;					NA	NA
METDI	70353	Minus	METDI0072	NA	-3	68597	70294	DCM	1000	40	0	0	MeOH	1000	50	0	1	P	59nt upstream of gene METDI0072;	59	Validated			NA	NA
METDI	70625	Plus	METDI0073	NA	3	70677	72299	NA	NA	NA	NA	NA	MeOH	1000	18	0	0	P	52nt upstream of gene METDI0073;	52	Validated			NA	NA
METDI	71306	Plus	METDI0073	NA	3	70677	72299	DCM	1000	10	1.5E-11	0	MeOH	1000	28	0	0	I	within gene(s) METDI0073;					NA	NA
METDI	72934	Minus	METDI0075	NA	-1	72673	72912	DCM	1000	9	4.4E-10	0	NA	NA	NA	NA	NA	P	22nt upstream of gene METDI0075;	22	Validated			NA	NA
METDI	74451	Minus	METDI0077	NA	-2	73782	74417	DCM	1000	31	0	1	MeOH	1000	13	1.4E-11	0	P	34nt upstream of gene METDI0077;	34	NA			NA	NA
METDI	77519	Minus	METDI0080	NA	-3	76712	77752	DCM	1000	10	1.8E-09	0	NA	NA	NA	NA	NA	I	within gene(s) METDI0080;					NA	NA
METDI	77560	Plus	METDI0081	NA	2	77810	79864	DCM	1000	102	0	0	NA	NA	NA	NA	NA	PAi	250nt upstream of gene METDI0081; antisense to gene(s) METDI0080;	250	Validated			NA	NA
METDI	77646	Plus	METDI0081	NA	2	77810	79864	DCM	1000	217	0	0	MeOH	1000	17	0	0	PAi	164nt upstream of gene METDI0081; antisense to gene(s) METDI0080;	164	Validated			NA	NA
METDI	82737	Minus	METDI0084	NA	1	82024	82965	NA	NA	NA	NA	NA	MeOH	1000	42	0	1	Ai	antisense to gene(s) METDI0084;					NA	NA
METDI	82738	Minus	METDI0084	NA	1	82024	82965	DCM	1000	56	0	1	NA	NA	NA	NA	NA	Ai	antisense to gene(s) METDI0084;					NA	NA
METDI	84977	Plus	NA	NA				DCM	1000	17	0	0	MeOH	1000	16	0	0	O	-					NA	NA
METDI	85651	Plus	METDI0087	NA	1	85417	86526	DCM	1000	16	4.7E-12	0	NA	NA	NA	NA	NA	I	within gene(s) METDI0087;					NA	NA
METDI	85887	Plus	METDI0087	NA	1	85417	86526	DCM	1000	19	0	0	NA	NA	NA	NA	NA	I	within gene(s) METDI0087;					NA	NA
METDI	90409	Minus	METDI0089	NA	-3	89429	90385	DCM	1000	32	0	3	NA	NA	NA	NA	NA	P	24nt upstream of gene METDI0089;	24	Validated			NA	NA
METDI	91470	Plus	METDI0091	NA	3	91494	91940	NA	NA	NA	NA	NA	MeOH	1000	15	1.9E-12	2	P	24nt upstream of gene METDI0091;	24	Validated			DCM	NA
METDI	91488	Minus	NA	NA				DCM	1000	22	0	1	NA	NA	NA	NA	NA	O	-					NA	NA
METDI	95432	Plus	METDI0094	serA	2	95459	96709	NA	NA	NA	NA	NA	MeOH	1000	21	0	2	P	27nt upstream of gene METDI0094;	27	NA			NA	NA
METDI	98523	Plus	NA	NA				DCM	1000	214	0	1	MeOH	1000	11	2.1E-10	0	O	-		Validated			NA	NA
METDI	98532	Plus	NA	NA				DCM	1000	13	1.1E-10	2	NA	NA	NA	NA	NA	O	-					NA	NA
METDI	98813	Plus	METDI0096	NA	3	98856	99515	DCM	1000	22	0	2	NA	NA	NA	NA	NA	P	43nt upstream of gene METDI0096;	43	Validated			NA	NA
METDI	99246	Plus	METDI0096	NA	3	98856	99515	DCM	1000	14	1.3E-12	0	NA	NA	NA	NA	NA	I	within gene(s) METDI0096;					NA	NA
METDI	105346	Plus	METDI0101	NA	1	104716	105672	DCM	1000	1	6.3E-14	0	MeOH	1000	NA	4.2E-11	0	I	within gene(s) METDI0101;					NA	NA
METDI	105819	Minus	METDI0102	NA	2	105647	106186	NA	NA	NA	NA	NA	MeOH	1000	24	0	1	Ai	antisense to gene(s) METDI0102;					NA	NA
METDI	108504	Minus	METDI0104	coxA	2	107306	108997	DCM	1000	15	0	0	MeOH	1000	5	2.2E-08	0	Ai	antisense to gene(s) METDI0104;					NA	NA
METDI	109414	Plus	METDI0105	NA	1	108994	109683	DCM	1000	15	0	0	NA	NA	NA	NA	NA	I	within gene(s) METDI0105;					NA	NA
METDI	109425	Minus	METDI0105	NA	1	108994	109683	DCM	1000	9	1e-07	0	MeOH	1000	12	3.5E-10	0	Ai	antisense to gene(s) METDI0105;					NA	NA
METDI	109661	Plus	METDI0106	NA	3	109680	109982	DCM	1000	25	0	0	MeOH	1000	49	0	1	IP	within gene(s) METDI0105; 19nt upstream of gene METDI0106;	19	Validated			NA	NA
METDI	110448	Minus	NA	NA				DCM	1000	29	0	1	MeOH	1000	27	0	1	O	-					NA	NA
METDI	110830	Minus	METDI0108	NA	-3	110498	110782	DCM	1000	33	0	0	NA	NA	NA	NA	NA	P	48nt upstream of gene METDI0108;	48	Validated			DCM	NA
METDI	110978	Plus	METDI0109	NA	1	111049	111579	DCM	1000	95	0	0	MeOH	1000	10	2.1E-10	0	P	71nt upstream of gene METDI0109;	71	NA			NA	NA
METDI	116751	Plus	METDI0118	kdpB	2	116594	118684	NA	NA	NA	NA	NA	MeOH	1000	10	6.8E-07	0	I	within gene(s) METDI0118;					NA	NA
METDI	119887	Minus	METDI0120	kdpD	2	119324	122041	DCM	1000	10	7.3E-08	0	NA	NA	NA	NA	NA	Ai	antisense to gene(s) METDI0120;					NA	NA
METDI	122707	Plus	METDI0121	kdpE	1	122038	122784	NA	NA	NA	NA	NA	MeOH	1000	22	0	0	I	within gene(s) METDI0121;					NA	Methione validated
METDI	123445	Plus	METDI0123	NA	3	123528	124838	DCM	1000	15	4.3E-13	0	NA	NA	NA	NA	NA	P	83nt upstream of gene METDI0123;	83	Validated			NA	NA
METDI	124930	Minus	NA	NA				NA	NA	NA	NA	NA	MeOH	1000	10	2.5E-08	0	O	-					NA	NA
METDI	126390	Plus	METDI0126	NA	-3	126080	126868	NA	NA	NA	NA	NA	MeOH	1000	10	1e-06	0	Ai	antisense to gene(s) METDI0126;					NA	NA
METDI	126502	Minus	METDI0126	NA	-3	126080	126868	DCM	1000	10	2.6E-08	0	NA	NA	NA	NA	NA	I	within gene(s) METDI0126;					NA	NA
METDI	126637	Minus	METDI0126	NA	-3	126080	126868	DCM	1000	21	0	0	MeOH	1000	3	3.3E-06	0	I	within gene(s) METDI0126;					NA	NA
METDI	129115	Minus	METDI0129	NA	-3	128744	129784	DCM	1000	18	0	0	MeOH	1000	9	1.2E-08	0	I	within gene(s) METDI0129;					DCM	NA
METDI	134687	Minus	METDI0134	NA	-2	134232	135527	NA	NA	NA	NA	NA	MeOH	1000	10	6.3E-12	0	I	within gene(s) METDI0134;					NA	NA
METDI	134710	Plus	METDI0134	NA	-2	134232	135527	DCM	1000	26	0	0	MeOH	1000	52	0	1	Ai	antisense to gene(s) METDI0134;					NA	NA
METDI	134716	Plus	METDI0134	NA	-2	134232	135527	NA	NA	NA	NA	NA	MeOH	1000	13	1.1E-06	0	Ai	antisense to gene(s) METDI0134;					NA	NA
METDI	134785	Plus	METDI0134	NA	-2	134232	135527	NA	NA	NA	NA	NA	MeOH	1000	12	5.7E-06	0	Ai	antisense to gene(s) METDI0134;					NA	NA
METDI	134792	Plus	METDI0134	NA	-2	134232	135527	DCM	1000	10	4e-05	0	NA	NA	NA	NA	NA	Ai	antisense to gene(s) METDI0134;					NA	NA
METDI	137865	Minus	METDI0136	NA	-1	136612	137724	DCM	1000	68	0	0	NA	NA	NA	NA	NA	P	141nt upstream of gene METDI0136;	141	Validated			NA	NA
METDI	138553	Minus	METDI0138	NA	-1	138526	138993	DCM	1000	12	2.3E-07	0	NA	NA	NA	NA	NA	I	within gene(s) METDI0138;					NA	NA
METDI	138577	Plus	METDI0138	NA	-1	138526	138993	DCM	1000	22	9.1E-14	1	MeOH	1000	16	5.6E-12	2	Ai	antisense to gene(s) METDI0138;					NA	NA
METDI	145011	Minus	NA	NA				DCM	1000	10	1.8E-12	0	MeOH	1000	12	0	0	O	-					NA	NA
METDI	146255	Plus	METDI0148	umuC	2	146255	147568	DCM	1000	7	1.8E-14	0	MeOH	1000	21	0	0	P	0nt upstream of gene METDI0148;	0	Validated			NA	NA
METDI	147236	Minus	METDI0148	umuC	2	146255	147568	DCM	1000	11	2.7E-07	0	MeOH	1000	11	3.7E-08	0	Ai	antisense to gene(s) METDI0148;					NA	NA
METDI	149229	Plus	METDI0150	NA	2	149260	150507	NA	NA	NA	NA	NA	MeOH	1000	NA	0	1	P	31nt upstream of gene METDI0150;	31	Validated			NA	NME
METDI	149440	Plus	METDI0150	NA	2	149260	150507	DCM	1000	NA	4.5E-08	0	MeOH	1000	NA	3.5E-07	0	I	within gene(s) METDI0150;					NA	NME
METDI	150735	Plus	METDI0152	umuC	3	150735	152141	DCM	1000	10	1.8E-10	0	MeOH	1000	14	0	0	P	0nt upstream of gene METDI0152;	0	Validated			NA	NA
METDI	150743	Plus	METDI0152	umuC	3	150735	152141	NA	NA	NA	NA	NA	MeOH	1000	10	3.1E-13	0	I	within gene(s) METDI0152;					NA	NA
METDI	152213	Plus	NA	NA				DCM	1000	27	0	0	MeOH	1000	11	3.1E-14	0	O	-					NA	NA
METDI	152218	Plus	NA	NA				DCM	1000	23	0	0	NA	NA	NA	NA	NA	O	-					NA	NA
METDI	152262	Plus	NA	NA				DCM	1000	9	8e-15	0	NA	NA	NA	NA	NA	O	-					NA	NA
METDI	153536	Plus	METDI0154	NA	2	153536	154339	DCM	1000	17	0	0	MeOH	1000	13	0	0	P	0nt upstream of gene METDI0154;	0	Validated			NA	NA
METDI	154834	Minus	NA	NA				NA	NA	NA	NA	NA	MeOH	1000	12	3.1E-15	0	O	-					NA	NA
METDI	154855	Plus	METDI0155	pccB	2	154934	156466	DCM	1000	51	0	1	MeOH	1000	112	0	1	P	79nt upstream of gene METDI0155;	79	Validated			NA	Methione validated
METDI	155698	Minus	METDI0155	pccB	2	154934	156466	DCM	1000	10	1.3E-11	0	NA	NA	NA	NA	NA	Ai	antisense to gene(s) METDI0155;					NA	Methione validated
METDI	157118	Minus	METDI0156	NA	-2	156528	157082	DCM	1000	32	0	0	MeOH	1000	NA	0.0037	0	P	36nt upstream of gene METDI0156;	36	NA			NA	NA
METDI	157485	Plus	METDI0157	NA	1	157519	158166	DCM	1000	38	0	0	MeOH	1000	63	0	0	P	34nt upstream of gene METDI0157;	34	Validated			NA	NA
METDI	158061	Plus	METDI0158	ilvC	1	158200	159219	DCM	1000	18	0	0	MeOH	1000	13	0	0	IP	within gene(s) METDI0157; 139nt upstream of gene METDI0158;	139	Validated			NA	NA
METDI	158224	Plus	METDI0158	ilvC	1	158200	159219	DCM	1000	17	0	0	NA	NA	NA	NA	NA	I	within gene(s) METDI0158;					NA	NA
METDI	158379	Minus	METDI0158	ilvC	1	158200	159219	DCM	1000	18	9.9E-14	0	MeOH	1000	8	4.1E-08	0	Ai	antisense to gene(s) METDI0158;					NA	NA
METDI	159170	Minus	METDI0158	ilvC	1	158200	159219	DCM	1000	23	0	0	MeOH	1000	25	0	0	Ai	antisense to gene(s) METDI0158;					NA	NA
METDI	159173	Minus	METDI0158	ilvC	1	158200	159219	NA	NA	NA	NA	NA	MeOH	1000	10	5.9E-06	0	Ai	antisense to gene(s) METDI0158;					NA	NA
METDI	159356	Plus	METDI0159	NA	3	159387	160040	NA	NA	NA	NA	NA	MeOH	1000	3	4.2E-10	0	P	31nt upstream of gene METDI0159;	31	Validated			NA	NME
METDI	160816	Minus	METDI0160	NA	3	160104	160976	DCM	1000	6	5e-15	0	MeOH	1000	13	0	0	Ai	antisense to gene(s) METDI0160;					NA	NA
METDI	162230	Minus	METDI0161	ccr	-2	161049	162347	DCM	1000	18	0	0	NA	NA	NA	NA	NA	I	within gene(s) METDI0161;					NA	NA
METDI	162237	Minus	METDI0161	ccr	-2	161049	162347	DCM	1000	10	6.4E-07	0	NA	NA	NA	NA	NA	I	within gene(s) METDI0161;					NA	NA
METDI	162398	Minus	METDI0161	ccr	-2	161049	162347	DCM	1000	201	0	0	MeOH	1000	578	0	2	P	51nt upstream of gene METDI0161;	51	Validated			NA	NA
METDI	163191	Plus	METDI0162	katA	-2	162528	163997	NA	NA	NA	NA	NA	MeOH	1000	12	1.1E-09	0	Ai	antisense to gene(s) METDI0162;					NA	NA
METDI	163910	Plus	METDI0162	katA	-2	162528	163997	NA	NA	NA	NA	NA	MeOH	1000	10	2.6E-08	0	Ai	antisense to gene(s) METDI0162;					NA	NA
METDI	164097	Minus	METDI0162	katA	-2	162528	163997	DCM	1000	32	0	0	MeOH	1000	18	0	0	P	100nt upstream of gene METDI0162;	100	NA			NA	NA
METDI	164313	Plus	METDI0163	ecm	3	164364	166430	DCM	1000	29	0	0	MeOH	1000	64	0	0	P	51nt upstream of gene METDI0163;	51	NA			NA	NME
METDI	164876	Minus	METDI0163	ecm	3	164364	166430	DCM	1000	36	0	0	MeOH	1000	29	0	0	Ai	antisense to gene(s) METDI0163;					NA	NME
METDI	167280	Minus	METDI0164	NA	-1	166540	167226	NA	NA	NA	NA	NA	MeOH	1000	58	0	3	P	54nt upstream of gene METDI0164;	54	Validated			NA	NA
METDI	167745	Plus	METDI0165	NA	-3	167498	168244	DCM	1000	11	1.5E-08	0	NA	NA	NA	NA	NA	Ai	antisense to gene(s) METDI0165;					NA	NA
METDI	168268	Plus	METDI0166	NA	2	168353	168682	DCM	1000	9	8.6E-05	0	NA	NA	NA	NA	NA	P	85nt upstream of gene METDI0166;	85	Validated			NA	NA
METDI	168292	Minus	METDI0165	NA	-3	167498	168244	DCM	1000	27	0	0	MeOH	1000	19	0	0	P	48nt upstream of gene METDI0165;	48	Validated			NA	NA
METDI	168350	Plus	METDI0166	NA	2	168353	168682	DCM	1000	2	7.9E-05	0	NA	NA	NA	NA	NA	P	3nt upstream of gene METDI0166;	3	Validated			NA	NA
METDI	168777	Plus	METDI0167	trpS	3	168834	169895	DCM	1000	102	0	2	MeOH	1000	175	0	3	P	57nt upstream of gene METDI0167;	57	Validated			NA	NME
METDI	169321	Minus	METDI0167	trpS	3	168834	169895	DCM	1000	16	7.1E-13	0	MeOH	1000	16	0	0	Ai	antisense to gene(s) METDI0167;					NA	NME
METDI	170204	Minus	METDI0168	NA	-1	170011	170184	DCM	1000	13	2.9E-09	0	NA	NA	NA	NA	NA	P	20nt upstream of gene METDI0168;	20	Validated			NA	NA
METDI	170292	Plus	METDI0169	leuD	1	170344	170949	DCM	1000	26	0	0	MeOH	1000	27	0	0	P	52nt upstream of gene METDI0169;	52	NA			NA	NA
METDI	172677	Plus	METDI0172	NA	3	172731	173765	DCM	1000	30	0	0	MeOH	1000	12	0	0	P	54nt upstream of gene METDI0172;	54	NA			NA	NA
METDI	176304	Minus	METDI0175	NA	-1	174376	176256	DCM	1000	58	0	0	MeOH	1000	26	0	0	P	48nt upstream of gene METDI0175;	48	Validated			NA	NA
METDI	177326	Minus	METDI0176	NA	-2	176325	177203	DCM	1000	15	0	0	MeOH	1000	10	1.1E-10	0	P	123nt upstream of gene METDI0176;	123	NA			NA	NA
METDI	177914	Plus	METDI0178	sbcD	3	177960	179207	DCM	1000	14	9.7E-15	0	MeOH	1000	16	0	0	P	46nt upstream of gene METDI0178;	46	NA			NA	NA
METDI	185882	Plus	METDI0183	NA	2	185798	186691	DCM	1000	22	0	0	MeOH	1000	17	0	0	I	within gene(s) METDI0183;					NA	Methione validated
METDI	189465	Minus	METDI0187	NA	-2	189039	189761	NA	NA	NA	NA	NA	MeOH	1000	NA	1e-13	0	I	within gene(s) METDI0187;					NA	NA
METDI	191387	Plus	METDI0189	NA	2	191384	191854	DCM	1000	385	0	0	MeOH	1000	247	0	0	I	within gene(s) METDI0189;					NA	NA
METDI	191395	Plus	METDI0189	NA	2	191384	191854	DCM	1000	19	0	0	MeOH	1000	5	3e-06	0	I	within gene(s) METDI0189;					NA	NA
METDI	191710	Minus	METDI0189	NA	2	191384	191854	DCM	1000	10	2.8E-08	0	NA	NA	NA	NA	NA	Ai	antisense to gene(s) METDI0189;					NA	NA
METDI	193138	Minus	NA	NA				NA	NA	NA	NA	NA	MeOH	1000	13	8.1E-10	0	O	-					NA	NA
METDI	193208	Plus	METDI0193	NA	2	193262	193504	DCM	1000	10	6.8E-09	0	NA	NA	NA	NA	NA	P	54nt upstream of gene METDI0193;	54	NA			NA	NA
METDI	193692	Plus	METDI0194	putA	-3	193511	196603	DCM	1000	19	0	0	MeOH	1000	15	0	0	Ai	antisense to gene(s) METDI0194;					NA	NA
METDI	195542	Plus	METDI0194	putA	-3	193511	196603	NA	NA	NA	NA	NA	MeOH	1000	4	1.6E-06	0	Ai	antisense to gene(s) METDI0194;					NA	NA
METDI	200332	Minus	METDI0195	NA	-3	196706	200233	DCM	1000	31	0	0	MeOH	1000	22	0	0	P	99nt upstream of gene METDI0195;	99	Validated			NA	NA
METDI	203125	Plus	METDI0197	uvrD	1	200761	203148	DCM	1000	9	2.1E-05	0	NA	NA	NA	NA	NA	I	within gene(s) METDI0197;					NA	NA
METDI	203424	Plus	METDI0199	NA	1	203545	204261	DCM	1000	226	0	0	MeOH	1000	19	0	0	PAi	121nt upstream of gene METDI0199; antisense to gene(s) METDI0198;	121	Validated			NA	NA
METDI	204612	Minus	METDI0200	aqpZ	-1	204331	205071	DCM	1000	25	0	0	NA	NA	NA	NA	NA	I	within gene(s) METDI0200;					NA	NA
METDI	204637	Plus	METDI0200	aqpZ	-1	204331	205071	DCM	1000	12	8.8E-12	0	NA	NA	NA	NA	NA	Ai	antisense to gene(s) METDI0200;					NA	NA
METDI	206346	Minus	METDI0201	NA	-1	205453	206346	DCM	1000	37	0	0	MeOH	1000	17	0	0	P	0nt upstream of gene METDI0201;	0	Validated			NA	NA
METDI	211616	Plus	METDI0205	NA	-1	210937	212367	DCM	1000	30	0	0	MeOH	1000	23	0	0	Ai	antisense to gene(s) METDI0205;					NA	NA
METDI	213065	Minus	METDI0206	cusR	-2	212364	213062	DCM	1000	22	0	0	MeOH	1000	12	0	0	P	3nt upstream of gene METDI0206;	3	NA			NA	NA
METDI	213637	Minus	METDI0207	NA	-3	213089	213598	DCM	1000	10	0	0	NA	NA	NA	NA	NA	P	39nt upstream of gene METDI0207;	39	NA			NA	Methione validated
METDI	216612	Plus	METDI0211	NA	-2	216003	216977	DCM	1000	0	9.5E-06	0	NA	NA	NA	NA	NA	Ai	antisense to gene(s) METDI0211;		Validated			NA	Peptide signal
METDI	217137	Plus	METDI0212	glnD	3	217137	219923	DCM	1000	24	0	0	MeOH	1000	6	0	0	P	0nt upstream of gene METDI0212;	0	Validated			NA	Methione validated
METDI	217214	Minus	METDI0211	NA	-2	216003	216977	DCM	1000	15	2.3E-13	1	MeOH	1000	NA	6.2E-11	1	PAi	237nt upstream of gene METDI0211; antisense to gene(s) METDI0212;	237	Validated			NA	Peptide signal
METDI	218562	Minus	METDI0212	glnD	3	217137	219923	DCM	1000	15	3.5E-11	0	MeOH	1000	12	2.9E-09	0	Ai	antisense to gene(s) METDI0212;					NA	Methione validated
METDI	219980	Plus	METDI0213	NA	1	220018	220623	DCM	1000	127	0	0	MeOH	1000	44	0	0	P	38nt upstream of gene METDI0213;	38	Validated			NA	NA
METDI	221312	Minus	METDI0214	NA	-1	220732	221067	DCM	1000	156	0	0	MeOH	1000	60	0	0	IP	within gene(s) METDI0215; 245nt upstream of gene METDI0214;	245	Validated			NA	NA
METDI	223067	Minus	METDI0217	kdsB	-1	222280	223023	NA	NA	NA	NA	NA	MeOH	1000	12	0	0	P	44nt upstream of gene METDI0217;	44	NA			NA	NME
METDI	223252	Plus	METDI0218	NA	2	223331	224248	DCM	1000	30	0	1	MeOH	1000	NA	1e-10	3	P	79nt upstream of gene METDI0218;	79	NA			NA	Methione validated
METDI	223743	Plus	METDI0218	NA	2	223331	224248	DCM	1000	8	5e-09	0	NA	NA	NA	NA	NA	I	within gene(s) METDI0218;					NA	Methione validated
METDI	224385	Plus	METDI0219	NA	3	224421	226334	DCM	1000	0	1.1E-07	0	MeOH	1000	7	0	0	P	36nt upstream of gene METDI0219;	36	NA			NA	NA
METDI	225612	Minus	METDI0219	NA	3	224421	226334	DCM	1000	9	6e-08	1	MeOH	1000	6	9.1E-05	0	Ai	antisense to gene(s) METDI0219;					NA	NA
METDI	225620	Minus	METDI0219	NA	3	224421	226334	DCM	1000	39	0	0	MeOH	1000	20	0	0	Ai	antisense to gene(s) METDI0219;					NA	NA
METDI	227439	Minus	METDI0220	NA	2	226331	228193	NA	NA	NA	NA	NA	MeOH	1000	5	5.7E-05	0	Ai	antisense to gene(s) METDI0220;					NA	NA
METDI	227444	Minus	METDI0220	NA	2	226331	228193	DCM	1000	5	0	0	MeOH	1000	6	1.4E-14	0	Ai	antisense to gene(s) METDI0220;					NA	NA
METDI	228167	Plus	METDI0221	NA	2	228203	229300	NA	NA	NA	NA	NA	MeOH	1000	3	9.1E-16	0	IP	within gene(s) METDI0220; 36nt upstream of gene METDI0221;	36	Validated			NA	NA
METDI	229348	Plus	METDI0222	NA	1	229369	229872	NA	NA	NA	NA	NA	MeOH	1000	14	0	0	P	21nt upstream of gene METDI0222;	21	NA			NA	NME
METDI	231559	Plus	METDI0224	NA	3	231579	232361	NA	NA	NA	NA	NA	MeOH	1000	10	0	1	P	20nt upstream of gene METDI0224;	20	Validated			NA	NA
METDI	233353	Minus	METDI0225	NA	-2	232539	233249	DCM	1000	16	4.4E-09	0	NA	NA	NA	NA	NA	P	104nt upstream of gene METDI0225;	104	Validated			NA	NA
METDI	234417	Plus	METDI0228	NA	3	234279	234455	DCM	1000	45	0	0	MeOH	1000	12	4e-11	0	I	within gene(s) METDI0228;					NA	NA
METDI	234755	Plus	METDI0229	NA	2	234854	236551	DCM	1000	90	0	0	MeOH	1000	33	0	0	P	99nt upstream of gene METDI0229;	99	Validated			NA	NA
METDI	235174	Minus	METDI0229	NA	2	234854	236551	DCM	1000	21	0	0	MeOH	1000	13	3.5E-09	0	Ai	antisense to gene(s) METDI0229;					NA	NA
METDI	240722	Minus	NA	NA				DCM	1000	11	1.7E-06	0	NA	NA	NA	NA	NA	O	-					NA	NA
METDI	240881	Plus	METDI0241	NA	1	240928	241275	DCM	1000	4	1e-10	0	NA	NA	NA	NA	NA	P	47nt upstream of gene METDI0241;	47	NA			NA	NA
METDI	242327	Minus	NA	NA				DCM	1000	44	0	1	MeOH	1000	9	0	0	O	-					NA	NA
METDI	242458	Plus	METDI0247	NA	3	242673	244754	DCM	1000	7	7.4E-09	0	NA	NA	NA	NA	NA	P	215nt upstream of gene METDI0247;	215	NA			NA	NA
METDI	245036	Minus	METDI0248	NA	3	244812	245063	DCM	1000	19	0	0	NA	NA	NA	NA	NA	Ai	antisense to gene(s) METDI0248;					NA	NA
METDI	245876	Plus	METDI0249	NA	1	245176	246444	DCM	1000	11	7.7E-14	0	MeOH	1000	11	1e-14	0	I	within gene(s) METDI0249;					NA	NA
METDI	246996	Minus	METDI0251	NA	-1	246739	247050	DCM	1000	12	5.4E-10	0	NA	NA	NA	NA	NA	I	within gene(s) METDI0251;					NA	NA
METDI	247091	Plus	NA	NA				DCM	1000	13	0	0	NA	NA	NA	NA	NA	O	-					NA	NA
METDI	247495	Plus	METDI0252	NA	-2	247242	248813	DCM	1000	26	0	0	MeOH	1000	19	2.9E-14	0	Ai	antisense to gene(s) METDI0252;					NA	NA
METDI	247499	Plus	METDI0252	NA	-2	247242	248813	DCM	1000	22	7e-14	0	MeOH	1000	22	0	0	Ai	antisense to gene(s) METDI0252;					NA	NA
METDI	247621	Plus	METDI0252	NA	-2	247242	248813	DCM	1000	42	0	2	NA	NA	NA	NA	NA	Ai	antisense to gene(s) METDI0252;					NA	NA
METDI	247629	Plus	METDI0252	NA	-2	247242	248813	DCM	1000	35	0	2	MeOH	1000	51	0	0	Ai	antisense to gene(s) METDI0252;					NA	NA
METDI	247639	Plus	METDI0252	NA	-2	247242	248813	NA	NA	NA	NA	NA	MeOH	1000	8	9.4E-07	0	Ai	antisense to gene(s) METDI0252;					NA	NA
METDI	248190	Plus	METDI0252	NA	-2	247242	248813	DCM	1000	26	0	0	NA	NA	NA	NA	NA	Ai	antisense to gene(s) METDI0252;					NA	NA
METDI	248811	Minus	METDI0252	NA	-2	247242	248813	DCM	1000	16	5.9E-11	0	MeOH	1000	10	3.7E-09	0	I	within gene(s) METDI0252;					NA	NA
METDI	248842	Minus	METDI0252	NA	-2	247242	248813	DCM	1000	60	0	0	MeOH	1000	22	0	0	P	29nt upstream of gene METDI0252;	29	Validated			NA	NA
METDI	249328	Plus	NA	NA				DCM	1000	3	1.5E-12	0	MeOH	1000	24	0	0	O	-					NA	NA
METDI	249715	Minus	METDI0253	NA	-1	249502	250413	DCM	1000	10	2.2E-06	0	NA	NA	NA	NA	NA	I	within gene(s) METDI0253;					NA	NA
METDI	249970	Minus	METDI0253	NA	-1	249502	250413	DCM	1000	11	8.1E-13	0	MeOH	1000	38	0	0	I	within gene(s) METDI0253;					NA	NA
METDI	251463	Minus	METDI0254	NA	-1	250603	253731	DCM	1000	36	0	0	NA	NA	NA	NA	NA	I	within gene(s) METDI0254;					NA	NA
METDI	252321	Minus	METDI0254	NA	-1	250603	253731	NA	NA	NA	NA	NA	MeOH	1000	12	1.8E-11	0	I	within gene(s) METDI0254;					NA	NA
METDI	253517	Plus	METDI0254	NA	-1	250603	253731	DCM	1000	21	6.6E-15	1	MeOH	1000	22	0	0	Ai	antisense to gene(s) METDI0254;					NA	NA
METDI	253544	Minus	METDI0254	NA	-1	250603	253731	NA	NA	NA	NA	NA	MeOH	1000	15	3.3E-15	0	I	within gene(s) METDI0254;					NA	NA
METDI	254621	Minus	METDI0255	NA	-1	253771	254967	DCM	1000	10	0.00017	0	NA	NA	NA	NA	NA	I	within gene(s) METDI0255;					MeOH	NA
METDI	254628	Minus	METDI0255	NA	-1	253771	254967	DCM	1000	11	1.9E-06	0	NA	NA	NA	NA	NA	I	within gene(s) METDI0255;					MeOH	NA
METDI	254652	Minus	METDI0255	NA	-1	253771	254967	NA	NA	NA	NA	NA	MeOH	1000	11	0	0	I	within gene(s) METDI0255;					MeOH	NA
METDI	254656	Minus	METDI0255	NA	-1	253771	254967	DCM	1000	9	3.7E-07	0	MeOH	1000	6	5.6E-08	0	I	within gene(s) METDI0255;					MeOH	NA
METDI	255997	Minus	METDI0257	NA	3	255819	256688	NA	NA	NA	NA	NA	MeOH	1000	6	2.8E-11	0	Ai	antisense to gene(s) METDI0257;					NA	NA
METDI	257550	Plus	NA	NA				NA	NA	NA	NA	NA	MeOH	1000	20	0	0	O	-					NA	NA
METDI	260208	Minus	METDI0266	NA	3	259833	260351	NA	NA	NA	NA	NA	MeOH	1000	16	0	0	Ai	antisense to gene(s) METDI0266; interne peu probable que ARNs					MeOH	NA
METDI	262250	Plus	METDI0270	NA	3	262311	262763	DCM	1000	10	2.3E-07	0	MeOH	1000	NA	1.2E-08	2	P	61nt upstream of gene METDI0270;	61	Validated	TTGACG	TGATCT	MeOH	NA
METDI	266905	Minus	METDI0276	NA	-1	265906	266721	DCM	1000	16	9.2E-11	0	MeOH	1000	15	1.4E-10	0	IP	within gene(s) METDI0277; 184nt upstream of gene METDI0276;	184	Validated			NA	NA
METDI	267184	Minus	METDI0277	NA	-1	266800	267000	DCM	1000	68	0	1	MeOH	1000	75	0	1	P	184nt upstream of gene METDI0277;	184	NA			NA	NA
METDI	267206	Plus	METDI0278	NA	2	267269	267487	DCM	1000	20	0	0	MeOH	1000	26	0	0	P	63nt upstream of gene METDI0278;	63	NA			NA	NA
METDI	267982	Plus	METDI0281	NA	1	268225	268920	DCM	1000	11	2.1E-07	0	NA	NA	NA	NA	NA	IP	within gene(s) METDI0280; 243nt upstream of gene METDI0281;	243	Validated			NA	NA
METDI	270363	Plus	METDI0284	NA	-2	270213	270860	DCM	1000	16	0	0	MeOH	1000	10	3.5E-05	0	Ai	antisense to gene(s) METDI0284;					NA	NA
METDI	270641	Minus	METDI0284	NA	-2	270213	270860	NA	NA	NA	NA	NA	MeOH	1000	13	1.3E-12	0	I	within gene(s) METDI0284;					NA	NA
METDI	272147	Plus	METDI0286	xfp	3	271224	273809	DCM	1000	15	0	0	NA	NA	NA	NA	NA	I	within gene(s) METDI0286;					MeOH	NA
METDI	272854	Minus	METDI0286	xfp	3	271224	273809	DCM	1000	10	8.1E-10	0	NA	NA	NA	NA	NA	Ai	antisense to gene(s) METDI0286; interne peu probable que ARNs					MeOH	NA
METDI	276868	Plus	METDI0288	clpB	3	274308	276932	DCM	1000	21	0	0	NA	NA	NA	NA	NA	I	within gene(s) METDI0288;					MeOH	NA
METDI	278396	Plus	METDI0290	NA	1	278458	278760	DCM	1000	13	1.2E-08	1	NA	NA	NA	NA	NA	IP	within gene(s) METDI0289; 62nt upstream of gene METDI0290;	62	Validated			NA	NA
METDI	278662	Plus	METDI0291	NA	1	278757	279098	NA	NA	NA	NA	NA	MeOH	1000	15	7.8E-15	0	IP	within gene(s) METDI0290; 95nt upstream of gene METDI0291;	95	Validated			NA	NA
METDI	279336	Minus	METDI0292	NA	1	278944	280791	DCM	1000	24	0	0	NA	NA	NA	NA	NA	Ai	antisense to gene(s) METDI0292; interne peu probable que ARNs					MeOH	NA
METDI	279762	Minus	METDI0292	NA	1	278944	280791	DCM	1000	10	0.005	0	NA	NA	NA	NA	NA	Ai	antisense to gene(s) METDI0292; interne peu probable que ARNs					MeOH	NA
METDI	279769	Minus	METDI0292	NA	1	278944	280791	DCM	1000	52	0	0	MeOH	1000	52	0	0	Ai	antisense to gene(s) METDI0292; interne peu probable que ARNs					MeOH	NA
METDI	279773	Minus	METDI0292	NA	1	278944	280791	DCM	1000	289	0	0	MeOH	1000	98	0	0	Ai	antisense to gene(s) METDI0292; interne peu probable que ARNs					MeOH	NA
METDI	280247	Plus	METDI0292	NA	1	278944	280791	DCM	1000	65	0	0	NA	NA	NA	NA	NA	I	within gene(s) METDI0292;					MeOH	NA
METDI	282686	Minus	METDI0294	NA	3	281586	282983	DCM	1000	11	8.2E-08	0	NA	NA	NA	NA	NA	Ai	antisense to gene(s) METDI0294; interne peu probable que ARNs					MeOH	NA
METDI	283058	Plus	METDI0295	NA	2	282980	284167	DCM	1000	22	0	1	MeOH	1000	17	0	0	I	within gene(s) METDI0295;					MeOH	NA
METDI	287024	Plus	METDI0301	NA	1	286936	289653	DCM	1000	9	0	0	MeOH	1000	NA	0.00018	0	I	within gene(s) METDI0301;					MeOH	NA
METDI	287239	Minus	METDI0301	NA	1	286936	289653	DCM	1000	10	6.3E-05	0	MeOH	1000	13	1.1E-06	0	Ai	antisense to gene(s) METDI0301; interne peu probable que ARNs					MeOH	NA
METDI	287246	Minus	METDI0301	NA	1	286936	289653	DCM	1000	19	6.6E-14	0	MeOH	1000	24	0	0	Ai	antisense to gene(s) METDI0301;					NA	NA
METDI	292836	Minus	METDI0305	fixK2	-3	292124	292810	DCM	1000	53	0	0	NA	NA	NA	NA	NA	P	26nt upstream of gene METDI0305;	26	NA			NA	NA
METDI	293413	Plus	METDI0308	NA	-2	293319	293534	DCM	1000	17	2.4E-09	0	NA	NA	NA	NA	NA	Ai	antisense to gene(s) METDI0308;					NA	NA
METDI	293729	Minus	METDI0308	NA	-2	293319	293534	DCM	1000	12	2.3E-08	0	NA	NA	NA	NA	NA	P	195nt upstream of gene METDI0308;	195	Validated			NA	NA
METDI	293780	Plus	METDI0309	NA	-2	293766	294089	DCM	1000	16	2.2E-08	1	NA	NA	NA	NA	NA	Ai	antisense to gene(s) METDI0309;					NA	NA
METDI	293784	Plus	METDI0309	NA	-2	293766	294089	NA	NA	NA	NA	NA	MeOH	1000	10	4.3E-06	0	Ai	antisense to gene(s) METDI0309;					NA	NA
METDI	293789	Plus	METDI0309	NA	-2	293766	294089	DCM	1000	8	0.00024	0	NA	NA	NA	NA	NA	Ai	antisense to gene(s) METDI0309;					NA	NA
METDI	294029	Plus	METDI0309	NA	-2	293766	294089	NA	NA	NA	NA	NA	MeOH	1000	11	3.9E-06	0	Ai	antisense to gene(s) METDI0309 METDI0310;					NA	NA
METDI	294619	Plus	METDI0312	NA	3	294654	294839	DCM	1000	NA	5.4E-05	0	NA	NA	NA	NA	NA	IP	within gene(s) METDI0311; 35nt upstream of gene METDI0312;	35	Validated			NA	NA
METDI	296765	Plus	METDI0315	NA	-3	296144	297094	NA	NA	NA	NA	NA	MeOH	1000	7	1e-08	0	Ai	antisense to gene(s) METDI0315;					NA	NA
METDI	297275	Plus	METDI0316	NA	-2	297231	298565	NA	NA	NA	NA	NA	MeOH	1000	10	5e-11	0	Ai	antisense to gene(s) METDI0316;					NA	NA
METDI	298561	Minus	METDI0316	NA	-2	297231	298565	DCM	1000	8	1.3E-08	0	NA	NA	NA	NA	NA	I	within gene(s) METDI0316;					NA	NA
METDI	298565	Minus	METDI0316	NA	-2	297231	298565	DCM	1000	33	0	0	NA	NA	NA	NA	NA	P	0nt upstream of gene METDI0316;	0	Validated			NA	NA
METDI	299299	Minus	METDI0317	NA	-2	299121	299513	NA	NA	NA	NA	NA	MeOH	1000	11	6.9E-12	0	I	within gene(s) METDI0317;					NA	NA
METDI	299443	Minus	METDI0317	NA	-2	299121	299513	NA	NA	NA	NA	NA	MeOH	1000	13	3.4E-12	0	I	within gene(s) METDI0317;					NA	NA
METDI	299680	Minus	METDI0317	NA	-2	299121	299513	DCM	1000	12	3.7E-12	0	MeOH	1000	23	0	0	IP	within gene(s) METDI0318; 167nt upstream of gene METDI0317;	167	Validated			NA	NA
METDI	299883	Plus	METDI0318	fixJ	-3	299603	300211	DCM	1000	17	0	0	MeOH	1000	9	6.9E-12	0	Ai	antisense to gene(s) METDI0318;					NA	NA
METDI	300221	Plus	METDI0319	fixL	-2	300201	301751	DCM	1000	5	7.2E-08	0	MeOH	1000	NA	4.6E-10	0	Ai	antisense to gene(s) METDI0319;					NA	NA
METDI	300367	Minus	METDI0318	fixJ	-3	299603	300211	DCM	1000	10	4.3E-11	0	MeOH	1000	19	0	0	IP	within gene(s) METDI0319; 156nt upstream of gene METDI0318;	156	Validated			NA	NA
METDI	301697	Minus	METDI0319	fixL	-2	300201	301751	NA	NA	NA	NA	NA	MeOH	1000	9	1.5E-07	0	I	within gene(s) METDI0319;					NA	NA
METDI	301925	Minus	METDI0319	fixL	-2	300201	301751	DCM	1000	29	0	3	NA	NA	NA	NA	NA	P	174nt upstream of gene METDI0319;	174	Validated			NA	NA
METDI	301980	Minus	METDI0319	fixL	-2	300201	301751	DCM	1000	15	2.1E-06	0	MeOH	1000	10	0.00011	0	P	229nt upstream of gene METDI0319;	229	Validated			NA	NA
METDI	302904	Minus	METDI0320	NA	2	302072	302932	DCM	1000	21	7e-12	1	MeOH	1000	17	0	1	Ai	antisense to gene(s) METDI0320;					NA	NA
METDI	302911	Minus	METDI0320	NA	2	302072	302932	DCM	1000	12	3.1E-05	0	MeOH	1000	12	1.4E-06	0	Ai	antisense to gene(s) METDI0320;					NA	NA
METDI	305396	Minus	METDI0324	NA	-3	304490	306415	DCM	1000	11	5.8E-13	0	NA	NA	NA	NA	NA	I	within gene(s) METDI0324;					NA	NA
METDI	306822	Minus	METDI0325	NA	-2	306792	307625	DCM	1000	20	0	0	NA	NA	NA	NA	NA	I	within gene(s) METDI0325;		Validated			NA	NA
METDI	308040	Plus	METDI0326	NA	1	308146	310359	DCM	1000	50	0	0	MeOH	1000	22	0	0	P	106nt upstream of gene METDI0326;	106	Validated			NA	NA
METDI	308123	Minus	NA	NA				DCM	1000	10	1.4E-10	0	NA	NA	NA	NA	NA	O	-					NA	NA
METDI	308385	Plus	METDI0326	NA	1	308146	310359	DCM	1000	10	6.8E-07	0	NA	NA	NA	NA	NA	I	within gene(s) METDI0326;					NA	NA
METDI	308505	Minus	METDI0326	NA	1	308146	310359	DCM	1000	10	3.8E-07	0	NA	NA	NA	NA	NA	Ai	antisense to gene(s) METDI0326;					NA	NA
METDI	308763	Plus	METDI0326	NA	1	308146	310359	DCM	1000	48	0	0	MeOH	1000	20	0	0	I	within gene(s) METDI0326;					NA	NA
METDI	308768	Plus	METDI0326	NA	1	308146	310359	DCM	1000	12	8.9E-10	1	NA	NA	NA	NA	NA	I	within gene(s) METDI0326;					NA	NA
METDI	308769	Plus	METDI0326	NA	1	308146	310359	NA	NA	NA	NA	NA	MeOH	1000	6	4.1E-09	0	I	within gene(s) METDI0326;					NA	NA
METDI	309283	Plus	METDI0326	NA	1	308146	310359	DCM	1000	19	0	1	MeOH	1000	15	3.9E-14	1	I	within gene(s) METDI0326;					NA	NA
METDI	309629	Minus	METDI0326	NA	1	308146	310359	NA	NA	NA	NA	NA	MeOH	1000	20	0	0	Ai	antisense to gene(s) METDI0326;					NA	NA
METDI	309981	Minus	METDI0326	NA	1	308146	310359	DCM	1000	20	1.3E-13	0	MeOH	1000	20	1.2E-12	0	Ai	antisense to gene(s) METDI0326;					NA	NA
METDI	310353	Minus	METDI0326	NA	1	308146	310359	DCM	1000	52	0	0	MeOH	1000	NA	0	0	Ai	antisense to gene(s) METDI0326;					NA	NA
METDI	311467	Minus	METDI0328	NA	1	311020	311472	DCM	1000	10	1.4E-06	0	NA	NA	NA	NA	NA	Ai	antisense to gene(s) METDI0328;					NA	NA
METDI	316307	Minus	NA	NA				DCM	1000	3	1.8E-08	0	NA	NA	NA	NA	NA	O	-					NA	NA
METDI	316868	Minus	METDI0331	NA	-1	316411	316707	DCM	1000	40	0	0	MeOH	1000	85	0	0	IP	within gene(s) METDI0332; 161nt upstream of gene METDI0331;	161	Validated			NA	NA
METDI	317292	Plus	METDI0332	NA	-2	316833	319127	DCM	1000	14	5.8E-11	0	NA	NA	NA	NA	NA	Ai	antisense to gene(s) METDI0332;					NA	NA
METDI	317840	Minus	METDI0332	NA	-2	316833	319127	DCM	1000	35	0	1	NA	NA	NA	NA	NA	I	within gene(s) METDI0332;					NA	NA
METDI	320781	Minus	NA	NA				DCM	1000	13	5.9E-10	0	NA	NA	NA	NA	NA	O	-					NA	NA
METDI	321494	Plus	NA	NA				DCM	1000	10	2e-06	1	NA	NA	NA	NA	NA	O	-					NA	NA
METDI	321665	Plus	NA	NA				DCM	1000	15	3.9E-09	0	MeOH	1000	18	0	0	O	-					NA	NA
METDI	323156	Plus	METDI0338	NA	-1	323068	323730	DCM	1000	16	0	0	MeOH	1000	24	0	0	Ai	antisense to gene(s) METDI0338;					NA	NA
METDI	324112	Minus	METDI0339	NA	3	323838	325247	DCM	1000	15	0	0	MeOH	1000	NA	0	0	Ai	antisense to gene(s) METDI0339;					NA	NA
METDI	325998	Plus	METDI0341	NA	1	325645	326280	DCM	1000	20	6.3E-13	0	MeOH	1000	10	7.3E-06	0	I	within gene(s) METDI0341;					NA	NA
METDI	326573	Minus	METDI0342	NA	3	326277	327128	NA	NA	NA	NA	NA	MeOH	1000	31	0	0	Ai	antisense to gene(s) METDI0342;					NA	NA
METDI	327194	Minus	METDI0343	NA	1	327112	327576	NA	NA	NA	NA	NA	MeOH	1000	9	4.4E-09	0	Ai	antisense to gene(s) METDI0343;					NA	NA
METDI	329972	Minus	METDI0348	NA	3	329937	330848	NA	NA	NA	NA	NA	MeOH	1000	32	0	1	Ai	antisense to gene(s) METDI0348;					NA	NA
METDI	329980	Minus	METDI0348	NA	3	329937	330848	DCM	1000	30	0	0	MeOH	1000	77	0	0	Ai	antisense to gene(s) METDI0348;					NA	NA
METDI	330849	Minus	METDI0348	NA	3	329937	330848	DCM	1000	30	0	0	MeOH	1000	14	8.8E-09	0	Ad	antisense to gene(s) METDI0348 (2nt downstream);					NA	NA
METDI	331126	Minus	METDI0349	NA	-1	331090	331533	DCM	1000	NA	0.00066	0	MeOH	1000	16	0	0	I	within gene(s) METDI0349;					MeOH	NA
METDI	331579	Minus	METDI0349	NA	-1	331090	331533	DCM	1000	25	0	0	NA	NA	NA	NA	NA	P	46nt upstream of gene METDI0349;	46	Validated			MeOH	NA
METDI	332066	Minus	METDI0350	NA	-2	331650	332534	DCM	1000	23	0	0	MeOH	1000	10	0	0	I	within gene(s) METDI0350;					NA	NA
METDI	334740	Plus	METDI0352	NA	-3	333170	335275	DCM	1000	10	1.6E-06	0	NA	NA	NA	NA	NA	Ai	antisense to gene(s) METDI0352;					NA	NA
METDI	335073	Minus	METDI0352	NA	-3	333170	335275	NA	NA	NA	NA	NA	MeOH	1000	7	5.5E-10	0	I	within gene(s) METDI0352;					NA	NA
METDI	335166	Plus	METDI0352	NA	-3	333170	335275	DCM	1000	13	9.6E-07	2	NA	NA	NA	NA	NA	Ai	antisense to gene(s) METDI0352;					NA	NA
METDI	335308	Minus	METDI0352	NA	-3	333170	335275	DCM	1000	9	4.2E-06	0	NA	NA	NA	NA	NA	P	33nt upstream of gene METDI0352;	33	NA			NA	NA
METDI	335731	Plus	METDI0353	phnC	1	335773	336582	DCM	1000	8	2.9E-05	0	MeOH	1000	31	0	0	P	42nt upstream of gene METDI0353;	42	NA			NA	NA
METDI	335767	Minus	NA	NA				DCM	1000	29	0	0	NA	NA	NA	NA	NA	O	-					NA	NA
METDI	335826	Plus	METDI0353	phnC	1	335773	336582	DCM	1000	24	0	0	NA	NA	NA	NA	NA	I	within gene(s) METDI0353;					NA	NA
METDI	338736	Plus	METDI0356	ptxD	3	338313	339332	NA	NA	NA	NA	NA	MeOH	1000	13	0	0	I	within gene(s) METDI0356;					NA	NA
METDI	339853	Plus	METDI0357	NA	1	339358	340218	DCM	1000	11	1.2E-09	0	NA	NA	NA	NA	NA	I	within gene(s) METDI0357;					NA	NA
METDI	345231	Plus	METDI0366	NA	-1	344314	345570	DCM	1000	16	5.8E-12	0	MeOH	1000	12	2.2E-12	0	Ai	antisense to gene(s) METDI0366; interne peu probable que ARNs					MeOH	NA
METDI	348349	Minus	METDI0371	NA	-2	348081	348326	DCM	1000	74	0	0	MeOH	1000	10	1.2E-06	0	P	23nt upstream of gene METDI0371;	23	Validated			NA	NA
METDI	348355	Plus	METDI0372	NA	1	348595	348990	NA	NA	NA	NA	NA	MeOH	1000	11	0	0	P	240nt upstream of gene METDI0372;	240	Validated			NA	NA
METDI	348457	Plus	METDI0372	NA	1	348595	348990	DCM	1000	26	0	0	NA	NA	NA	NA	NA	P	138nt upstream of gene METDI0372;	138	Validated			NA	NA
METDI	348464	Minus	METDI0371	NA	-2	348081	348326	DCM	1000	12	4.3E-07	0	NA	NA	NA	NA	NA	P	138nt upstream of gene METDI0371;	138	Validated			NA	NA
METDI	350846	Plus	METDI0376	NA	-1	350656	350970	DCM	1000	6	2.4E-11	0	NA	NA	NA	NA	NA	Ai	antisense to gene(s) METDI0376;					NA	NA
METDI	352109	Plus	METDI0378	NA	-1	351847	352830	DCM	1000	23	0	0	MeOH	1000	13	1.6E-06	0	Ai	antisense to gene(s) METDI0378;					NA	NA
METDI	352903	Minus	METDI0378	NA	-1	351847	352830	DCM	1000	13	3e-11	0	NA	NA	NA	NA	NA	P	73nt upstream of gene METDI0378;	73	Validated			NA	NA
METDI	352931	Plus	METDI0379	NA	1	352999	353895	DCM	1000	12	0.004	0	NA	NA	NA	NA	NA	P	68nt upstream of gene METDI0379;	68	Validated			NA	NA
METDI	352962	Plus	METDI0379	NA	1	352999	353895	DCM	1000	80	0	0	MeOH	1000	91	0	0	P	37nt upstream of gene METDI0379;	37	Validated			NA	NA
METDI	353547	Plus	METDI0379	NA	1	352999	353895	NA	NA	NA	NA	NA	MeOH	1000	8	0	0	I	within gene(s) METDI0379;					NA	NA
METDI	353976	Minus	NA	NA				NA	NA	NA	NA	NA	MeOH	1000	19	0	0	O	-					NA	NA
METDI	354637	Minus	METDI0380	NA	2	354410	354616	DCM	1000	15	4.3E-14	1	MeOH	1000	NA	2.6E-08	1	Ad	antisense to gene(s) METDI0380 (22nt downstream);		Validated			NA	NA
METDI	354768	Plus	METDI0381	NA	2	354761	354979	DCM	1000	56	0	2	NA	NA	NA	NA	NA	I	within gene(s) METDI0381;					NA	NA
METDI	354983	Minus	METDI0381	NA	2	354761	354979	DCM	1000	13	7.2E-13	0	NA	NA	NA	NA	NA	Ad	antisense to gene(s) METDI0381 (5nt downstream);					NA	NA
METDI	356969	Minus	METDI0383	NA	-2	356298	356849	DCM	1000	24	0	0	MeOH	1000	7	2.1E-07	0	P	120nt upstream of gene METDI0383;	120	NA			NA	NA
METDI	357355	Minus	METDI0384	NA	-1	357055	357273	DCM	1000	33	0	1	MeOH	1000	22	0	1	P	82nt upstream of gene METDI0384;	82	Validated			MeOH	NA
METDI	357847	Plus	METDI0385	NA	-1	357400	358680	DCM	1000	13	0	0	MeOH	1000	15	4.1E-14	0	Ai	antisense to gene(s) METDI0385;					NA	NA
METDI	358995	Plus	NA	NA				NA	NA	NA	NA	NA	MeOH	1000	12	4.9E-08	2	O	-					NA	NA
METDI	366621	Minus	METDI0391	NA	-1	365722	366657	DCM	1000	16	0	0	MeOH	1000	10	2.4E-11	0	I	within gene(s) METDI0391;					NA	NA
METDI	366698	Minus	METDI0391	NA	-1	365722	366657	DCM	1000	29	0	0	NA	NA	NA	NA	NA	P	41nt upstream of gene METDI0391;	41	NA			NA	NA
METDI	367457	Plus	METDI0393	NA	2	367547	368476	DCM	1000	809	0	0	MeOH	1000	76	0	0	P	90nt upstream of gene METDI0393;	90	Validated			NA	NA
METDI	369978	Minus	METDI0395	NA	-3	368954	370117	DCM	1000	10	0.00015	0	MeOH	1000	9	0.0002	0	I	within gene(s) METDI0395;					NA	NA
METDI	369985	Minus	METDI0395	NA	-3	368954	370117	DCM	1000	35	0	0	MeOH	1000	18	1.9E-11	2	I	within gene(s) METDI0395;					NA	NA
METDI	372323	Minus	METDI0398	NA	-3	371672	372160	DCM	1000	208	0	2	MeOH	1000	102	0	2	P	163nt upstream of gene METDI0398;	163	Validated			NA	NA
METDI	372369	Plus	NA	NA				DCM	1000	11	9.9E-08	0	NA	NA	NA	NA	NA	O	-					NA	NA
METDI	372579	Plus	METDI0399	NA	1	372598	373371	DCM	1000	132	0	0	MeOH	1000	37	0	0	P	19nt upstream of gene METDI0399;	19	Validated			NA	NA
METDI	372749	Minus	METDI0399	NA	1	372598	373371	NA	NA	NA	NA	NA	MeOH	1000	6	4e-06	0	Ai	antisense to gene(s) METDI0399;					NA	NA
METDI	372868	Plus	METDI0399	NA	1	372598	373371	DCM	1000	10	2.3E-06	0	NA	NA	NA	NA	NA	I	within gene(s) METDI0399;					NA	NA
METDI	373075	Plus	METDI0399	NA	1	372598	373371	DCM	1000	8	0	0	NA	NA	NA	NA	NA	I	within gene(s) METDI0399;					NA	NA
METDI	373203	Plus	METDI0399	NA	1	372598	373371	DCM	1000	10	3.8E-07	0	NA	NA	NA	NA	NA	I	within gene(s) METDI0399;					NA	NA
METDI	373323	Plus	METDI0399	NA	1	372598	373371	DCM	1000	75	0	1	MeOH	1000	60	0	1	I	within gene(s) METDI0399;					NA	NA
METDI	373333	Plus	METDI0399	NA	1	372598	373371	NA	NA	NA	NA	NA	MeOH	1000	9	1e-07	2	I	within gene(s) METDI0399;					NA	NA
METDI	374481	Plus	METDI0401	NA	1	373990	377409	DCM	1000	23	0	0	NA	NA	NA	NA	NA	I	within gene(s) METDI0401;					NA	NA
METDI	379151	Minus	METDI0403	NA	3	378249	379643	DCM	1000	15	0.00019	4	NA	NA	NA	NA	NA	Ai	antisense to gene(s) METDI0403;					NA	NA
METDI	379153	Minus	METDI0403	NA	3	378249	379643	NA	NA	NA	NA	NA	MeOH	1000	14	3.7E-07	0	Ai	antisense to gene(s) METDI0403;					NA	NA
METDI	379159	Minus	METDI0403	NA	3	378249	379643	NA	NA	NA	NA	NA	MeOH	1000	27	0	2	Ai	antisense to gene(s) METDI0403;					NA	NA
METDI	379161	Minus	METDI0403	NA	3	378249	379643	DCM	1000	50	0	2	NA	NA	NA	NA	NA	Ai	antisense to gene(s) METDI0403;					NA	NA
METDI	379805	Plus	METDI0404	NA	2	379640	379981	DCM	1000	71	0	0	MeOH	1000	111	0	0	I	within gene(s) METDI0404;					NA	NA
METDI	379810	Plus	METDI0404	NA	2	379640	379981	DCM	1000	30	0	0	MeOH	1000	67	0	0	I	within gene(s) METDI0404;					NA	NA
METDI	380087	Minus	METDI0405	NA	-3	380060	380779	DCM	1000	15	2.2E-09	0	NA	NA	NA	NA	NA	I	within gene(s) METDI0405;					NA	NA
METDI	380103	Minus	METDI0405	NA	-3	380060	380779	DCM	1000	9	1.1E-05	0	MeOH	1000	3	9.2E-09	0	I	within gene(s) METDI0405;					NA	NA
METDI	380107	Minus	METDI0405	NA	-3	380060	380779	DCM	1000	21	0	0	NA	NA	NA	NA	NA	I	within gene(s) METDI0405;					NA	NA
METDI	380260	Minus	METDI0405	NA	-3	380060	380779	DCM	1000	10	1.1E-05	0	MeOH	1000	4	1.2E-07	0	I	within gene(s) METDI0405;					NA	NA
METDI	380350	Minus	METDI0405	NA	-3	380060	380779	DCM	1000	16	4.7E-13	0	NA	NA	NA	NA	NA	I	within gene(s) METDI0405;					NA	NA
METDI	380394	Plus	METDI0405	NA	-3	380060	380779	DCM	1000	10	6.1E-06	0	MeOH	1000	12	4.6E-07	0	Ai	antisense to gene(s) METDI0405;					NA	NA
METDI	380826	Minus	METDI0405	NA	-3	380060	380779	DCM	1000	15	4.8E-09	0	NA	NA	NA	NA	NA	P	47nt upstream of gene METDI0405;	47	NA			NA	NA
METDI	381342	Plus	NA	NA				DCM	1000	15	2.1E-07	2	NA	NA	NA	NA	NA	O	-					NA	NA
METDI	381344	Plus	NA	NA				NA	NA	NA	NA	NA	MeOH	1000	NA	6.8E-05	0	O	-					NA	NA
METDI	381460	Plus	NA	NA				DCM	1000	34	0	0	MeOH	1000	24	0	0	O	-					NA	NA
METDI	381478	Plus	NA	NA				DCM	1000	3	9.5E-07	0	MeOH	1000	10	1.2E-05	0	O	-					NA	NA
METDI	382031	Minus	NA	NA				DCM	1000	10	7.7E-07	0	NA	NA	NA	NA	NA	O	-					NA	NA
METDI	382393	Minus	NA	NA				DCM	1000	16	1.8E-08	0	NA	NA	NA	NA	NA	O	-					NA	NA
METDI	382400	Minus	NA	NA				DCM	1000	55	0	0	MeOH	1000	0	1.9E-05	0	O	-					NA	NA
METDI	382896	Plus	METDI0410	NA	-2	382848	383009	DCM	1000	13	1.2E-11	0	NA	NA	NA	NA	NA	Ai	antisense to gene(s) METDI0410;					NA	NA
METDI	383056	Minus	METDI0410	NA	-2	382848	383009	DCM	1000	51	0	0	MeOH	1000	22	1.9E-13	0	P	47nt upstream of gene METDI0410;	47	Validated			NA	NA
METDI	383239	Minus	METDI0410	NA	-2	382848	383009	DCM	1000	24	0	0	MeOH	1000	17	0	0	P	230nt upstream of gene METDI0410;	230	Validated			NA	NA
METDI	383433	Minus	METDI0411	NA	3	383292	383573	NA	NA	NA	NA	NA	MeOH	1000	10	2.7E-05	0	Ai	antisense to gene(s) METDI0411;					NA	NA
METDI	384026	Plus	METDI0412	NA	3	383991	384380	DCM	1000	40	0	0	MeOH	1000	10	6.4E-13	0	I	within gene(s) METDI0412;					NA	NA
METDI	385994	Plus	METDI0416	NA	3	386043	386375	DCM	1000	88	0	0	NA	NA	NA	NA	NA	P	49nt upstream of gene METDI0416;	49	Validated			NA	NA
METDI	389181	Minus	METDI0423	NA	2	388958	389491	DCM	1000	14	3.2E-12	0	NA	NA	NA	NA	NA	Ai	antisense to gene(s) METDI0423;					NA	NA
METDI	392245	Minus	METDI0426	NA	-3	390794	392215	DCM	1000	11	1.8E-09	0	MeOH	1000	10	5e-10	2	P	30nt upstream of gene METDI0426;	30	NA			NA	NA
METDI	392583	Plus	NA	NA				DCM	1000	20	3.3E-14	0	MeOH	1000	10	1.7E-05	0	O	-					NA	NA
METDI	393442	Minus	METDI0427	NA	2	392837	394297	DCM	1000	25	0	0	MeOH	1000	20	0	0	Ai	antisense to gene(s) METDI0427;					NA	NA
METDI	394183	Minus	METDI0427	NA	2	392837	394297	NA	NA	NA	NA	NA	MeOH	1000	14	0	0	Ai	antisense to gene(s) METDI0427;					NA	NA
METDI	395984	Minus	NA	NA				NA	NA	NA	NA	NA	MeOH	1000	NA	2.8E-08	0	O	-					NA	NA
METDI	396155	Minus	METDI0431	NA	3	395994	396197	NA	NA	NA	NA	NA	MeOH	1000	11	1.2E-07	0	Ai	antisense to gene(s) METDI0431;					NA	NA
METDI	399425	Minus	METDI0435	apaG	-2	398979	399371	DCM	1000	179	0	1	MeOH	1000	247	0	1	P	54nt upstream of gene METDI0435;	54	Validated			NA	NA
METDI	399460	Minus	METDI0435	apaG	-2	398979	399371	DCM	1000	26	0	0	MeOH	1000	17	1.4E-05	0	P	89nt upstream of gene METDI0435;	89	Validated			NA	NA
METDI	402051	Minus	METDI0438	NA	-3	401150	402070	DCM	1000	NA	1.5E-05	0	NA	NA	NA	NA	NA	I	within gene(s) METDI0438;					NA	NA
METDI	402055	Minus	METDI0438	NA	-3	401150	402070	DCM	1000	11	2.1E-11	0	NA	NA	NA	NA	NA	I	within gene(s) METDI0438;					NA	NA
METDI	402060	Minus	METDI0438	NA	-3	401150	402070	DCM	1000	48	0	1	NA	NA	NA	NA	NA	I	within gene(s) METDI0438;					NA	NA
METDI	402907	Minus	METDI0439	NA	-3	402149	402886	DCM	1000	44	0	0	MeOH	1000	20	0	0	P	21nt upstream of gene METDI0439;	21	NA			NA	NME
METDI	402946	Plus	METDI0440	sfsA	1	402970	403716	DCM	1000	23	0	1	MeOH	1000	58	0	1	P	24nt upstream of gene METDI0440;	24	NA			NA	NA
METDI	403027	Plus	METDI0440	sfsA	1	402970	403716	NA	NA	NA	NA	NA	MeOH	1000	12	4.3E-07	0	I	within gene(s) METDI0440;					NA	NA
METDI	403467	Plus	METDI0440	sfsA	1	402970	403716	DCM	1000	13	2.7E-10	0	NA	NA	NA	NA	NA	I	within gene(s) METDI0440;					NA	NA
METDI	404521	Minus	METDI0441	NA	-3	403673	404518	DCM	1000	33	0	0	MeOH	1000	60	0	0	P	3nt upstream of gene METDI0441;	3				NA	NA
METDI	404658	Plus	METDI0442	NA	3	404658	405434	DCM	1000	212	0	0	MeOH	1000	296	0	0	P	0nt upstream of gene METDI0442;	0	Validated			NA	Methione validated
METDI	404666	Plus	METDI0442	NA	3	404658	405434	NA	NA	NA	NA	NA	MeOH	1000	NA	5.7E-08	0	I	within gene(s) METDI0442;					NA	Methione validated
METDI	405505	Plus	METDI0443	NA	3	405573	406037	DCM	1000	6	5.8E-11	0	MeOH	1000	10	2.8E-13	0	P	68nt upstream of gene METDI0443;	68	NA			NA	NA
METDI	407788	Minus	METDI0445	NA	-1	406837	407763	DCM	1000	25	0	0	MeOH	1000	51	0	0	P	25nt upstream of gene METDI0445;	25	Validated			NA	Methione validated
METDI	407912	Plus	NA	NA				DCM	1000	138	0	0	NA	NA	NA	NA	NA	O	-					NA	NA
METDI	410116	Minus	METDI0446	NA	-2	408084	410081	DCM	1000	15	4.9E-09	0	MeOH	1000	11	2.2E-06	0	P	35nt upstream of gene METDI0446;	35	Validated			NA	NA
METDI	410172	Minus	METDI0446	NA	-2	408084	410081	NA	NA	NA	NA	NA	MeOH	1000	13	5.7E-08	0	P	91nt upstream of gene METDI0446;	91	Validated			NA	NA
METDI	410193	Plus	METDI0447	NA	2	410264	411022	DCM	1000	70	0	0	NA	NA	NA	NA	NA	P	71nt upstream of gene METDI0447;	71	NA			NA	NME
METDI	413003	Minus	METDI0450	NA	2	412601	413119	DCM	1000	17	2.5E-11	0	MeOH	1000	14	3.8E-11	0	Ai	antisense to gene(s) METDI0450;					NA	NA
METDI	413813	Minus	METDI0451	NA	1	413116	413826	DCM	1000	7	2.3E-08	0	MeOH	1000	NA	6.4E-11	0	Ai	antisense to gene(s) METDI0451;					NA	NA
METDI	413816	Minus	METDI0451	NA	1	413116	413826	DCM	1000	9	2.7E-06	0	MeOH	1000	17	4.6E-10	0	Ai	antisense to gene(s) METDI0451;					NA	NA
METDI	413877	Plus	METDI0452	NA	1	413914	414549	DCM	1000	641	0	1	MeOH	1000	117	0	1	P	37nt upstream of gene METDI0452;	37	Validated			NA	NME
METDI	415753	Minus	METDI0454	fdh3A	3	414879	417821	DCM	1000	NA	0.0013	0	MeOH	1000	24	0	0	Ai	antisense to gene(s) METDI0454;					NA	Peptide signal
METDI	415760	Minus	METDI0454	fdh3A	3	414879	417821	DCM	1000	11	2.6E-06	0	NA	NA	NA	NA	NA	Ai	antisense to gene(s) METDI0454;					NA	Peptide signal
METDI	415763	Minus	METDI0454	fdh3A	3	414879	417821	DCM	1000	18	0	0	NA	NA	NA	NA	NA	Ai	antisense to gene(s) METDI0454;					NA	Peptide signal
METDI	416136	Plus	METDI0454	fdh3A	3	414879	417821	DCM	1000	21	0	0	MeOH	1000	5	0	0	I	within gene(s) METDI0454;					NA	Peptide signal
METDI	416143	Plus	METDI0454	fdh3A	3	414879	417821	NA	NA	NA	NA	NA	MeOH	1000	7	5.3E-11	0	I	within gene(s) METDI0454;					NA	Peptide signal
METDI	416342	Minus	METDI0454	fdh3A	3	414879	417821	DCM	1000	11	1.9E-08	0	NA	NA	NA	NA	NA	Ai	antisense to gene(s) METDI0454;					NA	Peptide signal
METDI	417872	Minus	METDI0455	fdh3B	2	417839	418435	DCM	1000	16	0	0	NA	NA	NA	NA	NA	Ai	antisense to gene(s) METDI0455;					NA	NA
METDI	418194	Plus	METDI0455	fdh3B	2	417839	418435	DCM	1000	27	0	0	NA	NA	NA	NA	NA	I	within gene(s) METDI0455;					NA	NA
METDI	418949	Minus	METDI0456	fdh3C	1	418504	419541	NA	NA	NA	NA	NA	MeOH	1000	3	0	0	Ai	antisense to gene(s) METDI0456;					NA	NA
METDI	421306	Minus	METDI0459	NA	-3	420575	421168	NA	NA	NA	NA	NA	MeOH	1000	27	0	0	P	138nt upstream of gene METDI0459;	138	NA			NA	NA
METDI	421468	Plus	METDI0460	NA	3	421488	421802	NA	NA	NA	NA	NA	MeOH	1000	31	0	1	P	20nt upstream of gene METDI0460;	20	Validated			NA	NA
METDI	427092	Minus	METDI0464	NA	-1	427069	427347	DCM	1000	7	2.3E-10	0	NA	NA	NA	NA	NA	I	within gene(s) METDI0464;					NA	NA
METDI	428601	Minus	METDI0465	hrcA	-2	427476	428579	DCM	1000	38	0	3	MeOH	1000	20	0	2	P	22nt upstream of gene METDI0465;	22	Validated			NA	NA
METDI	428758	Plus	METDI0466	NA	1	428845	429108	DCM	1000	16	0	0	NA	NA	NA	NA	NA	P	87nt upstream of gene METDI0466;	87	Validated			NA	NA
METDI	429243	Plus	METDI0468	rph	3	429273	429986	DCM	1000	20	0	0	MeOH	1000	23	0	1	P	30nt upstream of gene METDI0468;	30	Validated			NA	NA
METDI	430488	Minus	METDI0469	NA	2	429983	430618	DCM	1000	9	5.4E-08	0	NA	NA	NA	NA	NA	Ai	antisense to gene(s) METDI0469;					NA	NA
METDI	430914	Minus	METDI0470	NA	2	430868	432046	NA	NA	NA	NA	NA	MeOH	1000	2	4.2E-06	1	Ai	antisense to gene(s) METDI0470;					NA	NA
METDI	430915	Minus	METDI0470	NA	2	430868	432046	DCM	1000	13	2.5E-08	0	NA	NA	NA	NA	NA	Ai	antisense to gene(s) METDI0470;					NA	NA
METDI	432089	Plus	METDI0471	NA	3	432102	432335	NA	NA	NA	NA	NA	MeOH	1000	NA	7.8E-13	1	P	13nt upstream of gene METDI0471;	13	Validated			NA	NA
METDI	432288	Plus	METDI0472	NA	2	432332	432619	DCM	1000	2	0.00078	0	NA	NA	NA	NA	NA	IP	within gene(s) METDI0471; 44nt upstream of gene METDI0472;	44	NA			NA	NA
METDI	435851	Minus	METDI0476	NA	-3	435323	435712	DCM	1000	NA	0	0	MeOH	1000	NA	0	0	P	139nt upstream of gene METDI0476;	139	Validated			NA	NME
METDI	436228	Minus	METDI0477	NA	3	436005	436916	DCM	1000	15	5e-06	0	MeOH	1000	NA	8e-07	0	Ai	antisense to gene(s) METDI0477;					NA	NA
METDI	439043	Plus	METDI0480	NA	-1	438787	439881	DCM	1000	12	9.1E-10	0	NA	NA	NA	NA	NA	Ai	antisense to gene(s) METDI0480;		Validated			NA	NA
METDI	439944	Minus	METDI0480	NA	-1	438787	439881	DCM	1000	27	0	0	MeOH	1000	17	0	0	P	63nt upstream of gene METDI0480;	63	Validated			NA	NA
METDI	441085	Plus	METDI0482	dcp	1	441118	443217	DCM	1000	14	0	0	NA	NA	NA	NA	NA	P	33nt upstream of gene METDI0482;	33	Validated			NA	NA
METDI	444555	Minus	METDI0483	ftfL	-1	443332	445005	DCM	1000	NA	5.4E-06	0	NA	NA	NA	NA	NA	I	within gene(s) METDI0483;					NA	NME
METDI	444829	Plus	METDI0483	ftfL	-1	443332	445005	DCM	1000	19	1.3E-10	0	NA	NA	NA	NA	NA	Ai	antisense to gene(s) METDI0483;					NA	NME
METDI	445095	Minus	METDI0483	ftfL	-1	443332	445005	DCM	1000	313	0	0	MeOH	1000	280	0	2	P	90nt upstream of gene METDI0483;	90	Validated	TCGCTC	TATCGT	NA	NME
METDI	445114	Minus	METDI0483	ftfL	-1	443332	445005	DCM	1000	27	0	0	MeOH	1000	36	0	0	P	109nt upstream of gene METDI0483;	109	Validated	TCCGAG	TTCGCT	NA	NME
METDI	445202	Plus	NA	NA				DCM	1000	13	8.2E-06	0	NA	NA	NA	NA	NA	O	-					NA	NA
METDI	445205	Plus	NA	NA				DCM	1000	14	1.8E-06	0	NA	NA	NA	NA	NA	O	-					NA	NA
METDI	445213	Plus	NA	NA				DCM	1000	12	3.4E-05	0	NA	NA	NA	NA	NA	O	-					NA	NA
METDI	445504	Minus	METDI0484	NA	-3	445244	445465	DCM	1000	18	0	0	NA	NA	NA	NA	NA	P	39nt upstream of gene METDI0484;	39	Validated			NA	NA
METDI	445625	Plus	METDI0485	NA	3	445752	447233	DCM	1000	603	0	0	MeOH	1000	226	0	0	P	127nt upstream of gene METDI0485;	127	Validated			NA	NA
METDI	446853	Plus	METDI0485	NA	3	445752	447233	NA	NA	NA	NA	NA	MeOH	1000	3	1.5E-11	0	I	within gene(s) METDI0485;					NA	NA
METDI	447527	Minus	METDI0486	NA	-1	447268	447495	DCM	1000	8	9.3E-13	0	NA	NA	NA	NA	NA	P	32nt upstream of gene METDI0486;	32	NA			NA	NA
METDI	448604	Minus	METDI0489	NA	-2	448386	448769	NA	NA	NA	NA	NA	MeOH	1000	NA	1.4E-06	0	I	within gene(s) METDI0489;					NA	NME
METDI	448867	Minus	METDI0489	NA	-2	448386	448769	DCM	1000	70	0	0	MeOH	1000	40	0	0	P	98nt upstream of gene METDI0489;	98	Validated			NA	NME
METDI	448963	Plus	METDI0490	ribF	3	449076	450089	DCM	1000	21	0	0	MeOH	1000	19	0	0	P	113nt upstream of gene METDI0490;	113	NA			NA	NA
METDI	451433	Minus	METDI0491	NA	-1	450280	451284	DCM	1000	34	0	0	MeOH	1000	62	0	0	P	149nt upstream of gene METDI0491;	149	NA			NA	NA
METDI	451775	Plus	METDI0492	NA	2	451610	452203	DCM	1000	6	2e-08	0	NA	NA	NA	NA	NA	I	within gene(s) METDI0492;					NA	Peptide signal
METDI	452434	Plus	METDI0493	NA	-1	452308	452808	DCM	1000	10	3.4E-06	0	NA	NA	NA	NA	NA	Ai	antisense to gene(s) METDI0493;					NA	NME
METDI	452478	Minus	METDI0493	NA	-1	452308	452808	DCM	1000	10	4.3E-10	0	MeOH	1000	NA	2.3E-07	0	I	within gene(s) METDI0493;					NA	NME
METDI	452496	Plus	METDI0493	NA	-1	452308	452808	DCM	1000	10	3.4E-06	0	NA	NA	NA	NA	NA	Ai	antisense to gene(s) METDI0493;					NA	NME
METDI	452847	Minus	METDI0493	NA	-1	452308	452808	DCM	1000	41	0	0	MeOH	1000	46	0	0	P	39nt upstream of gene METDI0493;	39	Validated			NA	NME
METDI	452857	Plus	METDI0494	fabA	1	453085	453624	DCM	1000	35	0	0	MeOH	1000	0	0	0	P	228nt upstream of gene METDI0494;	228	Validated			NA	NME
METDI	452910	Minus	METDI0493	NA	-1	452308	452808	NA	NA	NA	NA	NA	MeOH	1000	11	8.9E-10	0	P	102nt upstream of gene METDI0493;	102	Validated			NA	NME
METDI	453018	Plus	METDI0494	fabA	1	453085	453624	DCM	1000	89	0	1	MeOH	1000	97	0	1	P	67nt upstream of gene METDI0494;	67	Validated			NA	NME
METDI	453738	Plus	METDI0495	fabB	2	453785	455011	DCM	1000	15	1.1E-14	0	NA	NA	NA	NA	NA	P	47nt upstream of gene METDI0495;	47	Validated			NA	NA
METDI	454233	Minus	METDI0495	fabB	2	453785	455011	NA	NA	NA	NA	NA	MeOH	1000	NA	1.2E-10	2	Ai	antisense to gene(s) METDI0495;					NA	NA
METDI	454235	Minus	METDI0495	fabB	2	453785	455011	DCM	1000	17	0	0	NA	NA	NA	NA	NA	Ai	antisense to gene(s) METDI0495;					NA	NA
METDI	455108	Minus	NA	NA				DCM	1000	19	0	0	NA	NA	NA	NA	NA	O	-					NA	NA
METDI	455158	Plus	METDI0496	NA	2	455165	455284	DCM	1000	3	1.2E-11	1	NA	NA	NA	NA	NA	P	7nt upstream of gene METDI0496; potential TSS for METDI0497	7	Validated			NA	NA
METDI	455169	Plus	METDI0496	NA	2	455165	455284	DCM	1000	8	0.00095	0	MeOH	1000	11	1.7E-14	0	I	within gene(s) METDI0496;					NA	NA
METDI	456121	Plus	METDI0497	fabI	1	455485	456315	DCM	1000	12	1.7E-09	0	NA	NA	NA	NA	NA	I	within gene(s) METDI0497;					NA	NME
METDI	456253	Plus	METDI0498	fliP	2	456383	457144	DCM	1000	15	8.3E-13	0	NA	NA	NA	NA	NA	IP	within gene(s) METDI0497; 130nt upstream of gene METDI0498;	130	Validated			NA	NA
METDI	457144	Plus	METDI0499	NA	1	457201	457602	NA	NA	NA	NA	NA	MeOH	1000	13	0	0	P	57nt upstream of gene METDI0499;	57	NA			NA	Methione validated
METDI	461020	Minus	METDI0500	NA	-1	457606	460956	NA	NA	NA	NA	NA	MeOH	1000	11	4.5E-12	0	P	64nt upstream of gene METDI0500;	64	NA			NA	NA
METDI	461271	Minus	METDI0501	NA	-3	461072	461503	NA	NA	NA	NA	NA	MeOH	1000	NA	3.6E-08	0	I	within gene(s) METDI0501;					NA	Peptide signal
METDI	461276	Minus	METDI0501	NA	-3	461072	461503	NA	NA	NA	NA	NA	MeOH	1000	8	2.4E-14	0	I	within gene(s) METDI0501;					NA	Peptide signal
METDI	461838	Plus	METDI0502	NA	-3	461657	463804	DCM	1000	6	1.8E-10	0	NA	NA	NA	NA	NA	Ai	antisense to gene(s) METDI0502;					NA	NME
METDI	463859	Minus	METDI0502	NA	-3	461657	463804	DCM	1000	20	0	0	MeOH	1000	24	0	0	P	55nt upstream of gene METDI0502;	55	NA			NA	NME
METDI	464091	Plus	METDI0503	mucR	1	464233	464670	DCM	1000	521	0	0	MeOH	1000	474	0	0	P	142nt upstream of gene METDI0503;	142	Validated			NA	Methione validated
METDI	464791	Plus	METDI0504	NA	1	464821	465015	DCM	1000	91	0	0	MeOH	1000	10	0	0	P	30nt upstream of gene METDI0504;	30	Validated			NA	NA
METDI	464795	Plus	METDI0504	NA	1	464821	465015	DCM	1000	26	0	0	MeOH	1000	14	0	0	P	26nt upstream of gene METDI0504;	26	NA			NA	NA
METDI	464826	Plus	METDI0504	NA	1	464821	465015	DCM	1000	30	0	2	NA	NA	NA	NA	NA	I	within gene(s) METDI0504;					NA	NA
METDI	464833	Plus	METDI0504	NA	1	464821	465015	DCM	1000	8	0.0025	0	MeOH	1000	13	1.4E-11	0	I	within gene(s) METDI0504;					NA	NA
METDI	464884	Plus	METDI0504	NA	1	464821	465015	DCM	1000	39	0	1	MeOH	1000	16	6.5E-15	1	I	within gene(s) METDI0504;					NA	NA
METDI	464889	Plus	METDI0504	NA	1	464821	465015	DCM	1000	24	2.7E-14	0	NA	NA	NA	NA	NA	I	within gene(s) METDI0504;					NA	NA
METDI	466382	Plus	METDI0506	NA	-2	466014	466442	DCM	1000	47	0	0	MeOH	1000	26	0	0	Ai	antisense to gene(s) METDI0506;					NA	NA
METDI	466472	Minus	METDI0506	NA	-2	466014	466442	DCM	1000	24	0	0	MeOH	1000	NA	0	0	P	30nt upstream of gene METDI0506;	30	NA			NA	NA
METDI	467659	Minus	METDI0507	NA	-1	466531	467610	DCM	1000	130	0	3	MeOH	1000	10	3.5E-10	0	P	49nt upstream of gene METDI0507;	49	Validated			NA	NA
METDI	467707	Minus	METDI0507	NA	-1	466531	467610	DCM	1000	19	0	0	MeOH	1000	24	0	0	P	97nt upstream of gene METDI0507;	97	Validated			NA	NA
METDI	471524	Plus	NA	NA				NA	NA	NA	NA	NA	MeOH	1000	10	0.0025	0	O	-					NA	NA
METDI	471862	Plus	NA	NA				NA	NA	NA	NA	NA	MeOH	1000	109	0	1	O	-					NA	NA
METDI	471867	Plus	NA	NA				NA	NA	NA	NA	NA	MeOH	1000	93	0	0	O	-					NA	NA
METDI	472665	Plus	METDI0510	NA	3	472743	472907	DCM	1000	10	1.9E-09	0	NA	NA	NA	NA	NA	P	78nt upstream of gene METDI0510;	78	NA			NA	NA
METDI	473419	Minus	METDI0511	NA	-1	472954	473376	DCM	1000	6	1.5E-09	0	MeOH	1000	NA	9.7E-14	0	P	43nt upstream of gene METDI0511;	43	NA			NA	NA
METDI	473619	Plus	METDI0512	NA	3	473817	474725	DCM	1000	14	0	0	NA	NA	NA	NA	NA	P	198nt upstream of gene METDI0512;	198	NA			NA	NA
METDI	474557	Minus	METDI0512	NA	3	473817	474725	DCM	1000	12	4e-09	0	MeOH	1000	12	3.9E-09	0	Ai	antisense to gene(s) METDI0512;					NA	NA
METDI	475892	Minus	METDI0513	pepN	3	474804	477440	NA	NA	NA	NA	NA	MeOH	1000	17	3.1E-15	0	Ai	antisense to gene(s) METDI0513;					NA	NME
METDI	475938	Plus	METDI0513	pepN	3	474804	477440	DCM	1000	11	3e-06	0	NA	NA	NA	NA	NA	I	within gene(s) METDI0513;					NA	NME
METDI	475977	Plus	METDI0513	pepN	3	474804	477440	DCM	1000	28	0	0	MeOH	1000	4	1.9E-09	0	I	within gene(s) METDI0513;					NA	NME
METDI	477560	Plus	METDI0514	NA	2	477626	479986	DCM	1000	159	0	0	MeOH	1000	78	0	0	P	66nt upstream of gene METDI0514;	66	NA			NA	NA
METDI	479563	Minus	METDI0514	NA	2	477626	479986	DCM	1000	13	7.6E-10	0	NA	NA	NA	NA	NA	Ai	antisense to gene(s) METDI0514;					NA	NA
METDI	482550	Plus	METDI0517	zwf	-3	481412	482890	DCM	1000	28	0	2	MeOH	1000	22	0	0	Ai	antisense to gene(s) METDI0517;					NA	NME
METDI	483623	Minus	METDI0518	NA	-3	483161	483598	DCM	1000	19	0	0	NA	NA	NA	NA	NA	P	25nt upstream of gene METDI0518;	25	NA			NA	NA
METDI	483925	Minus	NA	NA				DCM	1000	17	1.4E-13	0	NA	NA	NA	NA	NA	O	-					NA	NA
METDI	483945	Plus	NA	NA				DCM	1000	325	0	0	MeOH	1000	36	0	0	O	-					NA	NA
METDI	484605	Minus	METDI0519	cutA	-2	484230	484553	DCM	1000	16	0	0	MeOH	1000	6	1.4E-13	0	P	52nt upstream of gene METDI0519;	52	NA			NA	Methione validated
METDI	485363	Minus	METDI0520	ppnK	3	484659	485429	NA	NA	NA	NA	NA	MeOH	1000	11	1.8E-09	0	Ai	antisense to gene(s) METDI0520;					NA	NA
METDI	487461	Minus	METDI0523	NA	-2	487239	487403	DCM	1000	27	0	0	MeOH	1000	30	0	0	P	58nt upstream of gene METDI0523;	58	Validated			NA	NA
METDI	487584	Minus	METDI0523	NA	-2	487239	487403	NA	NA	NA	NA	NA	MeOH	1000	11	3.8E-08	0	P	181nt upstream of gene METDI0523;	181	Validated			NA	NA
METDI	487677	Plus	METDI0524	NA	1	487750	488784	DCM	1000	10	1.4E-09	0	NA	NA	NA	NA	NA	P	73nt upstream of gene METDI0524;	73	NA			NA	NA
METDI	489127	Plus	METDI0525	NA	2	489158	490351	DCM	1000	55	0	2	MeOH	1000	15	0	0	P	31nt upstream of gene METDI0525;	31	Validated			NA	NA
METDI	490433	Plus	METDI0526	NA	-3	490412	490741	DCM	1000	NA	2e-08	0	MeOH	1000	NA	1.1E-10	0	Ai	antisense to gene(s) METDI0526;					NA	NA
METDI	490438	Plus	METDI0526	NA	-3	490412	490741	DCM	1000	61	0	0	MeOH	1000	NA	1.1E-11	0	Ai	antisense to gene(s) METDI0526;					NA	NA
METDI	490443	Plus	METDI0526	NA	-3	490412	490741	DCM	1000	10	3.9E-05	0	NA	NA	NA	NA	NA	Ai	antisense to gene(s) METDI0526;					NA	NA
METDI	490778	Minus	METDI0526	NA	-3	490412	490741	DCM	1000	11	1.4E-09	0	NA	NA	NA	NA	NA	P	37nt upstream of gene METDI0526;	37	Validated			NA	NA
METDI	490958	Plus	METDI0527	fabD	2	491087	492019	DCM	1000	104	0	3	MeOH	1000	189	0	3	P	129nt upstream of gene METDI0527;	129	NA			NA	NA
METDI	492426	Minus	METDI0528	fabG	2	492128	492868	DCM	1000	8	2.6E-11	0	MeOH	1000	17	0	0	Ai	antisense to gene(s) METDI0528;					NA	Methione validated
METDI	492811	Minus	METDI0528	fabG	2	492128	492868	DCM	1000	53	0	0	MeOH	1000	81	0	0	Ai	antisense to gene(s) METDI0528;					NA	Methione validated
METDI	492968	Plus	METDI0530	acpP	1	493132	493368	NA	NA	NA	NA	NA	MeOH	1000	NA	3.4E-14	1	P	164nt upstream of gene METDI0530;	164	Validated			NA	NME
METDI	494881	Plus	METDI0532	NA	2	495032	496435	DCM	1000	14	0	0	NA	NA	NA	NA	NA	P	151nt upstream of gene METDI0532;	151	NA			NA	NA
METDI	495015	Minus	NA	NA				DCM	1000	10	5e-07	0	MeOH	1000	12	4.7E-10	0	O	-					NA	NA
METDI	498275	Plus	METDI0534	NA	-3	497195	499582	DCM	1000	15	2.6E-10	0	MeOH	1000	40	0	1	Ai	antisense to gene(s) METDI0534;					NA	NA
METDI	498438	Minus	METDI0534	NA	-3	497195	499582	DCM	1000	10	2.5E-08	0	NA	NA	NA	NA	NA	I	within gene(s) METDI0534;					NA	NA
METDI	499995	Minus	NA	NA				DCM	1000	13	3e-08	0	NA	NA	NA	NA	NA	O	-					NA	NA
METDI	501798	Plus	METDI0536	NA	1	501646	502677	DCM	1000	22	0	0	NA	NA	NA	NA	NA	I	within gene(s) METDI0536;					NA	NA
METDI	501801	Plus	METDI0536	NA	1	501646	502677	DCM	1000	14	0	0	NA	NA	NA	NA	NA	I	within gene(s) METDI0536;					NA	NA
METDI	509206	Plus	METDI0540	NA	1	509263	510393	DCM	1000	14	1.6E-13	2	MeOH	1000	13	3.6E-10	2	P	57nt upstream of gene METDI0540;	57	NA			NA	NA
METDI	510538	Plus	NA	NA				DCM	1000	22	0	0	NA	NA	NA	NA	NA	O	-					NA	NA
METDI	510616	Minus	NA	NA				DCM	1000	170	0	2	MeOH	1000	131	0	2	O	-					NA	NA
METDI	510702	Plus	METDI0541	NA	3	510804	511862	DCM	1000	17	0	0	MeOH	1000	20	0	0	P	102nt upstream of gene METDI0541;	102	NA			NA	NA
METDI	511938	Plus	METDI0542	fbpA	3	511965	512990	NA	NA	NA	NA	NA	MeOH	1000	10	3.9E-13	0	P	27nt upstream of gene METDI0542;	27	NA			NA	Peptide signal
METDI	514982	Minus	METDI0544	NA	-3	514727	514828	NA	NA	NA	NA	NA	MeOH	1000	24	0	1	P	154nt upstream of gene METDI0544;	154	NA			NA	NA
METDI	515456	Minus	METDI0545	NA	-2	515142	515396	DCM	1000	80	0	0	NA	NA	NA	NA	NA	P	60nt upstream of gene METDI0545;	60	Validated			NA	NA
METDI	518995	Plus	METDI0549	NA	1	519055	519690	NA	NA	NA	NA	NA	MeOH	1000	0	8.7E-15	0	P	60nt upstream of gene METDI0549;	60	NA			NA	NA
METDI	520134	Minus	METDI0550	NA	-1	519694	520113	DCM	1000	19	0	2	MeOH	1000	22	0	0	P	21nt upstream of gene METDI0550;	21	NA			NA	NA
METDI	520227	Plus	METDI0551	NA	1	520318	520524	DCM	1000	45	0	0	MeOH	1000	13	1e-11	0	P	91nt upstream of gene METDI0551;	91	Validated			NA	NA
METDI	520793	Minus	METDI0552	NA	-1	520684	520797	DCM	1000	129	0	4	MeOH	1000	54	0	2	I	within gene(s) METDI0552;					NA	NA
METDI	520797	Minus	METDI0552	NA	-1	520684	520797	DCM	1000	436	0	0	MeOH	1000	307	0	0	P	0nt upstream of gene METDI0552;	0	NA			NA	NA
METDI	521864	Plus	METDI0554	cysP	2	521894	522943	NA	NA	NA	NA	NA	MeOH	1000	10	2.7E-09	0	P	30nt upstream of gene METDI0554;	30	Validated			NA	Peptide signal
METDI	521895	Minus	METDI0554	cysP	2	521894	522943	DCM	1000	10	2.2E-10	0	MeOH	1000	2	4.9E-08	0	Ai	antisense to gene(s) METDI0554;					NA	Peptide signal
METDI	522215	Plus	METDI0554	cysP	2	521894	522943	DCM	1000	16	0	0	MeOH	1000	18	0	0	I	within gene(s) METDI0554;					NA	Peptide signal
METDI	522586	Minus	METDI0554	cysP	2	521894	522943	DCM	1000	3	9.1E-08	0	MeOH	1000	NA	2.7E-06	0	Ai	antisense to gene(s) METDI0554;					NA	Peptide signal
METDI	522704	Minus	METDI0554	cysP	2	521894	522943	DCM	1000	13	1.6E-08	1	MeOH	1000	10	0.00049	1	Ai	antisense to gene(s) METDI0554;					NA	Peptide signal
METDI	522708	Minus	METDI0554	cysP	2	521894	522943	DCM	1000	10	0.00018	0	NA	NA	NA	NA	NA	Ai	antisense to gene(s) METDI0554;					NA	Peptide signal
METDI	522713	Minus	METDI0554	cysP	2	521894	522943	DCM	1000	123	0	2	MeOH	1000	53	0	0	Ai	antisense to gene(s) METDI0554;					NA	Peptide signal
METDI	524428	Plus	METDI0556	cysW	1	523807	524697	DCM	1000	11	1.6E-10	0	NA	NA	NA	NA	NA	I	within gene(s) METDI0556;					NA	NA
METDI	524572	Plus	METDI0557	NA	2	524564	525745	DCM	1000	47	0	0	MeOH	1000	13	0	0	I	within gene(s) METDI0556;		Validated			NA	NA
METDI	525450	Minus	METDI0557	NA	2	524564	525745	DCM	1000	13	0	0	NA	NA	NA	NA	NA	Ai	antisense to gene(s) METDI0557;					NA	NA
METDI	532036	Plus	NA	NA				DCM	1000	16	6.5E-11	0	MeOH	1000	NA	1.8E-08	0	O	-					NA	NA
METDI	532295	Minus	METDI0563	NA	-2	532146	532616	DCM	1000	14	0	0	NA	NA	NA	NA	NA	I	within gene(s) METDI0563;					NA	NA
METDI	532667	Minus	METDI0563	NA	-2	532146	532616	DCM	1000	146	0	0	MeOH	1000	46	0	0	P	51nt upstream of gene METDI0563;	51	Validated			NA	NA
METDI	532688	Plus	METDI0564	NA	2	532799	533500	DCM	1000	38	0	0	MeOH	1000	50	0	0	P	111nt upstream of gene METDI0564;	111	Validated			NA	NA
METDI	533496	Plus	METDI0565	NA	3	533694	534488	DCM	1000	32	0	2	MeOH	1000	NA	1.3E-09	0	IP	within gene(s) METDI0564; 198nt upstream of gene METDI0565;	198	Validated			NA	Methione validated
METDI	533580	Plus	METDI0565	NA	3	533694	534488	DCM	1000	26	0	0	MeOH	1000	10	0	0	P	114nt upstream of gene METDI0565;	114	Validated			NA	Methione validated
METDI	533737	Plus	METDI0565	NA	3	533694	534488	NA	NA	NA	NA	NA	MeOH	1000	9	2.8E-08	0	I	within gene(s) METDI0565;					NA	Methione validated
METDI	533741	Plus	METDI0565	NA	3	533694	534488	NA	NA	NA	NA	NA	MeOH	1000	4	0	0	I	within gene(s) METDI0565;					NA	Methione validated
METDI	534073	Minus	METDI0565	NA	3	533694	534488	DCM	1000	27	0	0	MeOH	1000	14	4.4E-09	0	Ai	antisense to gene(s) METDI0565;					NA	Methione validated
METDI	534155	Minus	METDI0565	purC	3	533694	534488	DCM	1000	7	6e-05	0	MeOH	1000	9	3.4E-05	0	Ai	antisense to gene(s) METDI0565;					NA	Methione validated
METDI	534396	Plus	METDI0565	NA	3	533694	534488	NA	NA	NA	NA	NA	MeOH	1000	NA	1.3E-08	0	I	within gene(s) METDI0565;					NA	Methione validated
METDI	534417	Plus	METDI0565	NA	3	533694	534488	DCM	1000	6	1.7E-15	0	NA	NA	NA	NA	NA	I	within gene(s) METDI0565;					NA	Methione validated
METDI	534420	Plus	METDI0565	NA	3	533694	534488	DCM	1000	23	0	1	MeOH	1000	23	0	0	I	within gene(s) METDI0565;					NA	Methione validated
METDI	538481	Minus	METDI0568	NA	-1	538261	538851	DCM	1000	7	4.7E-06	0	NA	NA	NA	NA	NA	I	within gene(s) METDI0568;					NA	NA
METDI	538485	Minus	METDI0568	NA	-1	538261	538851	DCM	1000	16	1.5E-12	2	NA	NA	NA	NA	NA	I	within gene(s) METDI0568;					NA	NA
METDI	538487	Minus	METDI0568	NA	-1	538261	538851	NA	NA	NA	NA	NA	MeOH	1000	16	0	2	I	within gene(s) METDI0568;					NA	NA
METDI	538492	Minus	METDI0568	NA	-1	538261	538851	DCM	1000	133	0	1	MeOH	1000	59	0	1	I	within gene(s) METDI0568;		Validated			NA	NA
METDI	539104	Plus	METDI0569	NA	-1	538954	539496	DCM	1000	14	5.7E-08	0	NA	NA	NA	NA	NA	Ai	antisense to gene(s) METDI0569;					NA	NA
METDI	539108	Plus	METDI0569	NA	-1	538954	539496	DCM	1000	13	3.3E-07	0	NA	NA	NA	NA	NA	Ai	antisense to gene(s) METDI0569;					NA	NA
METDI	539611	Minus	METDI0569	NA	-1	538954	539496	DCM	1000	10	1.7E-09	0	NA	NA	NA	NA	NA	P	115nt upstream of gene METDI0569;	115	Validated			NA	NA
METDI	539705	Plus	METDI0570	NA	3	539733	540152	DCM	1000	103	0	0	MeOH	1000	14	0	0	P	28nt upstream of gene METDI0570;	28	NA			NA	Peptide signal
METDI	540964	Minus	METDI0571	NA	-3	540239	540964	DCM	1000	44	0	0	MeOH	1000	3	2.3E-11	0	P	0nt upstream of gene METDI0571;	0	NA			NA	NA
METDI	541184	Plus	METDI0572	depA	-1	541060	542304	NA	NA	NA	NA	NA	MeOH	1000	12	1.2E-09	0	Ai	antisense to gene(s) METDI0572;					NA	NA
METDI	541388	Plus	METDI0572	depA	-1	541060	542304	DCM	1000	11	3.3E-07	0	NA	NA	NA	NA	NA	Ai	antisense to gene(s) METDI0572;					NA	NA
METDI	541394	Plus	METDI0572	depA	-1	541060	542304	DCM	1000	NA	5.3E-05	0	NA	NA	NA	NA	NA	Ai	antisense to gene(s) METDI0572;					NA	NA
METDI	541536	Minus	METDI0572	depA	-1	541060	542304	NA	NA	NA	NA	NA	MeOH	1000	18	0	0	I	within gene(s) METDI0572;					NA	NA
METDI	541583	Plus	METDI0572	depA	-1	541060	542304	DCM	1000	14	1.1E-08	0	MeOH	1000	37	0	0	Ai	antisense to gene(s) METDI0572;					NA	NA
METDI	542447	Plus	METDI0573	regS	2	542450	543844	DCM	1000	23	0	0	NA	NA	NA	NA	NA	P	3nt upstream of gene METDI0573;	3	NA			NA	NA
METDI	543811	Plus	METDI0574	regR	2	543881	544483	DCM	1000	16	0	0	NA	NA	NA	NA	NA	IP	within gene(s) METDI0573; 70nt upstream of gene METDI0574;	70	Validated			NA	Methione validated
METDI	544199	Minus	METDI0574	regR	2	543881	544483	DCM	1000	41	0	1	MeOH	1000	9	0	0	Ai	antisense to gene(s) METDI0574;					NA	Methione validated
METDI	544205	Minus	METDI0574	regR	2	543881	544483	DCM	1000	29	0	0	MeOH	1000	7	1.1E-11	0	Ai	antisense to gene(s) METDI0574;					NA	Methione validated
METDI	544637	Plus	METDI0575	NA	3	544665	544889	DCM	1000	57	0	2	MeOH	1000	142	0	2	P	28nt upstream of gene METDI0575;	28	Validated			NA	NA
METDI	544938	Plus	METDI0576	yexA	2	545081	545320	DCM	1000	40	0	0	MeOH	1000	16	0	0	P	143nt upstream of gene METDI0576;	143	NA			NA	NA
METDI	545903	Plus	METDI0577	purQ	1	545320	546000	DCM	1000	16	0	0	NA	NA	NA	NA	NA	I	within gene(s) METDI0577;					NA	NA
METDI	548732	Plus	METDI0582	thiG	-3	548456	549277	DCM	1000	11	2.8E-05	0	NA	NA	NA	NA	NA	Ai	antisense to gene(s) METDI0582;					NA	NA
METDI	550921	Minus	METDI0584	thiO	-2	549489	550724	DCM	1000	1098	0	0	MeOH	1000	290	0	0	P	197nt upstream of gene METDI0584;	197	Validated			NA	NME
METDI	552322	Minus	METDI0585	NA	-3	551048	552322	DCM	1000	20	3.3E-13	0	NA	NA	NA	NA	NA	P	0nt upstream of gene METDI0585;	0	NA			NA	NA
METDI	552416	Minus	METDI0585	NA	-3	551048	552322	DCM	1000	12	3.2E-06	0	NA	NA	NA	NA	NA	P	94nt upstream of gene METDI0585;	94	Validated			NA	NA
METDI	552470	Minus	METDI0585	NA	-3	551048	552322	DCM	1000	76	0	1	MeOH	1000	47	0	0	P	148nt upstream of gene METDI0585;	148	Validated			NA	NA
METDI	552982	Plus	METDI0586	NA	1	552619	552987	DCM	1000	37	0	0	NA	NA	NA	NA	NA	I	within gene(s) METDI0586;					NA	NA
METDI	552989	Plus	NA	NA				DCM	1000	17	0	0	NA	NA	NA	NA	NA	O	-					NA	NA
METDI	557706	Plus	NA	NA				DCM	1000	20	0	0	NA	NA	NA	NA	NA	O	-					NA	NA
METDI	557738	Minus	METDI0589	rpoD	-3	555680	557680	DCM	1000	19	0	2	MeOH	1000	58	0	3	P	58nt upstream of gene METDI0589;	58	Validated			NA	NA
METDI	557819	Minus	METDI0589	rpoD	-3	555680	557680	NA	NA	NA	NA	NA	MeOH	1000	60	0	0	P	139nt upstream of gene METDI0589;	139	Validated			NA	NA
METDI	557828	Plus	NA	NA				DCM	1000	22	0	0	NA	NA	NA	NA	NA	O	-					NA	NA
METDI	557949	Minus	METDI0590	dnaG	-3	557882	559807	DCM	1000	15	6.9E-05	0	NA	NA	NA	NA	NA	I	within gene(s) METDI0590;					NA	NA
METDI	557954	Minus	METDI0590	dnaG	-3	557882	559807	DCM	1000	19	0	0	NA	NA	NA	NA	NA	I	within gene(s) METDI0590;					NA	NA
METDI	557957	Minus	METDI0590	dnaG	-3	557882	559807	DCM	1000	9	0.0081	0	NA	NA	NA	NA	NA	I	within gene(s) METDI0590;					NA	NA
METDI	557995	Minus	METDI0590	dnaG	-3	557882	559807	DCM	1000	20	0	0	MeOH	1000	8	0.0015	0	I	within gene(s) METDI0590;					NA	NA
METDI	558011	Minus	METDI0590	dnaG	-3	557882	559807	DCM	1000	1376	0	3	MeOH	1000	451	0	1	I	within gene(s) METDI0590; putative second TSS for gene METDI05989;		Validated			NA	NA
METDI	559066	Minus	METDI0590	dnaG	-3	557882	559807	DCM	1000	10	9.6E-12	0	MeOH	1000	11	1.3E-12	0	I	within gene(s) METDI0590;					NA	NA
METDI	559089	Plus	METDI0590	dnaG	-3	557882	559807	DCM	1000	10	2.5E-05	0	MeOH	1000	7	2.4E-05	0	Ai	antisense to gene(s) METDI0590;					NA	NA
METDI	559110	Plus	METDI0590	dnaG	-3	557882	559807	DCM	1000	13	1.1E-07	0	MeOH	1000	NA	1.6E-06	0	Ai	antisense to gene(s) METDI0590;					NA	NA
METDI	559115	Plus	METDI0590	dnaG	-3	557882	559807	NA	NA	NA	NA	NA	MeOH	1000	NA	9e-08	2	Ai	antisense to gene(s) METDI0590;					NA	NA
METDI	559128	Plus	METDI0590	dnaG	-3	557882	559807	DCM	1000	21	0	0	MeOH	1000	33	0	0	Ai	antisense to gene(s) METDI0590;					NA	NA
METDI	559856	Minus	METDI0590	dnaG	-3	557882	559807	DCM	1000	53	0	0	MeOH	1000	18	0	0	P	49nt upstream of gene METDI0590;	49	NA			NA	NA
METDI	562677	Plus	METDI0593	gatB	-3	562280	562738	DCM	1000	38	0	2	MeOH	1000	16	0	0	Ai	antisense to gene(s) METDI0593;					NA	NA
METDI	562900	Minus	METDI0593	gatB	-3	562280	562738	DCM	1000	67	0	0	MeOH	1000	63	0	1	P	162nt upstream of gene METDI0593;	162	Validated			NA	NA
METDI	564132	Plus	METDI0595	NA	3	564318	564692	DCM	1000	10	6.1E-09	0	NA	NA	NA	NA	NA	IP	within gene(s) METDI0594; 186nt upstream of gene METDI0595;	186	Validated			NA	NA
METDI	564267	Plus	METDI0595	NA	3	564318	564692	DCM	1000	68	0	0	MeOH	1000	65	0	0	P	51nt upstream of gene METDI0595;	51	Validated			NA	NA
METDI	567478	Plus	METDI0597	flgB	2	567551	567940	NA	NA	NA	NA	NA	MeOH	1000	13	8e-14	0	P	73nt upstream of gene METDI0597;	73	NA			NA	NA
METDI	567608	Minus	METDI0596	NA	-1	564733	567393	DCM	1000	8	8.1E-06	0	NA	NA	NA	NA	NA	PAi	215nt upstream of gene METDI0596; antisense to gene(s) METDI0597;	215	Validated			NA	NA
METDI	572357	Minus	METDI0604	flgH	3	571869	572576	DCM	1000	21	0	0	MeOH	1000	15	1.3E-08	0	Ai	antisense to gene(s) METDI0604;					NA	NA
METDI	574082	Minus	NA	NA				NA	NA	NA	NA	NA	MeOH	1000	11	1.1E-10	0	O	-					NA	NA
METDI	574388	Plus	METDI0608	fliF	2	574424	576103	DCM	1000	21	0	0	MeOH	1000	106	0	0	P	36nt upstream of gene METDI0608;	36	NA			NA	NA
METDI	582887	Minus	METDI0615	NA	-2	582156	582857	NA	NA	NA	NA	NA	MeOH	1000	11	4.2E-06	0	P	30nt upstream of gene METDI0615;	30	Validated			NA	NA
METDI	582978	Minus	METDI0615	NA	-2	582156	582857	DCM	1000	183	0	0	MeOH	1000	10	0	0	P	121nt upstream of gene METDI0615;	121	Validated			NA	NA
METDI	583348	Minus	METDI0616	NA	-3	583079	583525	DCM	1000	13	8.4E-05	0	NA	NA	NA	NA	NA	I	within gene(s) METDI0616;					NA	NA
METDI	583599	Minus	METDI0616	NA	-3	583079	583525	DCM	1000	18	1.1E-08	0	MeOH	1000	11	1.1E-07	0	IP	within gene(s) METDI0617; 74nt upstream of gene METDI0616;	74	Validated			NA	NA
METDI	583894	Plus	METDI0617	flhB	-1	583522	584583	DCM	1000	11	2.3E-07	0	MeOH	1000	10	4.9E-07	0	Ai	antisense to gene(s) METDI0617;					NA	NA
METDI	584100	Minus	METDI0617	flhB	-1	583522	584583	DCM	1000	37	0	1	NA	NA	NA	NA	NA	I	within gene(s) METDI0617;					NA	NA
METDI	584101	Minus	METDI0617	flhB	-1	583522	584583	NA	NA	NA	NA	NA	MeOH	1000	10	2.3E-10	1	I	within gene(s) METDI0617;		Validated			NA	NA
METDI	586086	Minus	METDI0619	fliN	-2	585729	586055	NA	NA	NA	NA	NA	MeOH	1000	8	0	0	P	31nt upstream of gene METDI0619;	31	NA			NA	NA
METDI	586227	Plus	METDI0620	NA	2	586256	586528	DCM	1000	109	0	1	NA	NA	NA	NA	NA	P	29nt upstream of gene METDI0620;	29	Validated			DCM	NA
METDI	588086	Plus	METDI0623	motA	-2	587859	588734	DCM	1000	10	4e-09	0	NA	NA	NA	NA	NA	Ai	antisense to gene(s) METDI0623;					NA	NA
METDI	588785	Minus	METDI0623	motA	-2	587859	588734	NA	NA	NA	NA	NA	MeOH	1000	NA	7e-08	0	P	51nt upstream of gene METDI0623;	51	NA			NA	NA
METDI	588902	Plus	METDI0624	hslV	3	588933	589493	NA	NA	NA	NA	NA	MeOH	1000	NA	1.7E-07	0	P	31nt upstream of gene METDI0624;	31	Validated			NA	NA
METDI	589025	Minus	METDI0624	hslV	3	588933	589493	DCM	1000	24	0	0	MeOH	1000	10	2.2E-08	0	Ai	antisense to gene(s) METDI0624;					NA	NA
METDI	592906	Minus	METDI0627	NA	-3	591845	592906	DCM	1000	128	0	0	MeOH	1000	25	0	0	P	0nt upstream of gene METDI0627;	0	NA			NA	NA
METDI	594068	Minus	METDI0628	NA	-2	592956	594041	DCM	1000	10	1.3E-08	1	MeOH	1000	12	0	1	P	27nt upstream of gene METDI0628;	27	NA			NA	NA
METDI	594899	Minus	METDI0629	NA	-1	594406	594912	NA	NA	NA	NA	NA	MeOH	1000	15	0	0	I	within gene(s) METDI0629;					NA	NA
METDI	594903	Minus	METDI0629	NA	-1	594406	594912	DCM	1000	25	0	0	MeOH	1000	12	0	0	I	within gene(s) METDI0629;					NA	NA
METDI	595073	Plus	NA	NA				DCM	1000	150	0	1	MeOH	1000	138	0	1	O	-					NA	NA
METDI	595273	Minus	NA	NA				DCM	1000	9	9.2E-05	0	NA	NA	NA	NA	NA	O	-					NA	NA
METDI	595279	Minus	NA	NA				DCM	1000	1	1.2E-07	0	NA	NA	NA	NA	NA	O	-					NA	NA
METDI	599142	Minus	METDI0636	NA	-3	598523	599317	DCM	1000	14	1.2E-09	0	NA	NA	NA	NA	NA	I	within gene(s) METDI0636;					NA	NA
METDI	599149	Minus	METDI0636	NA	-3	598523	599317	DCM	1000	24	0	0	NA	NA	NA	NA	NA	I	within gene(s) METDI0636;					NA	NA
METDI	599341	Minus	METDI0636	NA	-3	598523	599317	DCM	1000	48	0	1	NA	NA	NA	NA	NA	P	24nt upstream of gene METDI0636;	24	Validated			NA	NA
METDI	600654	Plus	METDI0639	trmD	3	600654	601376	DCM	1000	19	0	0	MeOH	1000	23	0	0	P	0nt upstream of gene METDI0639;	0	NA			NA	NA
METDI	602968	Minus	METDI0641	serA2	3	602883	604490	NA	NA	NA	NA	NA	MeOH	1000	12	2.1E-07	0	Ai	antisense to gene(s) METDI0641;					NA	NA
METDI	602972	Minus	METDI0641	serA2	3	602883	604490	DCM	1000	20	0	0	MeOH	1000	16	6.8E-10	0	Ai	antisense to gene(s) METDI0641;					NA	NA
METDI	604796	Plus	METDI0643	NA	2	604961	606058	DCM	1000	2	5.4E-06	0	NA	NA	NA	NA	NA	IP	within gene(s) METDI0642; 165nt upstream of gene METDI0643;	165	Validated			NA	NA
METDI	604887	Plus	METDI0643	NA	2	604961	606058	DCM	1000	12	6e-10	0	MeOH	1000	6	0	0	P	74nt upstream of gene METDI0643;	74	NA			NA	NA
METDI	609809	Minus	METDI0646	NA	-2	607926	609782	DCM	1000	13	7e-10	0	NA	NA	NA	NA	NA	P	27nt upstream of gene METDI0646;	27	Validated			NA	NA
METDI	609929	Minus	METDI0646	NA	-2	607926	609782	NA	NA	NA	NA	NA	MeOH	1000	13	1.3E-11	0	PAi	147nt upstream of gene METDI0646; antisense to gene(s) METDI0647;	147	Validated			NA	NA
METDI	610812	Minus	METDI0648	NA	1	610666	612300	DCM	1000	44	0	0	MeOH	1000	15	0	0	Ai	antisense to gene(s) METDI0648;					NA	NA
METDI	612563	Plus	METDI0649	NA	2	612563	613702	DCM	1000	25	0	0	NA	NA	NA	NA	NA	P	0nt upstream of gene METDI0649;	0	Validated			NA	NA
METDI	612566	Plus	METDI0649	NA	2	612563	613702	DCM	1000	12	2.1E-09	0	NA	NA	NA	NA	NA	I	within gene(s) METDI0649;					NA	NA
METDI	617416	Minus	METDI0652	NA	3	616302	618488	DCM	1000	9	9.1E-08	0	MeOH	1000	16	0	0	Ai	antisense to gene(s) METDI0652;					NA	NA
METDI	618041	Minus	METDI0652	NA	3	616302	618488	NA	NA	NA	NA	NA	MeOH	1000	2	2.6E-06	0	Ai	antisense to gene(s) METDI0652;					NA	NA
METDI	618532	Plus	METDI0653	hemF	1	618532	619455	DCM	1000	42	0	0	MeOH	1000	59	0	0	P	0nt upstream of gene METDI0653;	0	Validated			NA	NME
METDI	618537	Plus	METDI0653	hemF	1	618532	619455	NA	NA	NA	NA	NA	MeOH	1000	11	8.7E-13	0	I	within gene(s) METDI0653;					NA	NME
METDI	620621	Plus	METDI0654	NA	3	619503	620624	DCM	1000	13	1.1E-12	0	NA	NA	NA	NA	NA	I	within gene(s) METDI0654;					NA	NA
METDI	622088	Minus	METDI0655	NA	-1	620788	622065	DCM	1000	26	0	0	MeOH	1000	55	0	1	P	23nt upstream of gene METDI0655;	23	Validated			NA	NME
METDI	622287	Plus	METDI0656	NA	1	622450	623130	DCM	1000	36	0	0	MeOH	1000	471	0	1	P	163nt upstream of gene METDI0656;	163	Validated			NA	NA
METDI	624092	Minus	METDI0657	NA	-2	623238	624635	DCM	1000	16	0	0	NA	NA	NA	NA	NA	I	within gene(s) METDI0657;					NA	NME
METDI	624877	Minus	METDI0657	NA	-2	623238	624635	DCM	1000	5593	0	1	MeOH	1000	4084	0	1	P	242nt upstream of gene METDI0657;	242	Validated			NA	NME
METDI	625523	Minus	METDI0659	NA	-2	625158	625457	DCM	1000	114	0	0	MeOH	1000	127	0	0	P	66nt upstream of gene METDI0659;	66	NA			NA	NA
METDI	628921	Minus	METDI0663	fliI	2	628394	629722	DCM	1000	58	0	0	MeOH	1000	19	0	0	Ai	antisense to gene(s) METDI0663;					NA	NA
METDI	629960	Minus	METDI0664	flgE	3	629805	631016	DCM	1000	18	0	0	NA	NA	NA	NA	NA	Ai	antisense to gene(s) METDI0664;					NA	NME
METDI	630322	Minus	METDI0664	flgE	3	629805	631016	NA	NA	NA	NA	NA	MeOH	1000	10	1.1E-06	0	Ai	antisense to gene(s) METDI0664;					NA	NME
METDI	630593	Minus	METDI0664	flgE	3	629805	631016	NA	NA	NA	NA	NA	MeOH	1000	24	0	0	Ai	antisense to gene(s) METDI0664;					NA	NME
METDI	630723	Plus	METDI0664	flgE	3	629805	631016	DCM	1000	3	1.8E-08	0	NA	NA	NA	NA	NA	I	within gene(s) METDI0664;					NA	NME
METDI	635409	Minus	NA	NA				NA	NA	NA	NA	NA	MeOH	1000	23	0	0	O	-					NA	NA
METDI	635412	Minus	NA	NA				DCM	1000	137	0	3	MeOH	1000	49	0	0	O	-					NA	NA
METDI	635416	Minus	NA	NA				DCM	1000	304	0	1	MeOH	1000	133	0	1	O	-					NA	NA
METDI	635615	Plus	METDI0671	flhA	3	635640	637721	DCM	1000	29	0	0	MeOH	1000	106	0	1	P	25nt upstream of gene METDI0671;	25	Validated			NA	NA
METDI	638929	Plus	METDI0674	NA	1	638980	639450	NA	NA	NA	NA	NA	MeOH	1000	17	0	0	P	51nt upstream of gene METDI0674;	51	NA			NA	NA
METDI	639916	Minus	METDI0676	NA	3	639804	640250	NA	NA	NA	NA	NA	MeOH	1000	11	3.1E-15	0	Ai	antisense to gene(s) METDI0676;					NA	NA
METDI	641313	Plus	METDI0678	NA	1	641341	642327	NA	NA	NA	NA	NA	MeOH	1000	14	8.6E-14	0	P	28nt upstream of gene METDI0678;	28	Validated			NA	NA
METDI	642684	Minus	METDI0679	NA	-1	642343	642684	DCM	1000	17	0	0	MeOH	1000	28	0	0	P	0nt upstream of gene METDI0679;	0	NA			NA	NA
METDI	645544	Minus	METDI0681	NA	-2	643539	645479	DCM	1000	20	0	0	NA	NA	NA	NA	NA	P	65nt upstream of gene METDI0681;	65	Validated			NA	NA
METDI	645806	Plus	METDI0682	NA	3	645858	646190	DCM	1000	20	0	0	NA	NA	NA	NA	NA	P	52nt upstream of gene METDI0682;	52	NA			NA	NA
METDI	646189	Plus	METDI0683	qxtB	1	646342	647385	DCM	1000	20	0	0	NA	NA	NA	NA	NA	IP	within gene(s) METDI0682; 153nt upstream of gene METDI0683;	153	Validated			NA	NA
METDI	646741	Plus	METDI0683	qxtB	1	646342	647385	NA	NA	NA	NA	NA	MeOH	1000	14	0	0	I	within gene(s) METDI0683;					NA	NA
METDI	648868	Minus	METDI0686	NA	-2	647616	648845	DCM	1000	11	5.3E-11	0	MeOH	1000	NA	0.0003	0	P	23nt upstream of gene METDI0686;	23	Validated			NA	NA
METDI	656069	Plus	METDI0691	amn	-3	655511	656998	DCM	1000	9	9.1E-05	0	NA	NA	NA	NA	NA	Ai	antisense to gene(s) METDI0691;					NA	Methione validated
METDI	657154	Plus	METDI0692	NA	3	657180	657686	DCM	1000	15	0	0	MeOH	1000	14	3.6E-09	0	P	26nt upstream of gene METDI0692;	26	Validated			NA	NA
METDI	658052	Minus	METDI0693	NA	-1	657706	659016	NA	NA	NA	NA	NA	MeOH	1000	13	3e-07	0	I	within gene(s) METDI0693;					NA	NA
METDI	660997	Minus	METDI0695	NA	-3	660539	660970	DCM	1000	41	0	0	NA	NA	NA	NA	NA	P	27nt upstream of gene METDI0695;	27	Validated			NA	NA
METDI	662608	Minus	METDI0697	NA	1	662041	663225	DCM	1000	26	0	0	MeOH	1000	28	0	0	Ai	antisense to gene(s) METDI0697;					NA	NA
METDI	663684	Plus	METDI0698	NA	1	663727	665274	DCM	1000	23	0	0	NA	NA	NA	NA	NA	P	43nt upstream of gene METDI0698;	43	NA			NA	NA
METDI	665093	Plus	METDI0699	NA	3	665331	665822	DCM	1000	10	2.6E-09	0	NA	NA	NA	NA	NA	IP	within gene(s) METDI0698; 238nt upstream of gene METDI0699;	238	Validated			NA	NA
METDI	666625	Plus	METDI0701	NA	1	666568	667944	DCM	1000	60	0	0	MeOH	1000	9	0	0	I	within gene(s) METDI0701;					NA	NA
METDI	667954	Plus	NA	NA				DCM	1000	20	0	0	NA	NA	NA	NA	NA	O	-					NA	NA
METDI	668038	Plus	NA	NA				NA	NA	NA	NA	NA	MeOH	1000	7	2.1E-08	0	O	-					NA	NA
METDI	668423	Minus	METDI0702	NA	-1	668149	669081	DCM	1000	11	3e-07	0	MeOH	1000	20	0	1	I	within gene(s) METDI0702;					NA	NA
METDI	668618	Minus	METDI0702	NA	-1	668149	669081	DCM	1000	22	0	0	MeOH	1000	27	0	0	I	within gene(s) METDI0702;					NA	NA
METDI	669100	Minus	METDI0702	NA	-1	668149	669081	DCM	1000	39	0	0	MeOH	1000	18	0	0	P	19nt upstream of gene METDI0702;	19	NA			NA	NA
METDI	669165	Plus	METDI0703	NA	1	669115	669486	NA	NA	NA	NA	NA	MeOH	1000	41	0	1	I	within gene(s) METDI0703;					NA	NA
METDI	669166	Plus	METDI0703	NA	1	669115	669486	DCM	1000	54	0	1	NA	NA	NA	NA	NA	I	within gene(s) METDI0703;					NA	NA
METDI	669169	Plus	METDI0703	NA	1	669115	669486	DCM	1000	15	5.1E-08	0	MeOH	1000	20	4.7E-13	0	I	within gene(s) METDI0703;					NA	NA
METDI	669172	Plus	METDI0703	NA	1	669115	669486	DCM	1000	20	4.5E-10	0	MeOH	1000	18	9.4E-10	0	I	within gene(s) METDI0703;					NA	NA
METDI	671719	Minus	METDI0705	NA	-3	670898	671914	DCM	1000	12	5e-11	0	NA	NA	NA	NA	NA	I	within gene(s) METDI0705;					NA	NA
METDI	673101	Plus	METDI0707	NA	1	673123	674445	DCM	1000	33	0	2	MeOH	1000	33	0	2	P	22nt upstream of gene METDI0707;	22	Validated			NA	NA
METDI	673364	Minus	METDI0707	NA	1	673123	674445	DCM	1000	13	1.1E-07	0	NA	NA	NA	NA	NA	Ai	antisense to gene(s) METDI0707;					NA	NA
METDI	673372	Minus	METDI0707	NA	1	673123	674445	DCM	1000	32	0	0	MeOH	1000	10	3.8E-07	0	Ai	antisense to gene(s) METDI0707;					NA	NA
METDI	673473	Plus	METDI0707	NA	1	673123	674445	NA	NA	NA	NA	NA	MeOH	1000	23	0	1	I	within gene(s) METDI0707;					NA	NA
METDI	673474	Plus	METDI0707	NA	1	673123	674445	DCM	1000	13	3.8E-12	1	NA	NA	NA	NA	NA	I	within gene(s) METDI0707;					NA	NA
METDI	673495	Minus	METDI0707	NA	1	673123	674445	DCM	1000	11	3.3E-06	0	NA	NA	NA	NA	NA	Ai	antisense to gene(s) METDI0707;					NA	NA
METDI	673541	Plus	METDI0707	NA	1	673123	674445	DCM	1000	47	0	0	MeOH	1000	15	0	0	I	within gene(s) METDI0707;					NA	NA
METDI	674294	Plus	METDI0707	NA	1	673123	674445	NA	NA	NA	NA	NA	MeOH	1000	11	1.5E-13	0	I	within gene(s) METDI0707;					NA	NA
METDI	674563	Plus	NA	NA				DCM	1000	26	0	0	MeOH	1000	NA	1.1E-10	0	O	-					NA	NA
METDI	676020	Plus	METDI0712	NA	3	676038	676352	DCM	1000	18	0	0	NA	NA	NA	NA	NA	P	18nt upstream of gene METDI0712;	18	NA			NA	NA
METDI	676647	Minus	NA	NA				DCM	1000	263	0	1	MeOH	1000	160	0	1	O	-					NA	NA
METDI	676768	Plus	METDI0713	NA	2	676784	677932	DCM	1000	106	0	0	MeOH	1000	29	0	0	P	16nt upstream of gene METDI0713;	16	NA			NA	NA
METDI	677532	Minus	METDI0713	NA	2	676784	677932	DCM	1000	9	0.00011	0	NA	NA	NA	NA	NA	Ai	antisense to gene(s) METDI0713;					NA	NA
METDI	677576	Minus	METDI0713	NA	2	676784	677932	DCM	1000	17	7.5E-11	0	MeOH	1000	30	0	0	Ai	antisense to gene(s) METDI0713;					NA	NA
METDI	677595	Minus	METDI0713	NA	2	676784	677932	DCM	1000	9	4.6E-06	0	NA	NA	NA	NA	NA	Ai	antisense to gene(s) METDI0713;					NA	NA
METDI	677599	Minus	METDI0713	NA	2	676784	677932	DCM	1000	8	2.5E-08	0	NA	NA	NA	NA	NA	Ai	antisense to gene(s) METDI0713;					NA	NA
METDI	677602	Minus	METDI0713	NA	2	676784	677932	DCM	1000	71	0	0	NA	NA	NA	NA	NA	Ai	antisense to gene(s) METDI0713;					NA	NA
METDI	677683	Minus	METDI0713	NA	2	676784	677932	DCM	1000	10	4.6E-05	0	MeOH	1000	28	0	0	Ai	antisense to gene(s) METDI0713;					NA	NA
METDI	678125	Minus	METDI0714	NA	1	677929	678159	DCM	1000	13	6.1E-10	0	MeOH	1000	23	0	0	Ai	antisense to gene(s) METDI0714;					NA	NA
METDI	678132	Minus	METDI0714	NA	1	677929	678159	DCM	1000	126	0	1	MeOH	1000	179	0	0	Ai	antisense to gene(s) METDI0714;					NA	NA
METDI	678450	Minus	NA	NA				DCM	1000	39	0	0	MeOH	1000	8	2.5E-08	0	O	-					NA	NA
METDI	678455	Plus	METDI0716	NA	-2	678468	679220	DCM	1000	22	0	0	MeOH	1000	15	0	0	Ad	antisense to gene(s) METDI0716 (14nt downstream);					NA	NA
METDI	678457	Minus	NA	NA				DCM	1000	24	0	0	MeOH	1000	9	8.6E-05	0	O	-					NA	NA
METDI	678460	Plus	METDI0716	NA	-2	678468	679220	DCM	1000	27	0	0	NA	NA	NA	NA	NA	Ad	antisense to gene(s) METDI0716 (9nt downstream);					NA	NA
METDI	680071	Minus	NA	NA				DCM	1000	12	8.5E-11	0	MeOH	1000	12	8.7E-11	0	O	-					NA	NA
METDI	680253	Minus	NA	NA				DCM	1000	13	3e-12	0	NA	NA	NA	NA	NA	O	-					NA	NA
METDI	680980	Plus	METDI0722	NA	1	681028	681360	DCM	1000	48	0	0	NA	NA	NA	NA	NA	P	48nt upstream of gene METDI0722;	48	Validated			NA	NA
METDI	681005	Plus	METDI0722	NA	1	681028	681360	DCM	1000	121	0	3	MeOH	1000	23	0	0	P	23nt upstream of gene METDI0722	23	Validated			NA	NA
METDI	681006	Minus	METDI0720	NA	-1	680494	680952	DCM	1000	18	0	0	NA	NA	NA	NA	NA	P	54nt upstream of gene METDI0720;	54	Validated			NA	NA
METDI	683172	Plus	METDI0726	NA	3	683085	683996	DCM	1000	10	2.5E-10	0	NA	NA	NA	NA	NA	I	within gene(s) METDI0726;					NA	NME
METDI	683759	Minus	METDI0726	NA	3	683085	683996	DCM	1000	12	1.2E-08	0	NA	NA	NA	NA	NA	Ai	antisense to gene(s) METDI0726;					NA	NME
METDI	683955	Plus	METDI0727	NA	2	683993	684394	DCM	1000	74	0	1	NA	NA	NA	NA	NA	IP	within gene(s) METDI0726; 38nt upstream of gene METDI0727;	38	Validated			NA	NA
METDI	684349	Minus	METDI0727	NA	2	683993	684394	DCM	1000	11	0	0	MeOH	1000	1	0	0	Ai	antisense to gene(s) METDI0727;					NA	NA
METDI	684608	Plus	NA	NA				DCM	1000	31	0	0	MeOH	1000	1	0	0	O	-					NA	NA
METDI	688998	Plus	METDI0731	NA	1	688645	689280	DCM	1000	169	0	2	MeOH	1000	42	0	2	I	within gene(s) METDI0731;					NA	NA
METDI	689006	Plus	METDI0731	NA	1	688645	689280	DCM	1000	9	0.00014	0	MeOH	1000	10	8.2E-10	0	I	within gene(s) METDI0731;					NA	NA
METDI	690941	Minus	NA	NA				NA	NA	NA	NA	NA	MeOH	1000	14	1.2E-09	0	O	-					NA	NA
METDI	692811	Plus	METDI0736	NA	2	691319	694636	DCM	1000	174	0	0	MeOH	1000	70	0	0	I	within gene(s) METDI0736;					NA	NA
METDI	692815	Plus	METDI0736	NA	2	691319	694636	NA	NA	NA	NA	NA	MeOH	1000	13	2e-06	0	I	within gene(s) METDI0736;					NA	NA
METDI	692817	Plus	METDI0736	NA	2	691319	694636	DCM	1000	39	0	2	NA	NA	NA	NA	NA	I	within gene(s) METDI0736;					NA	NA
METDI	692820	Plus	METDI0736	NA	2	691319	694636	DCM	1000	20	4.3E-07	0	NA	NA	NA	NA	NA	I	within gene(s) METDI0736;					NA	NA
METDI	694119	Minus	METDI0736	NA	2	691319	694636	DCM	1000	15	3.3E-06	0	NA	NA	NA	NA	NA	Ai	antisense to gene(s) METDI0736;					NA	NA
METDI	694124	Minus	METDI0736	NA	2	691319	694636	DCM	1000	91	0	0	MeOH	1000	32	0	0	Ai	antisense to gene(s) METDI0736;					NA	NA
METDI	694128	Minus	METDI0736	NA	2	691319	694636	DCM	1000	78	0	0	MeOH	1000	26	0	0	Ai	antisense to gene(s) METDI0736;					NA	NA
METDI	694151	Plus	METDI0736	NA	2	691319	694636	DCM	1000	30	0	0	MeOH	1000	22	0	0	I	within gene(s) METDI0736;					NA	NA
METDI	695844	Minus	METDI0737	NA	3	694623	695903	DCM	1000	14	1.4E-09	0	NA	NA	NA	NA	NA	Ai	antisense to gene(s) METDI0737;					NA	NA
METDI	695866	Plus	METDI0737	NA	3	694623	695903	DCM	1000	9	6.4E-07	2	NA	NA	NA	NA	NA	I	within gene(s) METDI0737;					NA	NA
METDI	695871	Plus	METDI0737	NA	3	694623	695903	NA	NA	NA	NA	NA	MeOH	1000	11	1.6E-14	0	I	within gene(s) METDI0737;					NA	NA
METDI	695903	Minus	METDI0737	NA	3	694623	695903	DCM	1000	18	2.8E-12	0	NA	NA	NA	NA	NA	Ad	antisense to gene(s) METDI0737 (1nt downstream);					NA	NA
METDI	695977	Minus	NA	NA				DCM	1000	13	1.4E-09	0	NA	NA	NA	NA	NA	O	-					NA	NA
METDI	695983	Minus	NA	NA				DCM	1000	40	0	0	NA	NA	NA	NA	NA	O	-					NA	NA
METDI	699555	Plus	METDI0744	NA	1	699571	699762	DCM	1000	21	8.1E-10	0	MeOH	1000	15	1.5E-13	0	P	16nt upstream of gene METDI0744;	16	Validated			NA	NA
METDI	699608	Plus	METDI0745	NA	1	699832	700047	DCM	1000	55	0	0	NA	NA	NA	NA	NA	IP	within gene(s) METDI0744; 224nt upstream of gene METDI0745;	224	Validated			NA	NA
METDI	699947	Minus	METDI0745	NA	1	699832	700047	NA	NA	NA	NA	NA	MeOH	1000	4	1.5E-11	0	Ai	antisense to gene(s) METDI0745;					NA	NA
METDI	701005	Plus	METDI0747	NA	-2	700827	701498	NA	NA	NA	NA	NA	MeOH	1000	8	1.7E-08	0	Ai	antisense to gene(s) METDI0747;					NA	NA
METDI	701006	Plus	METDI0747	NA	-2	700827	701498	DCM	1000	11	3e-05	0	NA	NA	NA	NA	NA	Ai	antisense to gene(s) METDI0747;					NA	NA
METDI	701012	Plus	METDI0747	NA	-2	700827	701498	DCM	1000	68	0	0	MeOH	1000	54	0	0	Ai	antisense to gene(s) METDI0747;					NA	NA
METDI	701190	Plus	METDI0747	NA	-2	700827	701498	DCM	1000	12	1.6E-06	0	NA	NA	NA	NA	NA	Ai	antisense to gene(s) METDI0747;					NA	NA
METDI	701275	Plus	METDI0747	NA	-2	700827	701498	DCM	1000	22	0	0	MeOH	1000	15	1.5E-09	0	Ai	antisense to gene(s) METDI0747;					NA	NA
METDI	701540	Minus	METDI0747	NA	-2	700827	701498	DCM	1000	30	0	0	MeOH	1000	2	0	0	P	42nt upstream of gene METDI0747;	42	Validated			NA	NA
METDI	702723	Minus	METDI0748	NA	-3	701711	702730	DCM	1000	15	4e-10	0	NA	NA	NA	NA	NA	I	within gene(s) METDI0748;					NA	NA
METDI	702726	Minus	METDI0748	NA	-3	701711	702730	DCM	1000	9	0.00011	1	NA	NA	NA	NA	NA	I	within gene(s) METDI0748;					NA	NA
METDI	702732	Minus	METDI0748	NA	-3	701711	702730	DCM	1000	45	0	0	MeOH	1000	37	0	0	P	2nt upstream of gene METDI0748;	2	Validated			NA	NA
METDI	702776	Plus	NA	NA				DCM	1000	13	2e-08	0	NA	NA	NA	NA	NA	O	-					NA	NA
METDI	703273	Plus	METDI0749	NA	-3	702857	703846	DCM	1000	22	0	0	MeOH	1000	10	2.9E-06	0	Ai	antisense to gene(s) METDI0749;					NA	NA
METDI	703277	Plus	METDI0749	NA	-3	702857	703846	DCM	1000	9	3.7E-05	0	NA	NA	NA	NA	NA	Ai	antisense to gene(s) METDI0749;					NA	NA
METDI	703992	Plus	METDI0750	NA	-3	703856	704323	DCM	1000	16	3.9E-12	0	NA	NA	NA	NA	NA	Ai	antisense to gene(s) METDI0750;					NA	NA
METDI	704155	Minus	METDI0750	NA	-3	703856	704323	DCM	1000	25	0	0	NA	NA	NA	NA	NA	I	within gene(s) METDI0750;					NA	NA
METDI	704160	Minus	METDI0750	NA	-3	703856	704323	DCM	1000	9	0	0	NA	NA	NA	NA	NA	I	within gene(s) METDI0750;					NA	NA
METDI	706113	Plus	METDI0753	NA	-2	705942	706622	NA	NA	NA	NA	NA	MeOH	1000	6	6.1E-06	0	Ai	antisense to gene(s) METDI0753;					NA	NA
METDI	706221	Plus	METDI0753	NA	-2	705942	706622	DCM	1000	19	0	0	MeOH	1000	13	4.1E-07	0	Ai	antisense to gene(s) METDI0753;					NA	NA
METDI	707032	Minus	METDI0754	soxC	-1	706606	707895	DCM	1000	10	3.7E-07	0	NA	NA	NA	NA	NA	I	within gene(s) METDI0754;					NA	NA
METDI	707121	Plus	METDI0754	soxC	-1	706606	707895	DCM	1000	18	0	0	MeOH	1000	10	4.4E-06	0	Ai	antisense to gene(s) METDI0754;					NA	NA
METDI	712093	Minus	METDI0759	soxX	-3	711521	711997	DCM	1000	12	4.4E-08	1	NA	NA	NA	NA	NA	P	96nt upstream of gene METDI0759;	96	NA			NA	NA
METDI	712221	Plus	METDI0760	soxW	-3	712166	712741	DCM	1000	14	2.1E-10	0	NA	NA	NA	NA	NA	Ai	antisense to gene(s) METDI0760;					NA	NA
METDI	712960	Minus	METDI0760	soxW	-3	712166	712741	NA	NA	NA	NA	NA	MeOH	1000	21	0	0	PAi	219nt upstream of gene METDI0760; antisense to gene(s) METDI0761;	219	Validated			NA	NA
METDI	713372	Minus	METDI0761	NA	2	712772	713560	DCM	1000	20	0	0	NA	NA	NA	NA	NA	Ai	antisense to gene(s) METDI0761;					NA	NA
METDI	713877	Minus	METDI0762	NA	-2	713604	714338	DCM	1000	14	0	0	MeOH	1000	37	0	2	I	within gene(s) METDI0762;					NA	NA
METDI	714644	Minus	METDI0763	soxS	3	714435	714779	NA	NA	NA	NA	NA	MeOH	1000	13	6.3E-13	0	Ai	antisense to gene(s) METDI0763;					NA	NA
METDI	714667	Plus	METDI0764	soxR	1	714835	715191	DCM	1000	105	0	2	MeOH	1000	114	0	2	IP	within gene(s) METDI0763; 168nt upstream of gene METDI0764;	168	Validated			NA	NA
METDI	715617	Minus	METDI0765	NA	-1	715285	715785	NA	NA	NA	NA	NA	MeOH	1000	NA	5.8E-10	0	I	within gene(s) METDI0765;					NA	NA
METDI	715902	Plus	NA	NA				DCM	1000	269	0	2	MeOH	1000	220	0	2	O	-					NA	NA
METDI	715907	Plus	METDI0766	soxT	-1	715933	716985	NA	NA	NA	NA	NA	MeOH	1000	26	2e-07	0	Ad	antisense to gene(s) METDI0766 (27nt downstream);					NA	NA
METDI	716257	Plus	METDI0766	soxT	-1	715933	716985	NA	NA	NA	NA	NA	MeOH	1000	9	0.00038	0	Ai	antisense to gene(s) METDI0766;					NA	NA
METDI	716370	Minus	METDI0766	soxT	-1	715933	716985	NA	NA	NA	NA	NA	MeOH	1000	NA	3.1E-10	0	I	within gene(s) METDI0766;					NA	NA
METDI	716392	Plus	METDI0766	soxT	-1	715933	716985	NA	NA	NA	NA	NA	MeOH	1000	6	0.00016	0	Ai	antisense to gene(s) METDI0766;					NA	NA
METDI	717092	Minus	METDI0766	soxT	-1	715933	716985	DCM	1000	11	9.5E-11	0	MeOH	1000	15	1.1E-13	0	P	107nt upstream of gene METDI0766;	107	Validated			NA	NA
METDI	717180	Plus	NA	NA				DCM	1000	22	0	0	NA	NA	NA	NA	NA	O	-					NA	NA
METDI	718117	Minus	METDI0769	NA	-1	717385	717948	DCM	1000	281	0	0	MeOH	1000	26	0	0	P	169nt upstream of gene METDI0769;	169	Validated			NA	NA
METDI	718454	Minus	NA	NA				DCM	1000	8	1.5E-07	0	NA	NA	NA	NA	NA	O	-					NA	NA
METDI	719197	Plus	NA	NA				DCM	1000	70	0	0	MeOH	1000	12	3.3E-11	0	O	-					NA	NA
METDI	719201	Plus	NA	NA				DCM	1000	10	2.7E-07	0	NA	NA	NA	NA	NA	O	-					NA	NA
METDI	720462	Plus	METDI0774	NA	3	720498	720725	DCM	1000	102	0	1	MeOH	1000	115	0	1	P	36nt upstream of gene METDI0774;	36	Validated			NA	NA
METDI	724136	Minus	METDI0777	NA	-1	722887	724278	NA	NA	NA	NA	NA	MeOH	1000	22	0	0	I	within gene(s) METDI0777;					NA	NA
METDI	725001	Minus	METDI0778	NA	-3	724454	725725	DCM	1000	10	5.6E-10	0	NA	NA	NA	NA	NA	I	within gene(s) METDI0778;					NA	NA
METDI	725708	Plus	METDI0778	NA	-3	724454	725725	DCM	1000	80	0	0	NA	NA	NA	NA	NA	Ai	antisense to gene(s) METDI0778;					NA	NA
METDI	725712	Plus	METDI0778	NA	-3	724454	725725	DCM	1000	56	0	0	NA	NA	NA	NA	NA	Ai	antisense to gene(s) METDI0778;					NA	NA
METDI	725715	Plus	METDI0778	NA	-3	724454	725725	DCM	1000	61	0	0	NA	NA	NA	NA	NA	Ai	antisense to gene(s) METDI0778;					NA	NA
METDI	725944	Plus	METDI0779	NA	1	726043	726861	DCM	1000	13	0.00015	0	NA	NA	NA	NA	NA	P	99nt upstream of gene METDI0779;	99	Validated			NA	NA
METDI	725973	Plus	METDI0779	NA	1	726043	726861	DCM	1000	12	0.00046	0	NA	NA	NA	NA	NA	P	70nt upstream of gene METDI0779;	70	Validated			NA	NA
METDI	726963	Plus	METDI0780	NA	3	726987	727199	DCM	1000	141	0	2	NA	NA	NA	NA	NA	P	24nt upstream of gene METDI0780;	24	Validated			NA	NA
METDI	727417	Plus	METDI0781	NA	1	727483	729183	DCM	1000	855	0	0	MeOH	1000	35	0	0	P	66nt upstream of gene METDI0781;	66	Validated			NA	NA
METDI	728882	Minus	METDI0781	NA	1	727483	729183	DCM	1000	11	2e-07	0	NA	NA	NA	NA	NA	Ai	antisense to gene(s) METDI0781;					NA	NA
METDI	729875	Minus	METDI0782	NA	3	729180	730568	DCM	1000	13	1.1E-10	0	NA	NA	NA	NA	NA	Ai	antisense to gene(s) METDI0782;					NA	NA
METDI	729990	Plus	METDI0782	NA	3	729180	730568	DCM	1000	32	0	0	NA	NA	NA	NA	NA	I	within gene(s) METDI0782;					NA	NA
METDI	730300	Minus	METDI0782	NA	3	729180	730568	DCM	1000	12	9.7E-10	0	NA	NA	NA	NA	NA	Ai	antisense to gene(s) METDI0782;					NA	NA
METDI	734283	Minus	METDI0786	soxC	2	733379	734722	DCM	1000	13	7.4E-08	0	MeOH	1000	3	0	2	Ai	antisense to gene(s) METDI0786;					NA	NA
METDI	734643	Minus	METDI0786	soxC	2	733379	734722	DCM	1000	113	0	0	MeOH	1000	27	0	0	Ai	antisense to gene(s) METDI0786;					NA	NA
METDI	734879	Minus	METDI0787	NA	3	734685	735251	DCM	1000	13	8.2E-09	0	NA	NA	NA	NA	NA	Ai	antisense to gene(s) METDI0787;					NA	NA
METDI	737113	Plus	METDI0789	NA	3	737319	738095	DCM	1000	13	4e-10	0	NA	NA	NA	NA	NA	PAi	206nt upstream of gene METDI0789; antisense to gene(s) METDI0788;	206	Validated			NA	NA
METDI	737330	Plus	METDI0789	NA	3	737319	738095	DCM	1000	66	0	1	NA	NA	NA	NA	NA	I	within gene(s) METDI0789;		Validated			NA	NA
METDI	737338	Plus	METDI0789	NA	3	737319	738095	DCM	1000	8	1.4E-06	0	NA	NA	NA	NA	NA	I	within gene(s) METDI0789;					NA	NA
METDI	737342	Plus	METDI0789	NA	3	737319	738095	DCM	1000	5	1.4E-06	0	NA	NA	NA	NA	NA	I	within gene(s) METDI0789;					NA	NA
METDI	738529	Plus	METDI0790	NA	1	738133	739317	DCM	1000	17	0	0	NA	NA	NA	NA	NA	I	within gene(s) METDI0790;					NA	NA
METDI	739219	Plus	METDI0790	NA	1	738133	739317	DCM	1000	52	0	0	MeOH	1000	19	0	0	I	within gene(s) METDI0790;					NA	NA
METDI	739356	Minus	NA	NA				DCM	1000	12	8.1E-08	0	NA	NA	NA	NA	NA	O	-					NA	NA
METDI	742202	Plus	METDI0796	NA	-1	742072	742692	DCM	1000	9	2.2E-05	0	NA	NA	NA	NA	NA	Ai	antisense to gene(s) METDI0796;					NA	NA
METDI	744107	Minus	METDI0799	NA	-2	743625	743960	DCM	1000	24	0	0	NA	NA	NA	NA	NA	IP	within gene(s) METDI0800; 147nt upstream of gene METDI0799;	147	Validated			NA	NA
METDI	744334	Plus	METDI0801	NA	-1	744283	744759	DCM	1000	448	0	1	MeOH	1000	108	0	0	Ai	antisense to gene(s) METDI0801;					NA	NA
METDI	744343	Plus	METDI0801	NA	-1	744283	744759	DCM	1000	12	4.2E-06	1	NA	NA	NA	NA	NA	Ai	antisense to gene(s) METDI0801;					NA	NA
METDI	745732	Minus	METDI0804	NA	-1	745540	745677	DCM	1000	6	6.9E-06	0	NA	NA	NA	NA	NA	P	55nt upstream of gene METDI0804;	55	NA			NA	NA
METDI	746248	Minus	METDI0806	NA	-2	745893	746060	DCM	1000	62	0	0	MeOH	1000	51	0	0	P	188nt upstream of gene METDI0806;	188	Validated			NA	NA
METDI	747454	Minus	METDI0807	NA	-2	746343	747782	DCM	1000	30	0	0	MeOH	1000	19	0	0	I	within gene(s) METDI0807;					NA	NA
METDI	749694	Plus	NA	NA				DCM	1000	14	1.3E-08	0	NA	NA	NA	NA	NA	O	-					NA	NA
METDI	749695	Plus	NA	NA				NA	NA	NA	NA	NA	MeOH	1000	11	7.4E-07	0	O	-					NA	NA
METDI	749701	Plus	NA	NA				DCM	1000	26	0	2	MeOH	1000	15	0	0	O	-					NA	NA
METDI	752244	Minus	METDI0814	NA	-2	751638	752219	DCM	1000	15	2.2E-13	0	MeOH	1000	10	9.3E-10	0	P	25nt upstream of gene METDI0814;	25	NA			NA	NA
METDI	752644	Plus	METDI0816	NA	-2	752634	752846	DCM	1000	3	0	0	NA	NA	NA	NA	NA	Ai	antisense to gene(s) METDI0816;					NA	NA
METDI	753665	Minus	NA	NA				NA	NA	NA	NA	NA	MeOH	1000	11	6.5E-07	0	O	-					NA	NA
METDI	753670	Minus	NA	NA				DCM	1000	25	0	0	MeOH	1000	30	0	1	O	-					NA	NA
METDI	754842	Plus	NA	NA				DCM	1000	16	4.6E-10	0	NA	NA	NA	NA	NA	O	-					NA	NA
METDI	754925	Plus	NA	NA				DCM	1000	18	2.2E-11	0	NA	NA	NA	NA	NA	O	-					NA	NA
METDI	755261	Plus	NA	NA				DCM	1000	21	6.2E-14	0	MeOH	1000	11	1.9E-07	0	O	-					NA	NA
METDI	755326	Plus	NA	NA				DCM	1000	NA	0.0038	0	NA	NA	NA	NA	NA	O	-					NA	NA
METDI	755650	Plus	METDI0820	NA	-3	755402	755746	DCM	1000	50	0	3	MeOH	1000	25	0	2	Ai	antisense to gene(s) METDI0820;					NA	NA
METDI	755655	Plus	METDI0820	NA	-3	755402	755746	DCM	1000	16	2.9E-08	2	MeOH	1000	16	7.6E-13	0	Ai	antisense to gene(s) METDI0820;					NA	NA
METDI	756043	Plus	NA	NA				DCM	1000	63	0	1	MeOH	1000	14	1.8E-11	1	O	-					NA	NA
METDI	756555	Minus	METDI0821	NA	-2	756093	756329	DCM	1000	739	0	2	MeOH	1000	50	0	0	P	226nt upstream of gene METDI0821;	226	Validated			NA	NA
METDI	756819	Minus	METDI0822	NA	2	756692	756940	NA	NA	NA	NA	NA	MeOH	1000	15	0	0	Ai	antisense to gene(s) METDI0822;					NA	NA
METDI	756864	Minus	METDI0822	NA	2	756692	756940	NA	NA	NA	NA	NA	MeOH	1000	10	0.006	0	Ai	antisense to gene(s) METDI0822;					NA	NA
METDI	756889	Minus	METDI0822	NA	2	756692	756940	DCM	1000	51	0	0	MeOH	1000	79	0	0	Ai	antisense to gene(s) METDI0822;					NA	NA
METDI	756965	Minus	METDI0822	NA	2	756692	756940	DCM	1000	4	0.0019	0	MeOH	1000	40	0	1	Ad	antisense to gene(s) METDI0822 (26nt downstream);					NA	NA
METDI	756970	Minus	NA	NA				DCM	1000	50	0	1	MeOH	1000	70	0	2	O	-					NA	NA
METDI	757161	Plus	METDI0823	NA	1	757180	757701	DCM	1000	12	7.9E-09	0	MeOH	1000	31	0	0	P	19nt upstream of gene METDI0823;	19	Validated			NA	NA
METDI	757771	Minus	NA	NA				DCM	1000	196	0	1	MeOH	1000	122	0	0	O	-					NA	NA
METDI	757949	Minus	NA	NA				DCM	1000	23	0	0	NA	NA	NA	NA	NA	O	-					NA	NA
METDI	758038	Minus	NA	NA				DCM	1000	12	1.5E-08	0	NA	NA	NA	NA	NA	O	-					NA	NA
METDI	758041	Minus	NA	NA				DCM	1000	21	0	0	NA	NA	NA	NA	NA	O	-					NA	NA
METDI	758125	Plus	NA	NA				DCM	1000	24	0	0	MeOH	1000	23	0	0	O	-					NA	NA
METDI	758130	Plus	NA	NA				DCM	1000	30	0	0	MeOH	1000	27	0	0	O	-					NA	NA
METDI	758708	Minus	NA	NA				DCM	1000	16	3.4E-11	0	MeOH	1000	9	4.3E-09	0	O	-					NA	NA
METDI	758715	Minus	NA	NA				DCM	1000	83	0	0	MeOH	1000	64	0	0	O	-					NA	NA
METDI	759024	Minus	NA	NA				DCM	1000	35	0	1	MeOH	1000	4	6.5E-10	0	O	-					NA	NA
METDI	759123	Plus	NA	NA				DCM	1000	105	0	1	MeOH	1000	73	0	1	O	-					NA	NA
METDI	759450	Minus	NA	NA				NA	NA	NA	NA	NA	MeOH	1000	14	8.4E-12	0	O	-					NA	NA
METDI	759453	Minus	NA	NA				DCM	1000	193	0	0	MeOH	1000	197	0	0	O	-					NA	NA
METDI	760237	Plus	METDI0826	NA	-3	759596	760822	DCM	1000	11	2.2E-10	0	NA	NA	NA	NA	NA	Ai	antisense to gene(s) METDI0826;					NA	NA
METDI	760262	Minus	METDI0826	NA	-3	759596	760822	DCM	1000	10	2.6E-09	0	NA	NA	NA	NA	NA	I	within gene(s) METDI0826;					NA	NA
METDI	760279	Plus	METDI0826	NA	-3	759596	760822	DCM	1000	23	0	0	MeOH	1000	0	1.5E-08	0	Ai	antisense to gene(s) METDI0826;					NA	NA
METDI	760284	Plus	METDI0826	NA	-3	759596	760822	DCM	1000	42	0	0	MeOH	1000	NA	0	0	Ai	antisense to gene(s) METDI0826;					NA	NA
METDI	760288	Plus	METDI0826	NA	-3	759596	760822	DCM	1000	12	6.2E-05	0	NA	NA	NA	NA	NA	Ai	antisense to gene(s) METDI0826;					NA	NA
METDI	761008	Plus	METDI0827	NA	2	761033	761614	NA	NA	NA	NA	NA	MeOH	1000	12	0	0	P	25nt upstream of gene METDI0827;	25	NA			NA	NA
METDI	762477	Plus	METDI0829	NA	-2	762099	762716	NA	NA	NA	NA	NA	MeOH	1000	11	0	0	Ai	antisense to gene(s) METDI0829;					NA	NA
METDI	764754	Minus	METDI0831	NA	-2	764304	764726	DCM	1000	12	2.1E-12	0	NA	NA	NA	NA	NA	P	28nt upstream of gene METDI0831;	28	Validated			NA	NA
METDI	768376	Minus	METDI0834	ygjD	-3	767891	768934	NA	NA	NA	NA	NA	MeOH	1000	3	2.3E-08	2	I	within gene(s) METDI0834;					NA	NA
METDI	768378	Minus	METDI0834	ygjD	-3	767891	768934	DCM	1000	9	1.9E-07	0	NA	NA	NA	NA	NA	I	within gene(s) METDI0834;					NA	NA
METDI	768385	Minus	METDI0834	ygjD	-3	767891	768934	DCM	1000	25	0	0	MeOH	1000	8	0	0	I	within gene(s) METDI0834;					NA	NA
METDI	768999	Plus	METDI0835	NA	2	769112	769825	DCM	1000	29	0	0	MeOH	1000	28	0	0	P	113nt upstream of gene METDI0835;	113	Validated			NA	NA
METDI	769023	Minus	METDI0834	ygjD	-3	767891	768934	DCM	1000	59	0	0	MeOH	1000	23	0	0	P	89nt upstream of gene METDI0834;	89	Validated			NA	NA
METDI	769717	Plus	METDI0835	NA	2	769112	769825	DCM	1000	227	0	2	MeOH	1000	12	0	0	I	within gene(s) METDI0835;		Validated			NA	NA
METDI	769725	Plus	METDI0835	NA	2	769112	769825	DCM	1000	56	0	0	NA	NA	NA	NA	NA	I	within gene(s) METDI0835;					NA	NA
METDI	769775	Plus	METDI0837	NA	1	769981	772272	DCM	1000	16	1.3E-09	0	NA	NA	NA	NA	NA	IP	within gene(s) METDI0835; 206nt upstream of gene METDI0837;	206	Validated			NA	NA
METDI	769944	Plus	METDI0837	NA	1	769981	772272	DCM	1000	10	8.7E-06	0	MeOH	1000	NA	0	3	P	37nt upstream of gene METDI0837;	37	Validated			NA	NA
METDI	774783	Minus	METDI0840	NA	2	774239	775594	DCM	1000	15	6.2E-12	0	NA	NA	NA	NA	NA	Ai	antisense to gene(s) METDI0840;					NA	NA
METDI	776685	Minus	METDI0842	NA	-1	775756	776652	DCM	1000	10	3.1E-09	0	MeOH	1000	1	3.2E-09	0	P	33nt upstream of gene METDI0842;	33	NA			NA	NA
METDI	776731	Plus	METDI0843	NA	3	776754	777404	DCM	1000	2	8.4E-14	0	MeOH	1000	53	0	0	P	23nt upstream of gene METDI0843;	23	NA			NA	NA
METDI	783079	Minus	NA	NA				DCM	1000	15	4.4E-12	1	NA	NA	NA	NA	NA	O	-					NA	NA
METDI	783086	Plus	METDI0851	NA	3	783114	786200	DCM	1000	95	0	0	MeOH	1000	47	0	0	P	28nt upstream of gene METDI0851;	28	NA			NA	NA
METDI	783740	Minus	METDI0851	NA	3	783114	786200	NA	NA	NA	NA	NA	MeOH	1000	25	0	0	Ai	antisense to gene(s) METDI0851;					NA	NA
METDI	784022	Plus	METDI0851	NA	3	783114	786200	DCM	1000	18	0	0	MeOH	1000	19	0	0	I	within gene(s) METDI0851;					NA	NA
METDI	784182	Plus	METDI0851	NA	3	783114	786200	DCM	1000	59	0	0	MeOH	1000	15	0	0	I	within gene(s) METDI0851;					NA	NA
METDI	785290	Minus	METDI0851	NA	3	783114	786200	DCM	1000	13	8.5E-11	0	MeOH	1000	NA	0	2	Ai	antisense to gene(s) METDI0851;					NA	NA
METDI	785296	Minus	METDI0851	NA	3	783114	786200	DCM	1000	29	0	2	MeOH	1000	82	0	2	Ai	antisense to gene(s) METDI0851;					NA	NA
METDI	785408	Minus	METDI0851	NA	3	783114	786200	DCM	1000	10	4.2E-05	0	MeOH	1000	16	7.3E-09	0	Ai	antisense to gene(s) METDI0851;					NA	NA
METDI	785423	Minus	METDI0851	NA	3	783114	786200	NA	NA	NA	NA	NA	MeOH	1000	4	2.9E-05	0	Ai	antisense to gene(s) METDI0851;					NA	NA
METDI	786281	Plus	NA	NA				DCM	1000	122	0	0	MeOH	1000	52	0	0	O	-					NA	NA
METDI	788278	Plus	METDI0853	NA	2	788351	789493	DCM	1000	17	0	0	MeOH	1000	4	8.8E-10	0	P	73nt upstream of gene METDI0853;	73	NA			NA	NA
METDI	789137	Minus	METDI0853	NA	2	788351	789493	NA	NA	NA	NA	NA	MeOH	1000	39	0	0	Ai	antisense to gene(s) METDI0853;					NA	NA
METDI	789927	Minus	METDI0855	NA	1	789886	790179	NA	NA	NA	NA	NA	MeOH	1000	20	0	0	Ai	antisense to gene(s) METDI0855;					NA	NA
METDI	790252	Minus	NA	NA				DCM	1000	17	1.8E-11	0	MeOH	1000	10	2e-07	0	O	-					NA	NA
METDI	792057	Plus	METDI0857	NA	-3	791390	792253	DCM	1000	5	6.3E-06	0	NA	NA	NA	NA	NA	Ai	antisense to gene(s) METDI0857;					NA	NA
METDI	792334	Plus	NA	NA				NA	NA	NA	NA	NA	MeOH	1000	7	5.7E-10	0	O	-					NA	NA
METDI	792341	Plus	NA	NA				NA	NA	NA	NA	NA	MeOH	1000	NA	4.4E-09	0	O	-					NA	NA
METDI	800564	Minus	METDI0865	NA	-1	800026	801039	DCM	1000	18	0	0	MeOH	1000	28	0	0	I	within gene(s) METDI0865;					NA	NA
METDI	802141	Plus	METDI0866	NA	-1	801508	802749	DCM	1000	21	1.8E-15	0	MeOH	1000	19	4.8E-10	0	Ai	antisense to gene(s) METDI0866;					NA	NA
METDI	802149	Plus	METDI0866	NA	-1	801508	802749	NA	NA	NA	NA	NA	MeOH	1000	14	2.2E-06	3	Ai	antisense to gene(s) METDI0866;					NA	NA
METDI	804919	Minus	NA	NA				DCM	1000	17	6.3E-13	0	MeOH	1000	14	4.3E-12	0	O	-					NA	NA
METDI	804923	Minus	NA	NA				DCM	1000	6	3.5E-06	0	NA	NA	NA	NA	NA	O	-					NA	NA
METDI	804924	Minus	NA	NA				NA	NA	NA	NA	NA	MeOH	1000	13	4.2E-07	1	O	-					NA	NA
METDI	805973	Minus	NA	NA				DCM	1000	3	0.00019	0	NA	NA	NA	NA	NA	O	-					NA	NA
METDI	806316	Plus	METDI0874	NA	3	806343	807155	DCM	1000	2	1.1E-12	0	NA	NA	NA	NA	NA	PAi	27nt upstream of gene METDI0874; antisense to gene(s) METDI0873;	27	Validated			NA	NA
METDI	806601	Minus	METDI0873	NA	-2	806283	806447	DCM	1000	14	8.1E-10	0	NA	NA	NA	NA	NA	PAi	154nt upstream of gene METDI0873; antisense to gene(s) METDI0874;	154	Validated			NA	NA
METDI	808315	Plus	METDI0877	NA	2	808397	808687	DCM	1000	191	0	0	NA	NA	NA	NA	NA	P	82nt upstream of gene METDI0877;	82	Validated			NA	NA
METDI	808580	Plus	METDI0877	NA	2	808397	808687	DCM	1000	22	0	0	MeOH	1000	29	0	0	I	within gene(s) METDI0877;					NA	NA
METDI	809129	Plus	METDI0878	NA	-3	808943	809320	DCM	1000	24	0	0	NA	NA	NA	NA	NA	Ai	antisense to gene(s) METDI0878;					NA	NA
METDI	809845	Minus	METDI0879	NA	-3	809597	809818	DCM	1000	24	0	1	MeOH	1000	3	0	0	P	27nt upstream of gene METDI0879;	27	NA			NA	NA
METDI	810291	Plus	METDI0881	NA	2	810458	811858	DCM	1000	9	4e-09	0	NA	NA	NA	NA	NA	IP	within gene(s) METDI0880; 167nt upstream of gene METDI0881;	167	Validated			NA	NA
METDI	811171	Plus	METDI0881	NA	2	810458	811858	DCM	1000	22	0	0	MeOH	1000	13	1.1E-09	0	I	within gene(s) METDI0881;					NA	NA
METDI	811709	Plus	METDI0881	NA	2	810458	811858	DCM	1000	10	2.6E-08	0	NA	NA	NA	NA	NA	I	within gene(s) METDI0881;					NA	NA
METDI	811810	Minus	METDI0881	NA	2	810458	811858	DCM	1000	5	6.1E-08	0	MeOH	1000	27	0	0	Ai	antisense to gene(s) METDI0881;					NA	NA
METDI	812026	Minus	NA	NA				DCM	1000	18	0	0	MeOH	1000	4	2e-09	0	O	-					NA	NA
METDI	812029	Minus	NA	NA				DCM	1000	20	0	0	MeOH	1000	NA	9.5E-08	0	O	-					NA	NA
METDI	812032	Minus	NA	NA				DCM	1000	NA	0.003	0	NA	NA	NA	NA	NA	O	-					NA	NA
METDI	812035	Minus	NA	NA				DCM	1000	1236	0	0	MeOH	1000	652	0	0	O	-					NA	NA
METDI	812510	Minus	NA	NA				DCM	1000	29	0	0	MeOH	1000	25	0	0	O	-					NA	NA
METDI	812682	Minus	METDI0883	NA	-1	812548	813168	DCM	1000	19	3.6E-13	0	MeOH	1000	2	5.1E-09	0	I	within gene(s) METDI0883;					NA	NA
METDI	813162	Minus	METDI0883	NA	-1	812548	813168	DCM	1000	21	0	2	NA	NA	NA	NA	NA	I	within gene(s) METDI0883;					NA	NA
METDI	813407	Plus	METDI0884	NA	-1	813247	813477	DCM	1000	12	4.1E-12	0	NA	NA	NA	NA	NA	Ai	antisense to gene(s) METDI0884;					NA	NA
METDI	814752	Plus	NA	NA				NA	NA	NA	NA	NA	MeOH	1000	11	1.1E-09	0	O	-					NA	NA
METDI	814830	Minus	METDI0887	NA	-3	814511	814693	DCM	1000	13	0	0	NA	NA	NA	NA	NA	P	137nt upstream of gene METDI0887;	137	NA			NA	NA
METDI	815342	Minus	METDI0888	NA	-3	815198	815455	DCM	1000	30	0	0	MeOH	1000	59	0	1	I	within gene(s) METDI0888;					NA	NA
METDI	815531	Minus	METDI0888	NA	-3	815198	815455	DCM	1000	209	0	0	MeOH	1000	13	1.3E-09	0	P	76nt upstream of gene METDI0888;	76	Validated			NA	NA
METDI	816377	Plus	NA	NA				DCM	1000	10	6.1E-08	0	NA	NA	NA	NA	NA	O	-					NA	NA
METDI	816435	Plus	NA	NA				NA	NA	NA	NA	NA	MeOH	1000	8	2.1E-10	0	O	-					NA	NA
METDI	818635	Minus	METDI0892	NA	-1	817453	818583	DCM	1000	25	0	0	MeOH	1000	3	2e-06	0	P	52nt upstream of gene METDI0892;	52	NA			NA	NA
METDI	818693	Plus	METDI0893	NA	3	818853	819566	DCM	1000	49	0	2	MeOH	1000	45	0	0	P	160nt upstream of gene METDI0893;	160	Validated			NA	NA
METDI	818779	Plus	METDI0893	NA	3	818853	819566	DCM	1000	37	0	0	MeOH	1000	13	5.8E-07	0	P	74nt upstream of gene METDI0893;	74	Validated			NA	NA
METDI	820529	Minus	METDI0896	NA	-1	820222	820455	DCM	1000	26	0	0	MeOH	1000	18	0	0	P	74nt upstream of gene METDI0896;	74	NA			NA	NA
METDI	820694	Plus	METDI0897	NA	1	820768	821478	DCM	1000	23	0	0	NA	NA	NA	NA	NA	P	74nt upstream of gene METDI0897;	74	NA			NA	NA
METDI	821200	Plus	METDI0897	NA	1	820768	821478	DCM	1000	14	5.7E-10	0	NA	NA	NA	NA	NA	I	within gene(s) METDI0897;					NA	NA
METDI	821563	Minus	METDI0898	NA	3	821475	821639	DCM	1000	11	2.6E-08	0	NA	NA	NA	NA	NA	Ai	antisense to gene(s) METDI0898;					NA	NA
METDI	822944	Plus	METDI0900	NA	2	822944	823180	DCM	1000	207	0	4	MeOH	1000	15	2.7E-10	0	P	0nt upstream of gene METDI0900;	0	NA			NA	NA
METDI	822952	Plus	METDI0900	NA	2	822944	823180	DCM	1000	6	3.8E-05	0	NA	NA	NA	NA	NA	I	within gene(s) METDI0900;					NA	NA
METDI	823135	Minus	METDI0900	NA	2	822944	823180	NA	NA	NA	NA	NA	MeOH	1000	15	0	0	Ai	antisense to gene(s) METDI0900;					NA	NA
METDI	824732	Minus	METDI0903	NA	2	824567	825550	DCM	1000	10	5.9E-06	0	NA	NA	NA	NA	NA	Ai	antisense to gene(s) METDI0903;					NA	NA
METDI	825234	Minus	METDI0903	NA	2	824567	825550	NA	NA	NA	NA	NA	MeOH	1000	11	7.4E-08	0	Ai	antisense to gene(s) METDI0903;					NA	NA
METDI	825239	Minus	METDI0903	NA	2	824567	825550	DCM	1000	13	2.5E-09	0	NA	NA	NA	NA	NA	Ai	antisense to gene(s) METDI0903;					NA	NA
METDI	826160	Minus	METDI0904	NA	1	825547	826230	DCM	1000	110	0	0	MeOH	1000	115	0	0	Ai	antisense to gene(s) METDI0904 METDI0905;					NA	NA
METDI	826337	Minus	METDI0905	NA	3	826065	827255	DCM	1000	11	6e-06	0	MeOH	1000	16	0	0	Ai	antisense to gene(s) METDI0905;					NA	NA
METDI	826373	Minus	METDI0905	NA	3	826065	827255	DCM	1000	19	1.5E-12	0	NA	NA	NA	NA	NA	Ai	antisense to gene(s) METDI0905;					NA	NA
METDI	826376	Minus	METDI0905	NA	3	826065	827255	DCM	1000	25	0	0	NA	NA	NA	NA	NA	Ai	antisense to gene(s) METDI0905;					NA	NA
METDI	826615	Minus	METDI0905	NA	3	826065	827255	NA	NA	NA	NA	NA	MeOH	1000	8	1.6E-14	0	Ai	antisense to gene(s) METDI0905;					NA	NA
METDI	826618	Minus	METDI0905	NA	3	826065	827255	DCM	1000	11	1.2E-05	0	MeOH	1000	9	1.5E-10	0	Ai	antisense to gene(s) METDI0905;					NA	NA
METDI	826622	Minus	METDI0905	NA	3	826065	827255	DCM	1000	17	2.8E-10	0	MeOH	1000	21	0	0	Ai	antisense to gene(s) METDI0905;					NA	NA
METDI	829719	Minus	NA	NA				DCM	1000	4	8.3E-06	0	MeOH	1000	2	4.3E-08	0	O	-					NA	NA
METDI	829766	Plus	METDI0914	NA	3	829812	831701	DCM	1000	298	0	1	MeOH	1000	49	0	0	P	46nt upstream of gene METDI0914;	46	Validated			NA	NA
METDI	830247	Minus	METDI0914	NA	3	829812	831701	DCM	1000	51	0	3	MeOH	1000	35	0	3	Ai	antisense to gene(s) METDI0914;					NA	NA
METDI	830893	Plus	METDI0914	NA	3	829812	831701	DCM	1000	168	0	2	MeOH	1000	72	0	1	I	within gene(s) METDI0914;					NA	NA
METDI	830899	Plus	METDI0914	NA	3	829812	831701	DCM	1000	10	4.9E-06	0	MeOH	1000	12	1.5E-09	0	I	within gene(s) METDI0914;					NA	NA
METDI	830903	Plus	METDI0914	NA	3	829812	831701	DCM	1000	10	2.6E-06	0	NA	NA	NA	NA	NA	I	within gene(s) METDI0914;					NA	NA
METDI	831201	Plus	METDI0914	NA	3	829812	831701	DCM	1000	38	0	0	MeOH	1000	13	0	0	I	within gene(s) METDI0914;					NA	NA
METDI	831812	Minus	NA	NA				DCM	1000	14	3.9E-11	0	NA	NA	NA	NA	NA	O	-					NA	NA
METDI	832219	Plus	NA	NA				DCM	1000	50	0	0	MeOH	1000	16	0	0	O	-					NA	NA
METDI	832327	Plus	NA	NA				NA	NA	NA	NA	NA	MeOH	1000	12	2.9E-07	0	O	-					NA	NA
METDI	832369	Plus	NA	NA				NA	NA	NA	NA	NA	MeOH	1000	18	0	1	O	-					NA	NA
METDI	832419	Minus	NA	NA				DCM	1000	22	0	0	NA	NA	NA	NA	NA	O	-					NA	NA
METDI	832530	Plus	NA	NA				DCM	1000	12	9.5E-09	0	MeOH	1000	26	0	0	O	-					NA	NA
METDI	833014	Plus	METDI0918	NA	-2	832770	833717	DCM	1000	18	3e-12	0	MeOH	1000	16	3.1E-09	0	Ai	antisense to gene(s) METDI0918;					NA	NA
METDI	833018	Plus	METDI0918	NA	-2	832770	833717	DCM	1000	17	1.7E-10	0	MeOH	1000	22	1.4E-14	0	Ai	antisense to gene(s) METDI0918;					NA	NA
METDI	833024	Minus	METDI0918	NA	-2	832770	833717	DCM	1000	29	0	0	MeOH	1000	11	0	0	I	within gene(s) METDI0918;					NA	NA
METDI	833796	Plus	METDI0919	NA	2	833864	834748	DCM	1000	11	0.00042	0	NA	NA	NA	NA	NA	P	68nt upstream of gene METDI0919;	68	Validated			NA	NA
METDI	836120	Plus	NA	NA				DCM	1000	31	0	0	MeOH	1000	33	0	0	O	-					NA	NA
METDI	836124	Plus	NA	NA				DCM	1000	13	2.3E-09	0	MeOH	1000	49	0	0	O	-					NA	NA
METDI	836141	Minus	NA	NA				DCM	1000	16	0	0	MeOH	1000	10	6.3E-12	0	O	-					NA	NA
METDI	839225	Plus	METDI0924	NA	-3	836222	839419	DCM	1000	10	1.2E-05	0	NA	NA	NA	NA	NA	Ai	antisense to gene(s) METDI0924;					NA	NME
METDI	839514	Plus	NA	NA				DCM	1000	10	7.9E-06	0	MeOH	1000	7	5.2E-10	0	O	-					NA	NA
METDI	841640	Plus	NA	NA				DCM	1000	129	0	0	MeOH	1000	15	0	0	O	-					NA	NA
METDI	842342	Minus	METDI0927	NA	1	841897	842826	DCM	1000	12	1.4E-08	0	MeOH	1000	3	6.4E-06	0	Ai	antisense to gene(s) METDI0927;					NA	NA
METDI	842345	Minus	METDI0927	NA	1	841897	842826	DCM	1000	12	5.6E-07	0	MeOH	1000	17	8.7E-11	0	Ai	antisense to gene(s) METDI0927;					NA	NA
METDI	842391	Minus	METDI0927	NA	1	841897	842826	DCM	1000	23	0	1	NA	NA	NA	NA	NA	Ai	antisense to gene(s) METDI0927;					NA	NA
METDI	842599	Minus	METDI0927	NA	1	841897	842826	DCM	1000	13	5e-09	0	NA	NA	NA	NA	NA	Ai	antisense to gene(s) METDI0927;					NA	NA
METDI	842796	Plus	METDI0927	NA	1	841897	842826	DCM	1000	35	0	0	MeOH	1000	21	0	0	I	within gene(s) METDI0927;					NA	NA
METDI	842924	Plus	METDI0928	NA	-1	842839	843006	DCM	1000	16	1.8E-10	0	MeOH	1000	27	0	0	Ai	antisense to gene(s) METDI0928;					NA	NA
METDI	844030	Plus	METDI0930	NA	-2	843399	844304	DCM	1000	14	0	0	NA	NA	NA	NA	NA	Ai	antisense to gene(s) METDI0930;					NA	NA
METDI	844369	Minus	METDI0930	NA	-2	843399	844304	DCM	1000	112	0	0	MeOH	1000	36	0	0	P	65nt upstream of gene METDI0930;	65	Validated			NA	NA
METDI	844490	Plus	METDI0932	NA	1	844735	845010	DCM	1000	NA	0.002	0	NA	NA	NA	NA	NA	PAi	245nt upstream of gene METDI0932; antisense to gene(s) METDI0931;	245	Validated			NA	NA
METDI	844838	Minus	METDI0931	NA	-2	844482	844655	DCM	1000	58	0	0	MeOH	1000	27	0	0	PAi	183nt upstream of gene METDI0931; antisense to gene(s) METDI0932;	183	Validated			NA	NA
METDI	846068	Minus	METDI0933	NA	-3	845213	846670	DCM	1000	17	0	0	NA	NA	NA	NA	NA	I	within gene(s) METDI0933;					NA	NA
METDI	846086	Plus	METDI0933	NA	-3	845213	846670	DCM	1000	10	2.7E-06	0	NA	NA	NA	NA	NA	Ai	antisense to gene(s) METDI0933;					NA	NA
METDI	846850	Plus	METDI0934	NA	-1	846682	847236	DCM	1000	16	3.3E-11	0	NA	NA	NA	NA	NA	Ai	antisense to gene(s) METDI0934;					NA	NA
METDI	848096	Minus	METDI0935	NA	-3	847229	848713	DCM	1000	10	5.8E-11	0	NA	NA	NA	NA	NA	I	within gene(s) METDI0935;					NA	NA
METDI	848945	Minus	METDI0935	NA	-3	847229	848713	DCM	1000	274	0	4	MeOH	1000	78	0	0	P	232nt upstream of gene METDI0935;	232	Validated			NA	NA
METDI	849034	Minus	NA	NA				DCM	1000	48	0	2	MeOH	1000	NA	0	0	O	-					NA	NA
METDI	849569	Minus	NA	NA				DCM	1000	15	4.7E-09	0	NA	NA	NA	NA	NA	O	-					NA	NA
METDI	849572	Minus	NA	NA				DCM	1000	3	0	0	MeOH	1000	39	0	0	O	-					NA	NA
METDI	849584	Plus	METDI0936	NA	1	849607	849888	DCM	1000	94	0	1	NA	NA	NA	NA	NA	P	23nt upstream of gene METDI0936;	23	NA			NA	NA
METDI	849724	Plus	METDI0936	NA	1	849607	849888	DCM	1000	65	0	0	MeOH	1000	NA	0	0	I	within gene(s) METDI0936;					NA	NA
METDI	849728	Plus	METDI0936	NA	1	849607	849888	DCM	1000	NA	0.01	0	MeOH	1000	NA	2.2E-08	0	I	within gene(s) METDI0936;					NA	NA
METDI	850176	Minus	METDI0937	NA	-1	849919	850149	NA	NA	NA	NA	NA	MeOH	1000	10	1.8E-07	0	P	27nt upstream of gene METDI0937;	27	Validated			NA	NA
METDI	850591	Plus	METDI0938	NA	2	850808	852772	DCM	1000	21	0	1	MeOH	1000	13	2.5E-13	0	P	217nt upstream of gene METDI0938;	217	Validated			NA	NA
METDI	851018	Plus	METDI0938	NA	2	850808	852772	DCM	1000	3	1.3E-07	0	NA	NA	NA	NA	NA	I	within gene(s) METDI0938;					NA	NA
METDI	854114	Minus	METDI0940	NA	-3	853901	854092	DCM	1000	69	0	2	MeOH	1000	85	0	0	P	22nt upstream of gene METDI0940;	22	Validated			NA	NA
METDI	854565	Plus	METDI0942	NA	2	854618	856762	DCM	1000	10	2.1E-05	0	NA	NA	NA	NA	NA	P	53nt upstream of gene METDI0942;	53	Validated			NA	NA
METDI	856657	Plus	METDI0942	NA	2	854618	856762	DCM	1000	14	7.3E-11	0	MeOH	1000	15	1.5E-11	0	I	within gene(s) METDI0942;					NA	NA
METDI	856661	Plus	METDI0942	NA	2	854618	856762	DCM	1000	9	6.4E-09	0	MeOH	1000	NA	0	0	I	within gene(s) METDI0942;					NA	NA
METDI	856698	Plus	METDI0942	NA	2	854618	856762	NA	NA	NA	NA	NA	MeOH	1000	10	1.2E-05	0	I	within gene(s) METDI0942;					NA	NA
METDI	856797	Plus	NA	NA				DCM	1000	12	5.7E-09	0	MeOH	1000	25	0	0	O	-					NA	NA
METDI	856803	Plus	NA	NA				DCM	1000	18	0	0	MeOH	1000	17	0	2	O	-					NA	NA
METDI	862964	Plus	NA	NA				DCM	1000	41	0	1	MeOH	1000	4	1.1E-07	0	O	-					NA	NA
METDI	865821	Plus	METDI0949	NA	2	863804	866119	DCM	1000	15	8.9E-14	0	MeOH	1000	18	0	0	I	within gene(s) METDI0949;					NA	NA
METDI	866491	Plus	NA	NA				NA	NA	NA	NA	NA	MeOH	1000	9	1e-13	0	O	-					NA	NA
METDI	866615	Plus	NA	NA				DCM	1000	14	8e-11	0	NA	NA	NA	NA	NA	O	-					NA	NA
METDI	866847	Plus	METDI0951	NA	1	866974	867627	DCM	1000	13	1.5E-10	0	MeOH	1000	13	6.6E-12	0	P	127nt upstream of gene METDI0951;	127	Validated			NA	NA
METDI	866922	Plus	METDI0951	NA	1	866974	867627	DCM	1000	14	3.5E-12	0	MeOH	1000	11	0	0	P	52nt upstream of gene METDI0951;	52	Validated			NA	NA
METDI	867524	Minus	METDI0951	NA	1	866974	867627	DCM	1000	21	0	0	NA	NA	NA	NA	NA	Ai	antisense to gene(s) METDI0951;					NA	NA
METDI	868141	Minus	METDI0952	NA	3	867777	869021	DCM	1000	18	0	0	NA	NA	NA	NA	NA	Ai	antisense to gene(s) METDI0952;					NA	NA
METDI	868808	Minus	METDI0952	NA	3	867777	869021	DCM	1000	68	0	2	MeOH	1000	66	0	2	Ai	antisense to gene(s) METDI0952;					NA	NA
METDI	870241	Plus	METDI0955	NA	1	870292	872433	DCM	1000	9	1.2E-05	0	MeOH	1000	10	5.5E-08	0	P	51nt upstream of gene METDI0955;	51	Validated			NA	NA
METDI	870731	Minus	METDI0955	NA	1	870292	872433	DCM	1000	12	6e-10	0	NA	NA	NA	NA	NA	Ai	antisense to gene(s) METDI0955;					NA	NA
METDI	872644	Plus	METDI0956	NA	1	872689	874365	DCM	1000	45	0	0	MeOH	1000	23	0	0	P	45nt upstream of gene METDI0956;	45	NA			NA	NA
METDI	874690	Minus	METDI0957	NA	-1	874516	874656	DCM	1000	54	0	2	MeOH	1000	31	0	2	P	34nt upstream of gene METDI0957;	34	Validated			NA	NA
METDI	874775	Plus	NA	NA				NA	NA	NA	NA	NA	MeOH	1000	12	1.9E-11	1	O	-					NA	NA
METDI	874776	Plus	NA	NA				DCM	1000	9	0	0	NA	NA	NA	NA	NA	O	-					NA	NA
METDI	874778	Minus	METDI0957	NA	-1	874516	874656	DCM	1000	18	3.9E-09	0	MeOH	1000	20	5.8E-15	1	P	122nt upstream of gene METDI0957;	122	Validated			NA	NA
METDI	875965	Minus	METDI0958	NA	-3	874889	875941	DCM	1000	18	0	2	MeOH	1000	38	0	2	P	24nt upstream of gene METDI0958;	24	Validated			NA	NA
METDI	876025	Minus	METDI0958	NA	-3	874889	875941	DCM	1000	35	0	0	MeOH	1000	62	0	0	P	84nt upstream of gene METDI0958;	84	Validated			NA	NA
METDI	876826	Minus	METDI0959	NA	-1	876298	876702	DCM	1000	67	0	1	MeOH	1000	13	0	1	IP	within gene(s) METDI0960; 124nt upstream of gene METDI0959;	124	Validated			NA	NA
METDI	878415	Minus	NA	NA				NA	NA	NA	NA	NA	MeOH	1000	NA	2e-07	0	O	-					NA	NA
METDI	878482	Plus	METDI0961	ctrA	3	878592	879293	DCM	1000	118	0	1	MeOH	1000	27	0	1	P	110nt upstream of gene METDI0961;	110	Validated			NA	NA
METDI	878633	Minus	METDI0961	ctrA	3	878592	879293	DCM	1000	15	0	0	NA	NA	NA	NA	NA	Ai	antisense to gene(s) METDI0961;					NA	NA
METDI	879932	Minus	METDI0962	NA	-2	879405	879908	DCM	1000	144	0	0	MeOH	1000	120	0	0	P	24nt upstream of gene METDI0962;	24	Validated			NA	NA
METDI	880276	Minus	METDI0963	NA	-3	880001	880252	DCM	1000	23	0	0	MeOH	1000	80	0	0	P	24nt upstream of gene METDI0963;	24	NA			NA	NME
METDI	880923	Plus	METDI0965	dme	2	880988	883321	DCM	1000	23	0	0	MeOH	1000	7	0	0	PAi	65nt upstream of gene METDI0965; antisense to gene(s) METDI0964;	65	Validated			NA	NME
METDI	881023	Minus	METDI0964	NA	-3	880286	880960	DCM	1000	10	1.1E-05	0	MeOH	1000	22	0	1	PAi	63nt upstream of gene METDI0964; antisense to gene(s) METDI0965;	63	Validated			NA	NA
METDI	883682	Plus	METDI0966	NA	2	883424	884863	NA	NA	NA	NA	NA	MeOH	1000	1	0	0	I	within gene(s) METDI0966;					NA	NA
METDI	884351	Plus	METDI0966	NA	2	883424	884863	DCM	1000	85	0	0	MeOH	1000	129	0	0	I	within gene(s) METDI0966;					NA	NA
METDI	884382	Minus	METDI0966	NA	2	883424	884863	DCM	1000	2	7.3E-08	0	MeOH	1000	0	0	0	Ai	antisense to gene(s) METDI0966;					NA	NA
METDI	888059	Plus	METDI0969	NA	-1	886174	888249	NA	NA	NA	NA	NA	MeOH	1000	7	0	0	Ai	antisense to gene(s) METDI0969;					NA	NA
METDI	888906	Plus	METDI0970	NA	-1	888253	890277	DCM	1000	60	0	1	MeOH	1000	NA	7.3E-09	1	Ai	antisense to gene(s) METDI0970;					NA	NA
METDI	892568	Minus	METDI0972	NA	-2	891159	892544	DCM	1000	13	0	0	NA	NA	NA	NA	NA	P	24nt upstream of gene METDI0972;	24	NA			NA	NME
METDI	892713	Plus	METDI0973	NA	3	892833	893357	DCM	1000	9	0	0	NA	NA	NA	NA	NA	P	120nt upstream of gene METDI0973;	120	Validated			NA	NA
METDI	892813	Minus	NA	NA				DCM	1000	16	3.2E-15	0	NA	NA	NA	NA	NA	O	-					NA	NA
METDI	892820	Minus	NA	NA				DCM	1000	9	8.4E-09	0	NA	NA	NA	NA	NA	O	-					NA	NA
METDI	895020	Minus	METDI0975	NA	2	894380	896641	DCM	1000	15	0	0	MeOH	1000	10	1.5E-13	0	Ai	antisense to gene(s) METDI0975;					NA	NME
METDI	895427	Plus	METDI0975	NA	2	894380	896641	DCM	1000	0	8.2E-07	0	NA	NA	NA	NA	NA	I	within gene(s) METDI0975;					NA	NME
METDI	896779	Minus	NA	NA				DCM	1000	19	2.7E-15	0	MeOH	1000	5	1.6E-07	0	O	-					NA	NA
METDI	899966	Minus	METDI0981	NA	-3	899282	899923	DCM	1000	19	1.1E-11	0	NA	NA	NA	NA	NA	P	43nt upstream of gene METDI0981;	43	Validated			NA	NA
METDI	900130	Plus	METDI0982	NA	2	900170	902347	NA	NA	NA	NA	NA	MeOH	1000	6	7.3E-08	0	P	40nt upstream of gene METDI0982;	40	Validated			NA	NA
METDI	902344	Plus	METDI0983	rfbF	3	902379	903146	DCM	1000	14	3.4E-12	0	MeOH	1000	6	0	0	IP	within gene(s) METDI0982; 35nt upstream of gene METDI0983;	35	Validated			NA	NA
METDI	907761	Minus	METDI0988	NA	-3	907208	907606	DCM	1000	22	2.5E-10	0	NA	NA	NA	NA	NA	P	155nt upstream of gene METDI0988;	155	Validated			NA	NA
METDI	914460	Minus	METDI0993	gcvT	-3	914210	914440	DCM	1000	72	0	0	NA	NA	NA	NA	NA	P	20nt upstream of gene METDI0993;	20	Validated			NA	NA
METDI	916774	Plus	METDI0997	NA	2	916943	917248	DCM	1000	168	0	0	MeOH	1000	25	0	0	P	169nt upstream of gene METDI0997;	169	Validated			NA	NA
METDI	916877	Plus	METDI0997	NA	2	916943	917248	DCM	1000	51	0	0	MeOH	1000	13	1.6E-10	0	P	66nt upstream of gene METDI0997;	66	Validated			NA	NA
METDI	918952	Plus	METDI1000	NA	3	919065	920057	DCM	1000	32	0	0	MeOH	1000	57	0	0	P	113nt upstream of gene METDI1000;	113	Validated			NA	NME
METDI	919553	Minus	METDI1000	NA	3	919065	920057	DCM	1000	22	0	0	NA	NA	NA	NA	NA	Ai	antisense to gene(s) METDI1000;					NA	NME
METDI	928476	Minus	METDI1010	NA	-2	928122	928412	DCM	1000	74	0	0	NA	NA	NA	NA	NA	PAi	64nt upstream of gene METDI1010; antisense to gene(s) METDI1009;	64	Validated			NA	NA
METDI	929898	Minus	METDI1011	NA	-1	928681	929736	DCM	1000	14	0	0	MeOH	1000	34	0	0	P	162nt upstream of gene METDI1011;	162	Validated			NA	NA
METDI	930710	Minus	METDI1013	rbn2	-1	930502	931668	NA	NA	NA	NA	NA	MeOH	1000	13	8.5E-13	0	I	within gene(s) METDI1013;					NA	NA
METDI	933202	Minus	METDI1014	NA	-1	931801	933267	DCM	1000	25	0	0	NA	NA	NA	NA	NA	I	within gene(s) METDI1014;					NA	NA
METDI	933209	Minus	METDI1014	NA	-1	931801	933267	DCM	1000	91	0	0	NA	NA	NA	NA	NA	I	within gene(s) METDI1014;					NA	NA
METDI	935069	Minus	METDI1015	matB	-2	933471	935003	DCM	1000	21	0	0	MeOH	1000	49	0	0	P	66nt upstream of gene METDI1015;	66	Validated			NA	NME
METDI	935899	Plus	METDI1017	NA	1	935941	936834	DCM	1000	67	0	2	MeOH	1000	19	0	2	P	42nt upstream of gene METDI1017;	42	Validated			NA	NA
METDI	938212	Plus	METDI1019	NA	3	938385	939410	DCM	1000	86	0	0	MeOH	1000	109	0	0	P	173nt upstream of gene METDI1019;	173	Validated			NA	NA
METDI	938652	Minus	METDI1019	NA	3	938385	939410	DCM	1000	10	1.7E-12	0	NA	NA	NA	NA	NA	Ai	antisense to gene(s) METDI1019;					NA	NA
METDI	939508	Plus	METDI1020	NA	3	939552	939854	DCM	1000	17	0	0	NA	NA	NA	NA	NA	P	44nt upstream of gene METDI1020;	44	Validated			NA	NA
METDI	939886	Plus	NA	NA				DCM	1000	1	7.9E-06	0	NA	NA	NA	NA	NA	O	-					NA	NA
METDI	940272	Minus	METDI1021	pfpI	-1	939931	940509	NA	NA	NA	NA	NA	MeOH	1000	10	3.8E-10	0	I	within gene(s) METDI1021;					NA	NA
METDI	940536	Minus	METDI1021	pfpI	-1	939931	940509	DCM	1000	119	0	0	NA	NA	NA	NA	NA	P	27nt upstream of gene METDI1021;	27	NA			NA	NA
METDI	940665	Plus	METDI1022	NA	1	940693	940914	DCM	1000	39	0	0	NA	NA	NA	NA	NA	P	28nt upstream of gene METDI1022;	28	NA			NA	NA
METDI	941056	Plus	METDI1024	NA	2	941090	941524	NA	NA	NA	NA	NA	MeOH	1000	13	0	0	P	34nt upstream of gene METDI1024;	34	NA			NA	NA
METDI	941074	Minus	NA	NA				DCM	1000	20	0	0	NA	NA	NA	NA	NA	O	-					NA	NA
METDI	942021	Minus	METDI1025	NA	-2	941583	941972	NA	NA	NA	NA	NA	MeOH	1000	NA	1e-07	1	P	49nt upstream of gene METDI1025;	49	Validated			NA	NA
METDI	942184	Plus	METDI1026	cspA	3	942318	942527	DCM	1000	175	0	0	MeOH	1000	33	0	0	P	134nt upstream of gene METDI1026;	134	Validated			NA	Methione validated
METDI	942252	Plus	METDI1026	cspA	3	942318	942527	DCM	1000	9	0	0	MeOH	1000	NA	1.5E-09	0	P	66nt upstream of gene METDI1026;	66	Validated			NA	Methione validated
METDI	942341	Plus	METDI1026	cspA	3	942318	942527	DCM	1000	42	0	0	NA	NA	NA	NA	NA	I	within gene(s) METDI1026;					NA	Methione validated
METDI	942477	Plus	METDI1026	cspA	3	942318	942527	DCM	1000	NA	0.00087	0	MeOH	1000	NA	0.0019	0	I	within gene(s) METDI1026;					NA	Methione validated
METDI	942711	Minus	NA	NA				DCM	1000	7	2.7E-06	0	NA	NA	NA	NA	NA	O	-					NA	NA
METDI	943600	Plus	NA	NA				NA	NA	NA	NA	NA	MeOH	1000	10	1e-07	0	O	-					NA	NA
METDI	944931	Minus	METDI1029	NA	-3	943676	944875	DCM	1000	33	0	0	MeOH	1000	12	2.8E-11	0	P	56nt upstream of gene METDI1029;	56	Validated			NA	NA
METDI	946257	Plus	METDI1031	NA	2	946433	947581	DCM	1000	101	0	1	MeOH	1000	102	0	1	P	176nt upstream of gene METDI1031;	176	NA			NA	NA
METDI	948523	Plus	METDI1033	NA	1	948523	949605	DCM	1000	23	0	1	MeOH	1000	27	0	0	P	0nt upstream of gene METDI1033;	0	Validated			NA	NA
METDI	948529	Plus	METDI1033	NA	1	948523	949605	DCM	1000	23	0	3	MeOH	1000	NA	1.4E-12	2	I	within gene(s) METDI1033;					NA	NA
METDI	949665	Plus	METDI1034	NA	1	949726	950349	DCM	1000	108	0	0	MeOH	1000	26	0	0	P	61nt upstream of gene METDI1034;	61	Validated			NA	NA
METDI	951279	Minus	METDI1035	NA	-1	950401	951219	DCM	1000	12	1.1E-11	0	NA	NA	NA	NA	NA	P	60nt upstream of gene METDI1035;	60	Validated			NA	NME
METDI	951502	Plus	METDI1037	NA	3	951585	952085	DCM	1000	17	0	0	NA	NA	NA	NA	NA	P	83nt upstream of gene METDI1037;	83	Validated			NA	NA
METDI	952394	Minus	METDI1038	NA	-2	952206	952394	DCM	1000	19	0	0	NA	NA	NA	NA	NA	P	0nt upstream of gene METDI1038;	0	NA			NA	NA
METDI	954149	Minus	METDI1040	NA	-2	953424	954026	DCM	1000	21	0	2	MeOH	1000	20	0	2	P	123nt upstream of gene METDI1040;	123	NA			NA	NA
METDI	954318	Plus	METDI1041	NA	1	954334	955086	DCM	1000	19	0	0	MeOH	1000	8	0	0	P	16nt upstream of gene METDI1041;	16	NA			NA	NA
METDI	955399	Minus	METDI1042	NA	3	955116	956099	DCM	1000	10	9.4E-08	0	NA	NA	NA	NA	NA	Ai	antisense to gene(s) METDI1042;					NA	NA
METDI	955981	Plus	METDI1042	NA	3	955116	956099	DCM	1000	14	3.8E-09	0	NA	NA	NA	NA	NA	I	within gene(s) METDI1042;					NA	NA
METDI	955988	Plus	METDI1042	NA	3	955116	956099	DCM	1000	10	6.9E-06	0	NA	NA	NA	NA	NA	I	within gene(s) METDI1042;					NA	NA
METDI	956094	Plus	METDI1043	gshA	3	956286	957656	DCM	1000	10	8.3E-06	1	NA	NA	NA	NA	NA	IP	within gene(s) METDI1042; 192nt upstream of gene METDI1043;	192	Validated			NA	NA
METDI	956198	Plus	METDI1043	gshA	3	956286	957656	DCM	1000	12	6.5E-08	0	MeOH	1000	25	0	0	P	88nt upstream of gene METDI1043;	88	Validated			NA	NA
METDI	957694	Minus	NA	NA				DCM	1000	17	0.00015	0	NA	NA	NA	NA	NA	O	-					NA	NA
METDI	957700	Minus	NA	NA				DCM	1000	79	0	2	MeOH	1000	14	1.2E-13	0	O	-					NA	NA
METDI	958071	Plus	METDI1045	NA	1	958258	958524	NA	NA	NA	NA	NA	MeOH	1000	11	3.6E-11	0	IP	within gene(s) METDI1044; 187nt upstream of gene METDI1045;	187	Validated			NA	NA
METDI	958683	Minus	METDI1046	NA	1	958564	959130	NA	NA	NA	NA	NA	MeOH	1000	NA	3e-11	0	Ai	antisense to gene(s) METDI1046;					NA	NA
METDI	959175	Plus	NA	NA				DCM	1000	134	0	2	MeOH	1000	31	0	2	O	-					NA	NA
METDI	959181	Plus	NA	NA				DCM	1000	43	0	1	MeOH	1000	14	3.7E-14	0	O	-					NA	NA
METDI	959185	Plus	NA	NA				DCM	1000	12	1.3E-05	0	NA	NA	NA	NA	NA	O	-					NA	NA
METDI	959798	Minus	METDI1047	NA	1	959587	959985	NA	NA	NA	NA	NA	MeOH	1000	8	3.6E-07	0	Ai	antisense to gene(s) METDI1047;					NA	Methione validated
METDI	960653	Minus	METDI1048	NA	-2	960135	960575	DCM	1000	328	0	0	MeOH	1000	10	5.6E-12	0	P	78nt upstream of gene METDI1048;	78	NA			NA	NA
METDI	962017	Plus	METDI1052	NA	-1	961777	962454	NA	NA	NA	NA	NA	MeOH	1000	11	4.4E-06	0	Ai	antisense to gene(s) METDI1052;					NA	NA
METDI	962018	Plus	METDI1052	NA	-1	961777	962454	DCM	1000	11	2.5E-05	1	NA	NA	NA	NA	NA	Ai	antisense to gene(s) METDI1052;					NA	NA
METDI	965067	Plus	METDI1055	NA	-1	964555	966096	DCM	1000	17	5.4E-11	1	MeOH	1000	10	2.3E-08	0	Ai	antisense to gene(s) METDI1055;					NA	NA
METDI	966174	Minus	METDI1055	NA	-1	964555	966096	DCM	1000	70	0	0	MeOH	1000	NA	0	0	P	78nt upstream of gene METDI1055;	78	Validated			NA	NA
METDI	966317	Plus	METDI1056	iorA	1	966439	966894	DCM	1000	127	0	1	MeOH	1000	15	0	0	P	122nt upstream of gene METDI1056;	122	Validated			NA	Methione validated
METDI	969282	Plus	METDI1058	NA	2	969305	972703	DCM	1000	114	0	1	MeOH	1000	140	0	1	P	23nt upstream of gene METDI1058;	23	Validated			NA	NA
METDI	974140	Plus	METDI1060	NA	1	974140	975129	DCM	1000	240	0	0	MeOH	1000	242	0	0	P	0nt upstream of gene METDI1060;	0	Validated			NA	NA
METDI	974148	Plus	METDI1060	NA	1	974140	975129	DCM	1000	51	0	3	MeOH	1000	55	0	3	I	within gene(s) METDI1060;					NA	NA
METDI	974152	Plus	METDI1060	NA	1	974140	975129	NA	NA	NA	NA	NA	MeOH	1000	14	4.1E-06	0	I	within gene(s) METDI1060;					NA	NA
METDI	975229	Plus	METDI1061	NA	1	975310	975777	DCM	1000	17	0	1	MeOH	1000	9	0	0	P	81nt upstream of gene METDI1061;	81	Validated			NA	NA
METDI	976607	Plus	NA	NA				DCM	1000	27	0	0	MeOH	1000	7	0	0	O	-					NA	NA
METDI	976633	Plus	NA	NA				DCM	1000	6	6.6E-13	0	NA	NA	NA	NA	NA	O	-					NA	NA
METDI	976637	Plus	NA	NA				DCM	1000	25	0	0	NA	NA	NA	NA	NA	O	-					NA	NA
METDI	976642	Plus	NA	NA				DCM	1000	1	1e-05	0	NA	NA	NA	NA	NA	O	-					NA	NA
METDI	976872	Minus	NA	NA				NA	NA	NA	NA	NA	MeOH	1000	NA	2.4E-07	0	O	-					NA	NA
METDI	976875	Minus	NA	NA				DCM	1000	36	0	0	MeOH	1000	26	0	0	O	-					NA	NA
METDI	976880	Minus	NA	NA				DCM	1000	23	0	0	MeOH	1000	24	0	0	O	-					NA	NA
METDI	978177	Minus	METDI1064	NA	-3	977852	978121	DCM	1000	10	6.2E-10	2	MeOH	1000	10	5.4E-12	2	IP	within gene(s) METDI1065; 56nt upstream of gene METDI1064;	56	Validated			NA	NA
METDI	978429	Minus	METDI1065	NA	-1	978136	978366	DCM	1000	15	0	1	NA	NA	NA	NA	NA	P	63nt upstream of gene METDI1065;	63	Validated			NA	NA
METDI	980025	Minus	METDI1066	NA	-1	978472	979905	DCM	1000	120	0	0	MeOH	1000	48	0	0	P	120nt upstream of gene METDI1066;	120	Validated			NA	NME
METDI	980161	Plus	METDI1067	cycA	3	980220	980582	DCM	1000	119	0	1	MeOH	1000	45	0	1	P	59nt upstream of gene METDI1067;	59	Validated			NA	Peptide signal
METDI	980170	Minus	NA	NA				NA	NA	NA	NA	NA	MeOH	1000	8	2.5E-11	0	O	-					NA	NA
METDI	980534	Minus	METDI1067	cycA	3	980220	980582	DCM	1000	10	1.1E-07	0	NA	NA	NA	NA	NA	Ai	antisense to gene(s) METDI1067;					NA	Peptide signal
METDI	980726	Minus	METDI1068	NA	-2	980679	981164	DCM	1000	12	3.4E-09	0	NA	NA	NA	NA	NA	I	within gene(s) METDI1068;					NA	NA
METDI	980747	Minus	METDI1068	NA	-2	980679	981164	DCM	1000	27	0	0	MeOH	1000	10	9.2E-10	0	I	within gene(s) METDI1068;					NA	NA
METDI	981225	Minus	METDI1068	NA	-2	980679	981164	DCM	1000	13	1.2E-08	0	NA	NA	NA	NA	NA	P	61nt upstream of gene METDI1068;	61	Validated			NA	NA
METDI	981407	Minus	METDI1068	NA	-2	980679	981164	DCM	1000	45	0	1	MeOH	1000	NA	8.9E-11	1	P	243nt upstream of gene METDI1068;	243	Validated			NA	NA
METDI	983508	Minus	METDI1071	NA	-3	983066	985363	NA	NA	NA	NA	NA	MeOH	1000	12	1.7E-14	0	I	within gene(s) METDI1071;					NA	NA
METDI	983747	Minus	METDI1071	NA	-3	983066	985363	DCM	1000	6	8.9E-11	0	MeOH	1000	NA	3.9E-08	0	I	within gene(s) METDI1071;					NA	NA
METDI	984011	Plus	METDI1071	NA	-3	983066	985363	DCM	1000	7	1.2E-11	0	NA	NA	NA	NA	NA	Ai	antisense to gene(s) METDI1071;					NA	NA
METDI	984860	Plus	METDI1071	NA	-3	983066	985363	DCM	1000	15	2.2E-10	0	NA	NA	NA	NA	NA	Ai	antisense to gene(s) METDI1071;					NA	NA
METDI	985010	Plus	METDI1071	NA	-3	983066	985363	DCM	1000	14	9.7E-10	0	NA	NA	NA	NA	NA	Ai	antisense to gene(s) METDI1071;					NA	NA
METDI	985539	Minus	METDI1071	NA	-3	983066	985363	DCM	1000	14	1.3E-13	0	MeOH	1000	14	6.3E-15	0	P	176nt upstream of gene METDI1071;	176	NA			NA	NA
METDI	985630	Plus	METDI1072	NA	3	985674	986138	DCM	1000	47	0	0	NA	NA	NA	NA	NA	P	44nt upstream of gene METDI1072;	44	Validated			NA	NA
METDI	986877	Minus	METDI1073	NA	-2	986148	986804	DCM	1000	25	0	0	MeOH	1000	24	0	0	P	73nt upstream of gene METDI1073;	73	Validated			NA	NA
METDI	987081	Plus	METDI1074	NA	3	987123	987632	DCM	1000	109	0	0	MeOH	1000	46	0	0	P	42nt upstream of gene METDI1074;	42	Validated			NA	NA
METDI	987844	Minus	METDI1075	NA	2	987632	988465	DCM	1000	NA	6.5E-05	0	NA	NA	NA	NA	NA	Ai	antisense to gene(s) METDI1075;					NA	NA
METDI	988054	Minus	METDI1075	NA	2	987632	988465	DCM	1000	14	1.2E-10	0	MeOH	1000	NA	2.3E-14	0	Ai	antisense to gene(s) METDI1075;					NA	NA
METDI	989832	Plus	METDI1076	NA	1	988462	989883	DCM	1000	17	0	0	MeOH	1000	9	2.7E-14	0	I	within gene(s) METDI1076;					NA	NA
METDI	990432	Minus	METDI1078	NA	1	990190	991404	DCM	1000	23	0	0	NA	NA	NA	NA	NA	Ai	antisense to gene(s) METDI1078;					NA	NA
METDI	991190	Minus	METDI1078	NA	1	990190	991404	DCM	1000	36	0	0	MeOH	1000	10	6.9E-11	0	Ai	antisense to gene(s) METDI1078;					NA	NA
METDI	992174	Minus	METDI1079	NA	-2	991401	992027	DCM	1000	14	2e-15	0	NA	NA	NA	NA	NA	IP	within gene(s) METDI1080; 147nt upstream of gene METDI1079;	147	Validated			NA	NA
METDI	994303	Plus	METDI1083	NA	2	994337	994645	DCM	1000	47	0	1	MeOH	1000	25	0	1	P	34nt upstream of gene METDI1083;	34	NA			NA	NA
METDI	998265	Minus	METDI1086	NA	-1	996781	998358	DCM	1000	10	0.00044	0	MeOH	1000	12	1.4E-09	0	I	within gene(s) METDI1086;					NA	NA
METDI	998399	Minus	METDI1086	NA	-1	996781	998358	DCM	1000	52	0	1	NA	NA	NA	NA	NA	P	41nt upstream of gene METDI1086;	41	NA			NA	NA
METDI	1000000	Plus	NA	NA				DCM	1000	17	0	0	NA	NA	NA	NA	NA	O	-					NA	NA
METDI	1000494	Minus	METDI1089	NA	-3	1000133	1000402	DCM	1000	53	0	1	NA	NA	NA	NA	NA	P	92nt upstream of gene METDI1089;	92	Validated			NA	NA
METDI	1001354	Plus	METDI1090	NA	-1	1001212	1001592	DCM	1000	69	0	3	NA	NA	NA	NA	NA	Ai	antisense to gene(s) METDI1090;					NA	NA
METDI	1001360	Plus	METDI1090	NA	-1	1001212	1001592	DCM	1000	240	0	0	MeOH	1000	NA	1.9E-10	0	Ai	antisense to gene(s) METDI1090;					NA	NA
METDI	1001696	Plus	METDI1091	NA	-2	1001715	1001966	DCM	1000	40	0	0	MeOH	1000	31	0	1	Ad	antisense to gene(s) METDI1091 (20nt downstream);					NA	NA
METDI	1001977	Plus	NA	NA				DCM	1000	12	2.7E-08	0	NA	NA	NA	NA	NA	O	-					NA	NA
METDI	1002235	Plus	METDI1092	dusA	3	1002429	1003451	DCM	1000	132	0	2	MeOH	1000	247	0	2	P	194nt upstream of gene METDI1092;	194	Validated			NA	NME
METDI	1002400	Minus	NA	NA				DCM	1000	20	0	0	MeOH	1000	14	0	0	O	-					NA	NA
METDI	1005659	Minus	METDI1093	NA	-2	1003491	1005635	DCM	1000	43	0	0	MeOH	1000	39	0	0	P	24nt upstream of gene METDI1093;	24	NA			NA	NA
METDI	1006954	Minus	METDI1095	NA	-2	1006464	1006931	DCM	1000	110	0	1	MeOH	1000	38	0	1	P	23nt upstream of gene METDI1095;	23	Validated			NA	NA
METDI	1007124	Plus	METDI1096	flgE	3	1007166	1008548	DCM	1000	15	0	0	MeOH	1000	11	3.9E-11	0	P	42nt upstream of gene METDI1096;	42	Validated			NA	NA
METDI	1007256	Plus	METDI1096	flgE	3	1007166	1008548	DCM	1000	23	0	1	MeOH	1000	7	2e-12	0	I	within gene(s) METDI1096;					NA	NA
METDI	1008334	Minus	METDI1096	flgE	3	1007166	1008548	NA	NA	NA	NA	NA	MeOH	1000	9	3.6E-11	0	Ai	antisense to gene(s) METDI1096;					NA	NA
METDI	1008489	Plus	METDI1097	flgK	2	1008575	1010473	DCM	1000	35	0	0	NA	NA	NA	NA	NA	IP	within gene(s) METDI1096; 86nt upstream of gene METDI1097;	86	Validated			NA	NA
METDI	1009357	Minus	METDI1097	flgK	2	1008575	1010473	DCM	1000	18	0	0	NA	NA	NA	NA	NA	Ai	antisense to gene(s) METDI1097;					NA	NA
METDI	1012233	Minus	METDI1098	NA	1	1010488	1012281	NA	NA	NA	NA	NA	MeOH	1000	17	0	1	Ai	antisense to gene(s) METDI1098;					NA	NA
METDI	1013958	Minus	NA	NA				DCM	1000	22	0	0	NA	NA	NA	NA	NA	O	-					NA	NA
METDI	1014079	Minus	NA	NA				DCM	1000	136	0	0	MeOH	1000	12	0	0	O	-					NA	NA
METDI	1014082	Minus	NA	NA				DCM	1000	754	0	1	MeOH	1000	172	0	0	O	-					NA	NA
METDI	1014087	Minus	NA	NA				DCM	1000	498	0	0	MeOH	1000	132	0	0	O	-					NA	NA
METDI	1014208	Minus	NA	NA				DCM	1000	41	0	0	MeOH	1000	22	0	0	O	-					NA	NA
METDI	1014212	Minus	NA	NA				DCM	1000	49	0	0	MeOH	1000	38	0	0	O	-					NA	NA
METDI	1014334	Minus	METDI1100	prmC	-2	1014219	1015127	DCM	1000	11	0.0027	0	MeOH	1000	13	0	0	I	within gene(s) METDI1100;					NA	NA
METDI	1015901	Minus	METDI1101	prfA	-3	1015124	1016209	DCM	1000	16	0	2	NA	NA	NA	NA	NA	I	within gene(s) METDI1101;					NA	Methione validated
METDI	1016315	Minus	METDI1101	prfA	-3	1015124	1016209	NA	NA	NA	NA	NA	MeOH	1000	10	1.1E-11	0	P	106nt upstream of gene METDI1101;	106	NA			NA	Methione validated
METDI	1016603	Minus	METDI1102	NA	-1	1016404	1017063	DCM	1000	12	7.6E-12	0	NA	NA	NA	NA	NA	I	within gene(s) METDI1102;					NA	NA
METDI	1019452	Minus	METDI1103	ptsP	-1	1017109	1019370	NA	NA	NA	NA	NA	MeOH	1000	12	3.2E-15	0	IP	within gene(s) METDI1104; 82nt upstream of gene METDI1103;	82	Validated			NA	NME
METDI	1020775	Minus	METDI1104	ask	-2	1019442	1020677	DCM	1000	108	0	2	MeOH	1000	301	0	2	P	98nt upstream of gene METDI1104;	98	Validated			NA	NA
METDI	1021827	Plus	METDI1106	NA	1	1021858	1022430	DCM	1000	12	2.3E-12	0	NA	NA	NA	NA	NA	P	31nt upstream of gene METDI1106;	31	NA			NA	NA
METDI	1024367	Minus	METDI1109	ruvC	-2	1023777	1024385	DCM	1000	16	0	0	MeOH	1000	13	0	0	I	within gene(s) METDI1109;					NA	NA
METDI	1024769	Plus	METDI1110	yceI	-3	1024436	1025077	DCM	1000	10	2.2E-05	1	NA	NA	NA	NA	NA	Ai	antisense to gene(s) METDI1110;					NA	NA
METDI	1024948	Plus	METDI1111	ruvA	1	1025164	1025790	NA	NA	NA	NA	NA	MeOH	1000	15	3.4E-11	0	PAi	216nt upstream of gene METDI1111; antisense to gene(s) METDI1110;	216	Validated			NA	NA
METDI	1025121	Plus	METDI1111	ruvA	1	1025164	1025790	DCM	1000	10	2.6E-06	0	NA	NA	NA	NA	NA	P	43nt upstream of gene METDI1111;	43	NA			NA	NA
METDI	1025325	Minus	METDI1110	yceI	-3	1024436	1025077	DCM	1000	21	0	0	NA	NA	NA	NA	NA	PAi	248nt upstream of gene METDI1110; antisense to gene(s) METDI1111;	248	Validated			NA	NA
METDI	1026131	Plus	METDI1113	NA	1	1026181	1026561	DCM	1000	14	2.9E-09	0	NA	NA	NA	NA	NA	P	50nt upstream of gene METDI1113;	50	NA			NA	NA
METDI	1026547	Plus	METDI1114	NA	2	1026617	1027990	DCM	1000	37	0	0	NA	NA	NA	NA	NA	IP	within gene(s) METDI1113; 70nt upstream of gene METDI1114;	70	Validated			NA	NA
METDI	1028674	Minus	METDI1115	NA	-1	1028008	1028481	DCM	1000	20	0	0	NA	NA	NA	NA	NA	PAi	193nt upstream of gene METDI1115; antisense to gene(s) METDI1116;	193	Validated			NA	NA
METDI	1028757	Minus	METDI1116	hmp	2	1028576	1029820	NA	NA	NA	NA	NA	MeOH	1000	15	7.1E-15	0	Ai	antisense to gene(s) METDI1116;					NA	NA
METDI	1030875	Minus	METDI1119	NA	-2	1030371	1030763	DCM	1000	44	0	0	MeOH	1000	21	0	0	IP	within gene(s) METDI1120; 112nt upstream of gene METDI1119;	112	Validated			NA	NA
METDI	1032000	Minus	METDI1120	cysK	-1	1030852	1031832	DCM	1000	15	6e-14	0	MeOH	1000	39	0	0	P	168nt upstream of gene METDI1120;	168	Validated			NA	Methione validated
METDI	1032142	Plus	NA	NA				DCM	1000	2	1.4E-08	0	NA	NA	NA	NA	NA	O	-					NA	NA
METDI	1032405	Minus	METDI1121	NA	-3	1032188	1032364	DCM	1000	NA	0.0019	2	NA	NA	NA	NA	NA	P	41nt upstream of gene METDI1121;	41	Validated			NA	NA
METDI	1033189	Minus	METDI1122	NA	-2	1032543	1033046	DCM	1000	51	0	0	MeOH	1000	86	0	0	P	143nt upstream of gene METDI1122;	143	Validated			NA	NA
METDI	1033281	Minus	METDI1122	NA	-2	1032543	1033046	DCM	1000	44	0	0	MeOH	1000	11	0	0	P	235nt upstream of gene METDI1122;	235	Validated			NA	NA
METDI	1033392	Plus	METDI1123	NA	3	1033491	1033769	DCM	1000	80	0	0	NA	NA	NA	NA	NA	P	99nt upstream of gene METDI1123;	99	Validated			NA	NA
METDI	1036003	Minus	METDI1125	qscR	-3	1035017	1036003	DCM	1000	11	2.5E-07	0	NA	NA	NA	NA	NA	P	0nt upstream of gene METDI1125;	0	Validated			NA	NA
METDI	1036091	Minus	METDI1125	qscR	-3	1035017	1036003	DCM	1000	10	1.7E-06	0	NA	NA	NA	NA	NA	P	88nt upstream of gene METDI1125;	88	Validated			NA	NA
METDI	1036113	Plus	METDI1126	cbbF	3	1036212	1037267	DCM	1000	11	2e-14	0	NA	NA	NA	NA	NA	P	99nt upstream of gene METDI1126;	99	NA			NA	NA
METDI	1037412	Plus	METDI1127	prk	3	1037415	1038275	DCM	1000	40	0	1	MeOH	1000	23	0	1	P	3nt upstream of gene METDI1127;	3	NA			NA	NA
METDI	1038098	Plus	METDI1127	prk	3	1037415	1038275	DCM	1000	12	7.2E-11	0	NA	NA	NA	NA	NA	I	within gene(s) METDI1127;					NA	NA
METDI	1039297	Minus	METDI1128	NA	-3	1038347	1039243	DCM	1000	10	2.9E-12	0	NA	NA	NA	NA	NA	P	54nt upstream of gene METDI1128;	54	NA			NA	NA
METDI	1039516	Minus	METDI1129	NA	-2	1039422	1040168	DCM	1000	11	2.4E-11	0	MeOH	1000	14	0	0	I	within gene(s) METDI1129;					NA	NME
METDI	1040251	Minus	METDI1129	NA	-2	1039422	1040168	DCM	1000	54	0	2	NA	NA	NA	NA	NA	P	83nt upstream of gene METDI1129;	83	Validated			NA	NME
METDI	1040479	Plus	METDI1130	NA	-2	1040274	1040501	DCM	1000	22	0	0	MeOH	1000	19	0	0	Ai	antisense to gene(s) METDI1130;					NA	NA
METDI	1041728	Minus	METDI1132	NA	-2	1041501	1041674	DCM	1000	49	0	1	NA	NA	NA	NA	NA	P	54nt upstream of gene METDI1132;	54	NA			NA	NA
METDI	1045032	Plus	METDI1136	NA	-2	1044873	1045856	DCM	1000	10	0	0	MeOH	1000	5	1.1E-06	0	Ai	antisense to gene(s) METDI1136;					NA	Peptide signal
METDI	1050779	Plus	METDI1141	NA	-3	1049345	1051690	DCM	1000	11	3.2E-06	0	NA	NA	NA	NA	NA	Ai	antisense to gene(s) METDI1141;					NA	NA
METDI	1050837	Plus	METDI1141	NA	-3	1049345	1051690	NA	NA	NA	NA	NA	MeOH	1000	11	4.5E-08	0	Ai	antisense to gene(s) METDI1141;					NA	NA
METDI	1051651	Minus	METDI1141	NA	-3	1049345	1051690	DCM	1000	0	1.3E-07	0	NA	NA	NA	NA	NA	I	within gene(s) METDI1141;					NA	NA
METDI	1052984	Minus	METDI1143	moaB	-2	1052427	1052984	DCM	1000	136	0	0	MeOH	1000	62	0	0	P	0nt upstream of gene METDI1143;	0	Validated			NA	NA
METDI	1053107	Plus	METDI1144	purB	3	1053147	1054454	DCM	1000	9	0	0	MeOH	1000	NA	0	0	P	40nt upstream of gene METDI1144;	40	NA			NA	NA
METDI	1054414	Plus	METDI1145	dat	3	1054512	1055369	DCM	1000	19	0	0	MeOH	1000	20	0	0	IP	within gene(s) METDI1144; 98nt upstream of gene METDI1145;	98	Validated			NA	NA
METDI	1055853	Plus	METDI1147	purA	1	1055947	1057239	DCM	1000	17	0	1	MeOH	1000	46	0	3	P	94nt upstream of gene METDI1147;	94	Validated			NA	NA
METDI	1056740	Minus	METDI1147	purA	1	1055947	1057239	DCM	1000	10	3.7E-09	0	NA	NA	NA	NA	NA	Ai	antisense to gene(s) METDI1147;					NA	NA
METDI	1058499	Plus	METDI1148	NA	3	1057281	1058759	DCM	1000	15	0	0	NA	NA	NA	NA	NA	I	within gene(s) METDI1148;					NA	NME
METDI	1059458	Minus	METDI1149	rpoH	-3	1058918	1059811	NA	NA	NA	NA	NA	MeOH	1000	NA	8.3E-09	0	I	within gene(s) METDI1149;					NA	NME
METDI	1059886	Minus	METDI1149	rpoH	-3	1058918	1059811	DCM	1000	0	0	0	MeOH	1000	NA	1.7E-09	0	P	75nt upstream of gene METDI1149;	75	Validated			NA	NME
METDI	1059902	Plus	NA	NA				DCM	1000	27	0	3	NA	NA	NA	NA	NA	O	-					NA	NA
METDI	1059923	Plus	NA	NA				DCM	1000	10	6.7E-05	0	NA	NA	NA	NA	NA	O	-					NA	NA
METDI	1059966	Minus	METDI1149	rpoH	-3	1058918	1059811	DCM	1000	51	0	3	NA	NA	NA	NA	NA	P	155nt upstream of gene METDI1149;	155	Validated			NA	NME
METDI	1060067	Minus	NA	NA				DCM	1000	11	1.2E-05	0	MeOH	1000	16	3.9E-13	0	O	-					NA	NA
METDI	1061761	Minus	METDI1151	NA	-1	1061203	1063209	DCM	1000	10	1.2E-12	0	NA	NA	NA	NA	NA	I	within gene(s) METDI1151;					NA	NA
METDI	1063246	Minus	METDI1151	NA	-1	1061203	1063209	DCM	1000	282	0	0	MeOH	1000	153	0	0	P	37nt upstream of gene METDI1151;	37	NA			NA	NA
METDI	1063351	Plus	NA	NA				DCM	1000	13	8.4E-13	0	NA	NA	NA	NA	NA	O	-					NA	NA
METDI	1066941	Minus	METDI1157	NA	-2	1065633	1066913	DCM	1000	15	0	0	MeOH	1000	13	0	0	P	28nt upstream of gene METDI1157;	28	NA			NA	NA
METDI	1067365	Minus	NA	NA				DCM	1000	168	0	0	MeOH	1000	125	0	0	O	-					NA	NA
METDI	1067377	Plus	NA	NA				NA	NA	NA	NA	NA	MeOH	1000	11	1.1E-10	0	O	-					NA	NA
METDI	1068158	Plus	METDI1158	NA	-1	1067461	1068423	DCM	1000	15	6.5E-12	0	NA	NA	NA	NA	NA	Ai	antisense to gene(s) METDI1158;					NA	NA
METDI	1068402	Minus	METDI1158	NA	-1	1067461	1068423	DCM	1000	12	1.5E-14	0	NA	NA	NA	NA	NA	I	within gene(s) METDI1158;					NA	NA
METDI	1068711	Plus	METDI1159	NA	-2	1068555	1068794	DCM	1000	18	6.7E-14	0	NA	NA	NA	NA	NA	Ai	antisense to gene(s) METDI1159;					NA	NA
METDI	1068926	Plus	NA	NA				DCM	1000	9	3.2E-07	2	NA	NA	NA	NA	NA	O	-					NA	NA
METDI	1069727	Minus	NA	NA				NA	NA	NA	NA	NA	MeOH	1000	5	1e-07	0	O	-					NA	NA
METDI	1069846	Minus	NA	NA				DCM	1000	10	1e-05	0	MeOH	1000	15	0	0	O	-					NA	NA
METDI	1069851	Minus	NA	NA				NA	NA	NA	NA	NA	MeOH	1000	18	2.5E-13	0	O	-					NA	NA
METDI	1069855	Minus	NA	NA				DCM	1000	10	1e-05	0	NA	NA	NA	NA	NA	O	-					NA	NA
METDI	1069886	Minus	NA	NA				DCM	1000	37	0	1	MeOH	1000	60	0	1	O	-					NA	NA
METDI	1070530	Minus	METDI1161	NA	1	1070386	1070703	DCM	1000	26	0	0	MeOH	1000	5	3.4E-07	0	Ai	antisense to gene(s) METDI1161;					NA	NA
METDI	1070722	Minus	METDI1162	NA	-2	1070691	1072967	NA	NA	NA	NA	NA	MeOH	1000	NA	1.2E-11	1	IAd	within gene(s) METDI1162; antisense to gene(s) METDI1161 (20nt downstream);					NA	NA
METDI	1070730	Minus	METDI1162	NA	-2	1070691	1072967	DCM	1000	8	1.3E-10	0	MeOH	1000	16	0	0	IAd	within gene(s) METDI1162; antisense to gene(s) METDI1161 (28nt downstream);					NA	NA
METDI	1070851	Plus	METDI1162	NA	-2	1070691	1072967	DCM	1000	17	0	0	MeOH	1000	10	1e-08	0	Ai	antisense to gene(s) METDI1162;					NA	NA
METDI	1071882	Plus	METDI1162	NA	-2	1070691	1072967	NA	NA	NA	NA	NA	MeOH	1000	14	6.8E-12	0	Ai	antisense to gene(s) METDI1162;					NA	NA
METDI	1073087	Plus	METDI1163	NA	2	1073195	1074160	DCM	1000	18	0	0	MeOH	1000	12	1.4E-12	0	P	108nt upstream of gene METDI1163;	108	NA			NA	NA
METDI	1074170	Plus	NA	NA				DCM	1000	18	0	0	MeOH	1000	10	8.5E-11	0	O	-					NA	NA
METDI	1074178	Plus	NA	NA				DCM	1000	11	1.7E-08	1	NA	NA	NA	NA	NA	O	-					NA	NA
METDI	1074308	Plus	NA	NA				NA	NA	NA	NA	NA	MeOH	1000	NA	1.5E-12	0	O	-					NA	NA
METDI	1074826	Plus	NA	NA				DCM	1000	3884	0	4	MeOH	1000	750	0	2	O	-					NA	NA
METDI	1074831	Plus	NA	NA				NA	NA	NA	NA	NA	MeOH	1000	19	0	2	O	-					NA	NA
METDI	1074833	Plus	NA	NA				DCM	1000	64	0	2	NA	NA	NA	NA	NA	O	-					NA	NA
METDI	1074886	Plus	NA	NA				DCM	1000	11	2.9E-14	0	NA	NA	NA	NA	NA	O	-					NA	NA
METDI	1075307	Minus	METDI1164	NA	3	1075176	1075514	DCM	1000	21	3.1E-12	0	NA	NA	NA	NA	NA	Ai	antisense to gene(s) METDI1164;					NA	NA
METDI	1075343	Minus	METDI1164	NA	3	1075176	1075514	DCM	1000	18	0	0	MeOH	1000	8	0	1	Ai	antisense to gene(s) METDI1164;					NA	NA
METDI	1079165	Minus	METDI1166	NA	2	1076546	1079182	DCM	1000	10	2.9E-08	0	NA	NA	NA	NA	NA	Ai	antisense to gene(s) METDI1166;					NA	NA
METDI	1079314	Plus	NA	NA				DCM	1000	15	1.4E-11	0	MeOH	1000	12	0	0	O	-					NA	NA
METDI	1079575	Minus	NA	NA				NA	NA	NA	NA	NA	MeOH	1000	11	4.8E-08	0	O	-					NA	NA
METDI	1079636	Plus	METDI1168	NA	2	1079765	1081510	DCM	1000	6	2.5E-05	0	NA	NA	NA	NA	NA	P	129nt upstream of gene METDI1168;	129	NA			NA	NA
METDI	1079958	Minus	METDI1168	NA	2	1079765	1081510	NA	NA	NA	NA	NA	MeOH	1000	10	1.4E-06	0	Ai	antisense to gene(s) METDI1168;					NA	NA
METDI	1080316	Minus	METDI1168	NA	2	1079765	1081510	DCM	1000	10	3e-05	0	NA	NA	NA	NA	NA	Ai	antisense to gene(s) METDI1168;					NA	NA
METDI	1080319	Minus	METDI1168	NA	2	1079765	1081510	DCM	1000	18	9.2E-12	0	NA	NA	NA	NA	NA	Ai	antisense to gene(s) METDI1168;					NA	NA
METDI	1081098	Minus	METDI1168	NA	2	1079765	1081510	NA	NA	NA	NA	NA	MeOH	1000	11	0	0	Ai	antisense to gene(s) METDI1168;					NA	NA
METDI	1083933	Plus	METDI1171	NA	2	1084049	1084249	DCM	1000	10	1.3E-10	0	NA	NA	NA	NA	NA	IP	within gene(s) METDI1170; 116nt upstream of gene METDI1171;	116	Validated			NA	NA
METDI	1085107	Minus	METDI1173	NA	-3	1084658	1085380	DCM	1000	79	0	1	MeOH	1000	28	0	0	I	within gene(s) METDI1173;					NA	NA
METDI	1085130	Plus	METDI1173	NA	-3	1084658	1085380	DCM	1000	39	0	0	NA	NA	NA	NA	NA	Ai	antisense to gene(s) METDI1173;					NA	NA
METDI	1085760	Minus	METDI1174	NA	-3	1085561	1086064	NA	NA	NA	NA	NA	MeOH	1000	9	1.3E-07	0	I	within gene(s) METDI1174;					NA	NA
METDI	1086189	Plus	METDI1175	NA	3	1086246	1086458	DCM	1000	32	0	3	MeOH	1000	66	0	4	P	57nt upstream of gene METDI1175;	57	Validated			NA	NA
METDI	1086466	Plus	METDI1176	NA	3	1086681	1087610	DCM	1000	17	0	0	NA	NA	NA	NA	NA	P	215nt upstream of gene METDI1176;	215	NA			NA	NA
METDI	1087580	Plus	METDI1176	NA	3	1086681	1087610	DCM	1000	18	0	0	NA	NA	NA	NA	NA	I	within gene(s) METDI1176;					NA	NA
METDI	1088716	Plus	NA	NA				DCM	1000	374	0	2	MeOH	1000	129	0	2	O	-					NA	NA
METDI	1088721	Plus	NA	NA				DCM	1000	552	0	0	MeOH	1000	206	0	0	O	-					NA	NA
METDI	1088724	Plus	NA	NA				DCM	1000	120	0	1	MeOH	1000	43	0	0	O	-					NA	NA
METDI	1091507	Plus	METDI1181	NA	3	1090287	1092338	DCM	1000	27	0	0	NA	NA	NA	NA	NA	I	within gene(s) METDI1181;					NA	NA
METDI	1091513	Plus	METDI1181	NA	3	1090287	1092338	DCM	1000	9	6.2E-08	0	NA	NA	NA	NA	NA	I	within gene(s) METDI1181;					NA	NA
METDI	1093315	Minus	NA	NA				NA	NA	NA	NA	NA	MeOH	1000	NA	1.6E-06	0	O	-					NA	NA
METDI	1093603	Minus	METDI1183	NA	2	1093400	1094062	DCM	1000	96	0	0	MeOH	1000	42	0	0	Ai	antisense to gene(s) METDI1183;					NA	NA
METDI	1093626	Minus	METDI1183	NA	2	1093400	1094062	DCM	1000	20	0	0	MeOH	1000	NA	0	0	Ai	antisense to gene(s) METDI1183;					NA	NA
METDI	1094155	Minus	METDI1184	NA	-2	1094076	1094345	DCM	1000	19	0	0	NA	NA	NA	NA	NA	I	within gene(s) METDI1184;					NA	NA
METDI	1095119	Minus	METDI1185	NA	-2	1094694	1095083	DCM	1000	26	0	0	MeOH	1000	19	0	0	P	36nt upstream of gene METDI1185;	36	NA			NA	NA
METDI	1095727	Plus	METDI1187	NA	-2	1095480	1096160	DCM	1000	10	1.2E-05	0	NA	NA	NA	NA	NA	Ai	antisense to gene(s) METDI1187;					NA	NA
METDI	1095734	Plus	METDI1187	NA	-2	1095480	1096160	DCM	1000	9	1.6E-10	0	MeOH	1000	10	3.5E-07	0	Ai	antisense to gene(s) METDI1187;					NA	NA
METDI	1096294	Plus	NA	NA				NA	NA	NA	NA	NA	MeOH	1000	8	1.4E-10	0	O	-					NA	NA
METDI	1096444	Minus	NA	NA				DCM	1000	219	0	3	MeOH	1000	340	0	4	O	-		Validated			NA	NA
METDI	1096625	Minus	NA	NA				DCM	1000	20	1.3E-11	0	NA	NA	NA	NA	NA	O	-					NA	NA
METDI	1096632	Minus	NA	NA				DCM	1000	23	0	0	NA	NA	NA	NA	NA	O	-					NA	NA
METDI	1096830	Minus	METDI1188	NA	-1	1096639	1098228	DCM	1000	36	0	0	NA	NA	NA	NA	NA	I	within gene(s) METDI1188;					NA	NA
METDI	1097942	Plus	METDI1188	NA	-1	1096639	1098228	DCM	1000	12	7.3E-08	2	NA	NA	NA	NA	NA	Ai	antisense to gene(s) METDI1188;					NA	NA
METDI	1098032	Plus	METDI1188	NA	-1	1096639	1098228	DCM	1000	10	2.1E-08	0	NA	NA	NA	NA	NA	Ai	antisense to gene(s) METDI1188;					NA	NA
METDI	1098217	Minus	METDI1188	NA	-1	1096639	1098228	DCM	1000	10	2.1E-06	0	MeOH	1000	19	0	0	I	within gene(s) METDI1188;					NA	NA
METDI	1098255	Minus	METDI1188	NA	-1	1096639	1098228	DCM	1000	10	2.1E-06	3	NA	NA	NA	NA	NA	P	27nt upstream of gene METDI1188;	27	Validated			NA	NA
METDI	1099197	Minus	METDI1190	NA	-2	1098672	1099154	DCM	1000	50	0	3	NA	NA	NA	NA	NA	P	43nt upstream of gene METDI1190;	43	Validated			NA	NA
METDI	1099293	Plus	METDI1191	NA	2	1099238	1099339	DCM	1000	18	0	0	MeOH	1000	11	3.1E-12	0	I	within gene(s) METDI1191;					NA	NA
METDI	1099296	Plus	METDI1191	NA	2	1099238	1099339	DCM	1000	9	2.5E-07	0	MeOH	1000	8	1.2E-08	0	I	within gene(s) METDI1191;					NA	NA
METDI	1099383	Minus	METDI1190	NA	-2	1098672	1099154	DCM	1000	20	0	0	MeOH	1000	26	0	0	P	229nt upstream of gene METDI1190;	229	Validated			NA	NA
METDI	1100054	Minus	NA	NA				DCM	1000	30	0	0	MeOH	1000	82	0	0	O	-					NA	NA
METDI	1100422	Plus	NA	NA				DCM	1000	125	0	0	MeOH	1000	43	0	0	O	-					NA	NA
METDI	1102789	Minus	NA	NA				DCM	1000	19	0	0	NA	NA	NA	NA	NA	O	-					NA	NA
METDI	1102792	Minus	NA	NA				DCM	1000	8	1.2E-05	0	NA	NA	NA	NA	NA	O	-					NA	NA
METDI	1103228	Plus	METDI1196	NA	2	1103420	1103863	DCM	1000	28	0	0	MeOH	1000	20	0	0	P	192nt upstream of gene METDI1196;	192	Validated			NA	NA
METDI	1103465	Plus	METDI1196	NA	2	1103420	1103863	NA	NA	NA	NA	NA	MeOH	1000	9	8.8E-06	0	I	within gene(s) METDI1196;					NA	NA
METDI	1103523	Minus	METDI1196	NA	2	1103420	1103863	DCM	1000	101	0	0	MeOH	1000	135	0	1	Ai	antisense to gene(s) METDI1196;					NA	NA
METDI	1103544	Minus	METDI1196	NA	2	1103420	1103863	NA	NA	NA	NA	NA	MeOH	1000	14	7.4E-12	0	Ai	antisense to gene(s) METDI1196;					NA	NA
METDI	1103547	Minus	METDI1196	NA	2	1103420	1103863	DCM	1000	28	0	0	MeOH	1000	21	0	0	Ai	antisense to gene(s) METDI1196;					NA	NA
METDI	1103920	Plus	METDI1198	NA	2	1104086	1104370	DCM	1000	11	2.6E-06	0	NA	NA	NA	NA	NA	IP	within gene(s) METDI1197; 166nt upstream of gene METDI1198;	166	Validated			NA	NA
METDI	1104641	Minus	NA	NA				DCM	1000	9	1.6E-06	0	MeOH	1000	9	5.2E-07	0	O	-					NA	NA
METDI	1104688	Plus	NA	NA				DCM	1000	29	0	0	MeOH	1000	23	0	0	O	-					NA	NA
METDI	1104695	Plus	NA	NA				DCM	1000	14	6e-14	0	MeOH	1000	5	8.6E-09	0	O	-					NA	NA
METDI	1104700	Minus	NA	NA				NA	NA	NA	NA	NA	MeOH	1000	3	1.9E-06	0	O	-					NA	NA
METDI	1104707	Minus	NA	NA				DCM	1000	16	9.3E-12	0	MeOH	1000	22	0	0	O	-					NA	NA
METDI	1105354	Minus	METDI1199	NA	2	1105280	1106014	NA	NA	NA	NA	NA	MeOH	1000	20	0	0	Ai	antisense to gene(s) METDI1199;					NA	NA
METDI	1108193	Plus	METDI1204	NA	3	1108260	1108451	DCM	1000	11	7e-11	0	NA	NA	NA	NA	NA	P	67nt upstream of gene METDI1204;	67	NA			NA	NA
METDI	1108618	Minus	METDI1203	NA	-2	1108257	1108490	DCM	1000	10	9.8E-10	0	NA	NA	NA	NA	NA	P	128nt upstream of gene METDI1203;	128	NA			NA	NA
METDI	1108801	Plus	METDI1205	NA	2	1108796	1109167	NA	NA	NA	NA	NA	MeOH	1000	14	0	0	I	within gene(s) METDI1205;					NA	NA
METDI	1110076	Minus	METDI1206	NA	3	1109292	1110656	DCM	1000	14	1.2E-10	0	MeOH	1000	19	0	0	Ai	antisense to gene(s) METDI1206;					NA	NA
METDI	1110196	Minus	METDI1206	NA	3	1109292	1110656	DCM	1000	10	7.2E-07	0	MeOH	1000	12	2.2E-09	0	Ai	antisense to gene(s) METDI1206;					NA	NA
METDI	1112498	Minus	METDI1207	NA	2	1110668	1113916	DCM	1000	43	0	0	NA	NA	NA	NA	NA	Ai	antisense to gene(s) METDI1207;					NA	NA
METDI	1112502	Minus	METDI1207	NA	2	1110668	1113916	DCM	1000	59	0	2	NA	NA	NA	NA	NA	Ai	antisense to gene(s) METDI1207;					NA	NA
METDI	1112736	Plus	METDI1207	NA	2	1110668	1113916	DCM	1000	11	1.3E-13	0	MeOH	1000	2	3.8E-10	0	I	within gene(s) METDI1207;					NA	NA
METDI	1112741	Plus	METDI1207	NA	2	1110668	1113916	DCM	1000	15	0	0	MeOH	1000	NA	0	0	I	within gene(s) METDI1207;					NA	NA
METDI	1118213	Minus	METDI1213	NA	-3	1116575	1118119	DCM	1000	5	2.9E-08	0	NA	NA	NA	NA	NA	P	94nt upstream of gene METDI1213;	94	NA			NA	NA
METDI	1118457	Plus	METDI1214	NA	-2	1118322	1119062	DCM	1000	28	0	2	MeOH	1000	17	0	3	Ai	antisense to gene(s) METDI1214;		Validated			NA	NA
METDI	1123413	Minus	METDI1224	NA	-1	1123150	1123419	DCM	1000	232	0	0	MeOH	1000	26	0	0	I	within gene(s) METDI1224;					DCM	NA
METDI	1123484	Plus	METDI1225	NA	1	1123648	1123986	DCM	1000	30	0	0	MeOH	1000	4	6.5E-09	0	P	164nt upstream of gene METDI1225;	164	Validated			NA	NA
METDI	1123605	Plus	METDI1225	NA	1	1123648	1123986	DCM	1000	6	0.00026	0	MeOH	1000	14	3e-13	0	P	43nt upstream of gene METDI1225;	43	Validated			NA	NA
METDI	1124430	Plus	METDI1226	NA	3	1124004	1125098	DCM	1000	16	0	0	NA	NA	NA	NA	NA	I	within gene(s) METDI1226;					NA	NA
METDI	1124435	Plus	METDI1226	NA	3	1124004	1125098	DCM	1000	13	5.2E-13	0	NA	NA	NA	NA	NA	I	within gene(s) METDI1226;					NA	NA
METDI	1125936	Plus	METDI1228	NA	-3	1125530	1126027	DCM	1000	21	0	0	MeOH	1000	12	6.3E-13	0	Ai	antisense to gene(s) METDI1228;					NA	NA
METDI	1126543	Plus	NA	NA				DCM	1000	12	1.9E-09	0	NA	NA	NA	NA	NA	O	-					NA	NA
METDI	1126577	Minus	METDI1229	NA	-2	1125987	1126418	DCM	1000	24	0	0	MeOH	1000	16	0	0	P	159nt upstream of gene METDI1229;	159	NA			NA	NA
METDI	1127497	Minus	METDI1231	NA	-2	1126986	1130213	NA	NA	NA	NA	NA	MeOH	1000	6	0	0	I	within gene(s) METDI1231;					NA	NA
METDI	1128057	Minus	METDI1231	NA	-2	1126986	1130213	DCM	1000	23	0	0	MeOH	1000	50	0	0	I	within gene(s) METDI1231;					NA	NA
METDI	1128061	Minus	METDI1231	NA	-2	1126986	1130213	NA	NA	NA	NA	NA	MeOH	1000	15	4.6E-12	1	I	within gene(s) METDI1231;					NA	NA
METDI	1128062	Minus	METDI1231	NA	-2	1126986	1130213	DCM	1000	14	2.7E-09	1	NA	NA	NA	NA	NA	I	within gene(s) METDI1231;					NA	NA
METDI	1131973	Plus	NA	NA				DCM	1000	18	6e-12	0	MeOH	1000	14	1.2E-11	0	O	-					NA	NA
METDI	1132437	Minus	METDI1233	NA	-3	1132040	1132423	DCM	1000	14	5.9E-13	0	NA	NA	NA	NA	NA	P	14nt upstream of gene METDI1233;	14	Validated			NA	NA
METDI	1132861	Minus	METDI1235	NA	-2	1132743	1133009	NA	NA	NA	NA	NA	MeOH	1000	13	0	0	IAi	within gene(s) METDI1235; antisense to gene(s) METDI1234;					NA	NA
METDI	1133004	Minus	METDI1235	NA	-2	1132743	1133009	DCM	1000	68	0	2	NA	NA	NA	NA	NA	IAd	within gene(s) METDI1235; antisense to gene(s) METDI1234 (14nt downstream);					NA	NA
METDI	1133674	Minus	NA	NA				DCM	1000	17	1.2E-09	2	NA	NA	NA	NA	NA	O	-					NA	NA
METDI	1133676	Minus	NA	NA				NA	NA	NA	NA	NA	MeOH	1000	14	0	0	O	-					NA	NA
METDI	1133684	Minus	NA	NA				DCM	1000	75	0	1	MeOH	1000	31	0	1	O	-					NA	NA
METDI	1135320	Plus	METDI1241	NA	-1	1134661	1136205	NA	NA	NA	NA	NA	MeOH	1000	16	6.5E-10	1	Ai	antisense to gene(s) METDI1241;		Validated			NA	NA
METDI	1135664	Plus	METDI1241	NA	-1	1134661	1136205	DCM	1000	18	1.2E-10	0	NA	NA	NA	NA	NA	Ai	antisense to gene(s) METDI1241;		Validated			NA	NA
METDI	1136249	Minus	METDI1241	NA	-1	1134661	1136205	DCM	1000	10	8.1E-08	0	MeOH	1000	10	1.8E-08	0	P	44nt upstream of gene METDI1241;	44	Validated			NA	NA
METDI	1136566	Minus	METDI1242	NA	-1	1136269	1136595	DCM	1000	11	3.7E-09	0	NA	NA	NA	NA	NA	I	within gene(s) METDI1242;					NA	NA
METDI	1136614	Plus	NA	NA				DCM	1000	43	0	0	MeOH	1000	8	0	1	O	-					NA	NA
METDI	1136618	Plus	NA	NA				NA	NA	NA	NA	NA	MeOH	1000	NA	3e-13	2	O	-					NA	NA
METDI	1136620	Plus	NA	NA				DCM	1000	13	2e-10	0	NA	NA	NA	NA	NA	O	-					NA	NA
METDI	1139049	Minus	METDI1246	NA	-1	1138174	1138974	DCM	1000	50	0	0	NA	NA	NA	NA	NA	P	75nt upstream of gene METDI1246;	75	NA			NA	NA
METDI	1139324	Minus	METDI1247	NA	3	1139112	1139348	DCM	1000	217	0	2	MeOH	1000	60	0	2	Ai	antisense to gene(s) METDI1247;					NA	NA
METDI	1139421	Minus	NA	NA				NA	NA	NA	NA	NA	MeOH	1000	8	2e-05	0	O	-					NA	NA
METDI	1139429	Minus	NA	NA				DCM	1000	15	0	0	MeOH	1000	30	0	0	O	-					NA	NA
METDI	1139589	Minus	METDI1248	NA	1	1139548	1139838	DCM	1000	10	0.00012	0	NA	NA	NA	NA	NA	Ai	antisense to gene(s) METDI1248;					NA	NA
METDI	1140087	Minus	METDI1249	NA	3	1139835	1140389	DCM	1000	15	5.8E-12	0	NA	NA	NA	NA	NA	Ai	antisense to gene(s) METDI1249;					NA	NA
METDI	1140597	Plus	NA	NA				DCM	1000	53	0	1	NA	NA	NA	NA	NA	O	-					NA	NA
METDI	1140598	Plus	NA	NA				NA	NA	NA	NA	NA	MeOH	1000	3	6.8E-07	0	O	-					NA	NA
METDI	1140998	Minus	METDI1250	NA	-3	1140638	1140814	DCM	1000	16	0	0	MeOH	1000	17	0	0	P	184nt upstream of gene METDI1250;	184	Validated			NA	NA
METDI	1141164	Minus	NA	NA				DCM	1000	13	0	0	NA	NA	NA	NA	NA	O	-					NA	NA
METDI	1141172	Minus	NA	NA				DCM	1000	215	0	0	MeOH	1000	90	0	0	O	-					NA	NA
METDI	1141665	Minus	NA	NA				DCM	1000	35	0	0	NA	NA	NA	NA	NA	O	-					NA	NA
METDI	1141668	Minus	NA	NA				DCM	1000	11	5.3E-08	0	NA	NA	NA	NA	NA	O	-					NA	NA
METDI	1141697	Minus	NA	NA				NA	NA	NA	NA	NA	MeOH	1000	16	6.8E-15	2	O	-					NA	NA
METDI	1141800	Plus	METDI1251	NA	-3	1141760	1142683	DCM	1000	12	1.8E-08	0	NA	NA	NA	NA	NA	Ai	antisense to gene(s) METDI1251;					NA	NA
METDI	1142322	Plus	METDI1251	NA	-3	1141760	1142683	DCM	1000	11	1.3E-07	0	NA	NA	NA	NA	NA	Ai	antisense to gene(s) METDI1251;					NA	NA
METDI	1142491	Plus	METDI1251	NA	-3	1141760	1142683	DCM	1000	36	0	0	MeOH	1000	17	5.3E-13	0	Ai	antisense to gene(s) METDI1251;					NA	NA
METDI	1142762	Minus	METDI1251	NA	-3	1141760	1142683	NA	NA	NA	NA	NA	MeOH	1000	11	7.7E-07	0	P	79nt upstream of gene METDI1251;	79	NA			NA	NA
METDI	1143196	Minus	NA	NA				NA	NA	NA	NA	NA	MeOH	1000	35	0	1	O	-					NA	NA
METDI	1143202	Minus	NA	NA				DCM	1000	23	6.3E-16	0	MeOH	1000	58	0	0	O	-					NA	NA
METDI	1143207	Minus	NA	NA				DCM	1000	17	3.5E-12	0	MeOH	1000	35	0	0	O	-					NA	NA
METDI	1143227	Plus	NA	NA				DCM	1000	24	0	0	NA	NA	NA	NA	NA	O	-					NA	NA
METDI	1143467	Minus	NA	NA				DCM	1000	11	1.8E-06	0	NA	NA	NA	NA	NA	O	-					NA	NA
METDI	1143608	Plus	NA	NA				DCM	1000	51	0	1	MeOH	1000	32	0	0	O	-					NA	NA
METDI	1144577	Minus	NA	NA				DCM	1000	25	0	0	MeOH	1000	25	0	0	O	-					NA	NA
METDI	1144793	Minus	NA	NA				DCM	1000	4	2.5E-07	0	MeOH	1000	18	6.7E-13	0	O	-					NA	NA
METDI	1144796	Minus	NA	NA				DCM	1000	13	1.2E-06	0	NA	NA	NA	NA	NA	O	-					NA	NA
METDI	1144800	Minus	NA	NA				DCM	1000	15	1e-08	0	MeOH	1000	18	2.2E-12	0	O	-					NA	NA
METDI	1145267	Minus	METDI1256	NA	-1	1144954	1145121	DCM	1000	22	0	0	MeOH	1000	25	0	0	PAi	146nt upstream of gene METDI1256; antisense to gene(s) METDI1257;	146	Validated			NA	NA
METDI	1145415	Minus	METDI1257	NA	3	1145247	1145693	DCM	1000	308	0	4	MeOH	1000	80	0	4	Ai	antisense to gene(s) METDI1257;					NA	NA
METDI	1145422	Minus	METDI1257	NA	3	1145247	1145693	DCM	1000	310	0	0	MeOH	1000	64	0	0	Ai	antisense to gene(s) METDI1257;					NA	NA
METDI	1145476	Minus	METDI1257	NA	3	1145247	1145693	DCM	1000	55	0	0	MeOH	1000	9	0.00016	0	Ai	antisense to gene(s) METDI1257;					NA	NA
METDI	1145889	Minus	NA	NA				DCM	1000	14	0	0	MeOH	1000	13	0	0	O	-					NA	NA
METDI	1149964	Minus	METDI1261	zntA	-1	1147726	1149921	DCM	1000	4	0	0	MeOH	1000	NA	5.4E-10	0	P	43nt upstream of gene METDI1261;	43	NA			NA	NA
METDI	1149981	Plus	METDI1262	hmrR	2	1150022	1150423	DCM	1000	41	0	0	MeOH	1000	10	9.8E-08	0	P	41nt upstream of gene METDI1262;	41	Validated			NA	NA
METDI	1151206	Plus	METDI1264	actP	-2	1151100	1153520	NA	NA	NA	NA	NA	MeOH	1000	10	2.5E-09	0	Ai	antisense to gene(s) METDI1264;					NA	NA
METDI	1154814	Plus	METDI1268	NA	-2	1154637	1155035	DCM	1000	6	2.3E-13	0	MeOH	1000	0	6.6E-07	0	Ai	antisense to gene(s) METDI1268;					NA	NA
METDI	1157046	Plus	METDI1270	NA	-2	1155447	1158596	NA	NA	NA	NA	NA	MeOH	1000	NA	1.1E-08	0	Ai	antisense to gene(s) METDI1270;					NA	NA
METDI	1160903	Minus	METDI1272	NA	-2	1160430	1160903	DCM	1000	27	0	0	MeOH	1000	14	0	0	P	0nt upstream of gene METDI1272;	0	Validated			NA	NA
METDI	1160961	Minus	METDI1272	NA	-2	1160430	1160903	DCM	1000	21	0	0	NA	NA	NA	NA	NA	P	58nt upstream of gene METDI1272;	58	Validated			NA	NA
METDI	1161229	Minus	METDI1274	copP	-1	1160995	1161207	DCM	1000	150	0	1	NA	NA	NA	NA	NA	P	22nt upstream of gene METDI1274;	22	Validated			NA	NA
METDI	1161436	Minus	METDI1274	copP	-1	1160995	1161207	DCM	1000	27	0	0	NA	NA	NA	NA	NA	P	229nt upstream of gene METDI1274;	229	Validated			NA	NA
METDI	1161560	Minus	NA	NA				DCM	1000	11	0.0018	0	NA	NA	NA	NA	NA	O	-					NA	NA
METDI	1161563	Minus	NA	NA				NA	NA	NA	NA	NA	MeOH	1000	NA	7.5E-05	0	O	-					NA	NA
METDI	1161565	Minus	NA	NA				DCM	1000	18	3.2E-07	2	NA	NA	NA	NA	NA	O	-					NA	NA
METDI	1161570	Minus	NA	NA				DCM	1000	401	0	0	MeOH	1000	62	0	0	O	-					NA	NA
METDI	1163916	Plus	METDI1277	NA	-3	1162838	1166011	NA	NA	NA	NA	NA	MeOH	1000	14	5.4E-10	0	Ai	antisense to gene(s) METDI1277;					NA	NA
METDI	1165743	Plus	METDI1277	NA	-3	1162838	1166011	DCM	1000	25	0	0	MeOH	1000	31	0	0	Ai	antisense to gene(s) METDI1277;					NA	NA
METDI	1167650	Plus	METDI1279	NA	-2	1167522	1167926	NA	NA	NA	NA	NA	MeOH	1000	15	2.7E-07	1	Ai	antisense to gene(s) METDI1279;					NA	NA
METDI	1168322	Plus	METDI1280	NA	-2	1168008	1168406	NA	NA	NA	NA	NA	MeOH	1000	19	0	3	Ai	antisense to gene(s) METDI1280;					NA	NA
METDI	1168403	Minus	METDI1280	NA	-2	1168008	1168406	DCM	1000	35	0	0	NA	NA	NA	NA	NA	I	within gene(s) METDI1280;					NA	NA
METDI	1168406	Minus	METDI1280	NA	-2	1168008	1168406	DCM	1000	80	0	0	MeOH	1000	25	0	0	P	0nt upstream of gene METDI1280;	0	Validated			NA	NA
METDI	1168451	Plus	NA	NA				DCM	1000	17	0	0	MeOH	1000	9	5.5E-07	0	O	-					NA	NA
METDI	1168459	Plus	NA	NA				NA	NA	NA	NA	NA	MeOH	1000	NA	0.0015	0	O	-					NA	NA
METDI	1168980	Plus	METDI1281	NA	3	1169202	1169396	DCM	1000	27	0	0	NA	NA	NA	NA	NA	P	222nt upstream of gene METDI1281;	222	NA			NA	NA
METDI	1169078	Minus	NA	NA				DCM	1000	3	3.8E-07	0	NA	NA	NA	NA	NA	O	-					NA	NA
METDI	1169657	Minus	METDI1282	NA	-3	1169453	1169626	NA	NA	NA	NA	NA	MeOH	1000	11	1.1E-08	0	P	31nt upstream of gene METDI1282;	31	NA			NA	NA
METDI	1170021	Plus	METDI1283	NA	3	1170165	1170491	DCM	1000	9	3.1E-11	0	NA	NA	NA	NA	NA	P	144nt upstream of gene METDI1283;	144	Validated			NA	NA
METDI	1170303	Minus	METDI1283	NA	3	1170165	1170491	DCM	1000	20	0	0	MeOH	1000	23	0	0	Ai	antisense to gene(s) METDI1283;					NA	NA
METDI	1170322	Plus	METDI1283	NA	3	1170165	1170491	DCM	1000	19	0	1	NA	NA	NA	NA	NA	I	within gene(s) METDI1283;					NA	NA
METDI	1170324	Plus	METDI1283	NA	3	1170165	1170491	NA	NA	NA	NA	NA	MeOH	1000	11	7.7E-12	0	I	within gene(s) METDI1283;					NA	NA
METDI	1171062	Minus	METDI1285	NA	-3	1171061	1171507	DCM	1000	10	2e-09	0	MeOH	1000	NA	5.7E-10	1	IAi	within gene(s) METDI1285; antisense to gene(s) METDI1284;					NA	NA
METDI	1171533	Minus	METDI1285	NA	-3	1171061	1171507	DCM	1000	14	1.8E-12	0	MeOH	1000	18	0	0	P	26nt upstream of gene METDI1285;	26	NA			NA	NA
METDI	1171857	Plus	NA	NA				DCM	1000	25	0	0	MeOH	1000	11	9.3E-09	0	O	-					NA	NA
METDI	1171861	Plus	NA	NA				DCM	1000	24	0	0	NA	NA	NA	NA	NA	O	-					NA	NA
METDI	1171960	Minus	NA	NA				DCM	1000	35	0	0	MeOH	1000	76	0	0	O	-					NA	NA
METDI	1171964	Minus	NA	NA				DCM	1000	64	0	0	MeOH	1000	50	0	0	O	-					NA	NA
METDI	1172116	Plus	NA	NA				DCM	1000	11	8.2E-07	0	NA	NA	NA	NA	NA	O	-					NA	NA
METDI	1172999	Minus	NA	NA				DCM	1000	25	0	0	NA	NA	NA	NA	NA	O	-					NA	NA
METDI	1173004	Plus	NA	NA				DCM	1000	188	0	0	MeOH	1000	132	0	0	O	-					NA	NA
METDI	1173020	Minus	NA	NA				DCM	1000	18	6.4E-14	0	MeOH	1000	15	5e-14	0	O	-					NA	NA
METDI	1175709	Plus	METDI1290	NA	-2	1175709	1175879	DCM	1000	19	1e-11	2	NA	NA	NA	NA	NA	Ad	antisense to gene(s) METDI1290 (1nt downstream);		Validated			NA	NA
METDI	1175935	Plus	METDI1291	NA	1	1176037	1179213	DCM	1000	11	1.5E-06	0	NA	NA	NA	NA	NA	P	102nt upstream of gene METDI1291;	102	NA			NA	NA
METDI	1176087	Minus	METDI1290	NA	-2	1175709	1175879	DCM	1000	9	5.8E-06	0	NA	NA	NA	NA	NA	PAi	208nt upstream of gene METDI1290; antisense to gene(s) METDI1291;	208	Validated			NA	NA
METDI	1176295	Plus	METDI1291	NA	1	1176037	1179213	NA	NA	NA	NA	NA	MeOH	1000	16	0	0	I	within gene(s) METDI1291;		Validated			NA	NA
METDI	1177136	Minus	METDI1291	NA	1	1176037	1179213	NA	NA	NA	NA	NA	MeOH	1000	10	2.6E-06	0	Ai	antisense to gene(s) METDI1291;					NA	NA
METDI	1177142	Minus	METDI1291	NA	1	1176037	1179213	DCM	1000	64	0	0	MeOH	1000	43	0	0	Ai	antisense to gene(s) METDI1291;		Validated			NA	NA
METDI	1177286	Minus	METDI1291	NA	1	1176037	1179213	DCM	1000	17	0	0	MeOH	1000	9	8.3E-12	0	Ai	antisense to gene(s) METDI1291;					NA	NA
METDI	1178675	Minus	METDI1291	NA	1	1176037	1179213	DCM	1000	13	1.6E-08	0	NA	NA	NA	NA	NA	Ai	antisense to gene(s) METDI1291;					NA	NA
METDI	1178679	Minus	METDI1291	NA	1	1176037	1179213	DCM	1000	32	0	0	MeOH	1000	22	0	0	Ai	antisense to gene(s) METDI1291;					NA	NA
METDI	1180581	Minus	METDI1293	NA	3	1179831	1180583	DCM	1000	23	0	0	MeOH	1000	50	0	0	Ai	antisense to gene(s) METDI1293;					NA	NA
METDI	1181939	Minus	NA	NA				DCM	1000	19	0	0	NA	NA	NA	NA	NA	O	-					NA	NA
METDI	1182680	Plus	METDI1297	NA	1	1182922	1183113	DCM	1000	117	0	0	MeOH	1000	29	0	0	P	242nt upstream of gene METDI1297; impression gène putatif	242	Validated			NA	NA
METDI	1182726	Minus	METDI1296	NA	-3	1182359	1182616	DCM	1000	11	4.4E-09	0	NA	NA	NA	NA	NA	P	110nt upstream of gene METDI1296;	110	Validated			NA	NA
METDI	1182755	Plus	METDI1297	NA	1	1182922	1183113	DCM	1000	39	0	0	MeOH	1000	12	8.7E-07	0	P	167nt upstream of gene METDI1297;	167	Validated			NA	NA
METDI	1182900	Plus	METDI1297	NA	1	1182922	1183113	DCM	1000	766	0	2	MeOH	1000	722	0	2	P	22nt upstream of gene METDI1297;	22	Validated			NA	NA
METDI	1182923	Plus	METDI1297	NA	1	1182922	1183113	NA	NA	NA	NA	NA	MeOH	1000	3	2.1E-06	0	I	within gene(s) METDI1297;					NA	NA
METDI	1182948	Plus	METDI1297	NA	1	1182922	1183113	DCM	1000	6	0.0035	0	MeOH	1000	NA	2.9E-13	0	I	within gene(s) METDI1297;					NA	NA
METDI	1182987	Minus	METDI1297	NA	1	1182922	1183113	DCM	1000	10	3.1E-06	0	NA	NA	NA	NA	NA	Ai	antisense to gene(s) METDI1297;					NA	NA
METDI	1183286	Plus	NA	NA				DCM	1000	13	2.1E-08	0	MeOH	1000	12	1.3E-10	0	O	-					NA	NA
METDI	1183291	Plus	NA	NA				DCM	1000	0	1.4E-07	0	MeOH	1000	NA	4.2E-05	0	O	-					NA	NA
METDI	1184700	Minus	METDI1298	NA	2	1183589	1185808	DCM	1000	9	4.3E-09	0	NA	NA	NA	NA	NA	Ai	antisense to gene(s) METDI1298;					NA	NA
METDI	1185662	Plus	METDI1299	NA	2	1185812	1187251	NA	NA	NA	NA	NA	MeOH	1000	10	1.1E-08	0	IP	within gene(s) METDI1298; 150nt upstream of gene METDI1299;	150	Validated			NA	NA
METDI	1185837	Minus	METDI1299	NA	2	1185812	1187251	NA	NA	NA	NA	NA	MeOH	1000	16	5e-13	0	Ai	antisense to gene(s) METDI1299;					NA	NA
METDI	1185939	Plus	METDI1299	NA	2	1185812	1187251	NA	NA	NA	NA	NA	MeOH	1000	11	2.6E-10	0	I	within gene(s) METDI1299;					NA	NA
METDI	1185991	Minus	METDI1299	NA	2	1185812	1187251	DCM	1000	14	5.2E-10	0	NA	NA	NA	NA	NA	Ai	antisense to gene(s) METDI1299;					NA	NA
METDI	1186653	Minus	METDI1299	NA	2	1185812	1187251	DCM	1000	10	1.2E-07	0	NA	NA	NA	NA	NA	Ai	antisense to gene(s) METDI1299;					NA	NA
METDI	1187546	Minus	NA	NA				NA	NA	NA	NA	NA	MeOH	1000	6	2.9E-09	0	O	-					NA	NA
METDI	1187908	Plus	METDI1301	NA	-1	1187833	1188216	DCM	1000	20	0	0	NA	NA	NA	NA	NA	Ai	antisense to gene(s) METDI1301;					NA	NA
METDI	1189136	Plus	METDI1302	NA	-1	1188850	1189830	DCM	1000	11	4e-10	0	NA	NA	NA	NA	NA	Ai	antisense to gene(s) METDI1302;					NA	NA
METDI	1190836	Minus	METDI1304	NA	2	1190645	1192351	DCM	1000	12	2e-10	0	MeOH	1000	30	0	0	Ai	antisense to gene(s) METDI1304;					NA	NA
METDI	1190839	Minus	METDI1304	NA	2	1190645	1192351	DCM	1000	32	0	0	MeOH	1000	30	0	0	Ai	antisense to gene(s) METDI1304;					NA	NA
METDI	1192544	Minus	NA	NA				DCM	1000	5	8.9E-07	0	NA	NA	NA	NA	NA	O	-					NA	NA
METDI	1193908	Minus	METDI1306	arsH	-2	1193133	1193879	DCM	1000	99	0	4	NA	NA	NA	NA	NA	P	29nt upstream of gene METDI1306;	29	Validated			NA	NA
METDI	1193914	Plus	METDI1307	arsR	2	1193930	1194289	DCM	1000	7	3.5E-07	0	NA	NA	NA	NA	NA	P	16nt upstream of gene METDI1307;	16	Validated			NA	NA
METDI	1198343	Minus	METDI1314	NA	1	1198333	1198572	NA	NA	NA	NA	NA	MeOH	1000	18	0	0	Ai	antisense to gene(s) METDI1314;					NA	NA
METDI	1199190	Minus	METDI1315	NA	-1	1198729	1199019	DCM	1000	34	0	0	NA	NA	NA	NA	NA	IP	within gene(s) METDI1316; 171nt upstream of gene METDI1315;	171	Validated			NA	NA
METDI	1199565	Plus	NA	NA				DCM	1000	21	0	0	MeOH	1000	9	3.5E-08	0	O	-					NA	NA
METDI	1199569	Plus	NA	NA				NA	NA	NA	NA	NA	MeOH	1000	4	1.1E-05	0	O	-					NA	NA
METDI	1200155	Minus	METDI1317	NA	-2	1199730	1200155	DCM	1000	34	0	0	MeOH	1000	19	0	0	P	0nt upstream of gene METDI1317;	0	Validated			NA	NA
METDI	1200320	Minus	METDI1317	NA	-2	1199730	1200155	DCM	1000	15	7e-09	0	NA	NA	NA	NA	NA	P	165nt upstream of gene METDI1317;	165	Validated			NA	NA
METDI	1200975	Plus	METDI1319	NA	1	1201006	1201443	DCM	1000	42	0	0	MeOH	1000	15	0	0	P	31nt upstream of gene METDI1319;	31	Validated			NA	NA
METDI	1203593	Minus	METDI1321	NA	3	1203294	1206437	NA	NA	NA	NA	NA	MeOH	1000	10	1.1E-09	0	Ai	antisense to gene(s) METDI1321;					NA	NA
METDI	1203815	Minus	METDI1321	NA	3	1203294	1206437	DCM	1000	13	2.6E-11	0	NA	NA	NA	NA	NA	Ai	antisense to gene(s) METDI1321;					NA	NA
METDI	1206626	Minus	METDI1322	NA	3	1206471	1206836	DCM	1000	12	1.2E-05	0	NA	NA	NA	NA	NA	Ai	antisense to gene(s) METDI1322;					NA	NA
METDI	1206632	Minus	METDI1322	NA	3	1206471	1206836	DCM	1000	16	1.5E-08	0	NA	NA	NA	NA	NA	Ai	antisense to gene(s) METDI1322;					NA	NA
METDI	1211706	Minus	METDI1328	NA	-2	1211520	1211711	DCM	1000	26	0	4	MeOH	1000	9	1.7E-08	0	I	within gene(s) METDI1328;					NA	NA
METDI	1211711	Minus	METDI1328	NA	-2	1211520	1211711	DCM	1000	134	0	0	MeOH	1000	57	0	0	P	0nt upstream of gene METDI1328;	0	Validated			NA	NA
METDI	1212222	Plus	NA	NA				DCM	1000	12	1.1E-11	0	NA	NA	NA	NA	NA	O	-					NA	NA
METDI	1212922	Minus	NA	NA				NA	NA	NA	NA	NA	MeOH	1000	NA	0.0019	2	O	-					NA	NA
METDI	1212923	Minus	NA	NA				DCM	1000	15	8.8E-10	2	NA	NA	NA	NA	NA	O	-					NA	NA
METDI	1212932	Minus	NA	NA				DCM	1000	321	0	1	MeOH	1000	352	0	1	O	-					NA	NA
METDI	1213682	Plus	METDI1335	NA	1	1213441	1215444	DCM	1000	20	0	0	NA	NA	NA	NA	NA	I	within gene(s) METDI1335;					NA	NA
METDI	1214569	Plus	METDI1335	NA	1	1213441	1215444	DCM	1000	10	1.6E-10	0	NA	NA	NA	NA	NA	I	within gene(s) METDI1335;					NA	NA
METDI	1215045	Minus	METDI1335	NA	1	1213441	1215444	DCM	1000	11	2.3E-10	0	NA	NA	NA	NA	NA	Ai	antisense to gene(s) METDI1335;					NA	NA
METDI	1215702	Plus	NA	NA				DCM	1000	98	0	2	MeOH	1000	28	0	0	O	-					NA	NA
METDI	1216108	Minus	NA	NA				DCM	1000	38	0	0	NA	NA	NA	NA	NA	O	-					NA	NA
METDI	1216112	Minus	NA	NA				DCM	1000	49	0	2	NA	NA	NA	NA	NA	O	-					NA	NA
METDI	1217252	Plus	NA	NA				DCM	1000	16	1.1E-11	2	NA	NA	NA	NA	NA	O	-					NA	NA
METDI	1217280	Plus	NA	NA				DCM	1000	32	0	0	NA	NA	NA	NA	NA	O	-					NA	NA
METDI	1217286	Plus	NA	NA				DCM	1000	6	2.7E-05	0	NA	NA	NA	NA	NA	O	-					NA	NA
METDI	1217312	Minus	METDI1338	NA	-3	1216898	1217200	DCM	1000	90	0	0	MeOH	1000	120	0	0	P	112nt upstream of gene METDI1338;	112	Validated			NA	NA
METDI	1217573	Plus	NA	NA				DCM	1000	41	0	1	MeOH	1000	NA	2.9E-05	0	O	-					NA	NA
METDI	1217579	Plus	NA	NA				NA	NA	NA	NA	NA	MeOH	1000	6	5.1E-08	0	O	-					NA	NA
METDI	1218131	Plus	METDI1340	NA	1	1218157	1219449	DCM	1000	103	0	0	MeOH	1000	47	0	0	P	26nt upstream of gene METDI1340;	26	Validated			NA	NME
METDI	1218275	Minus	METDI1339	NA	-3	1217834	1218121	NA	NA	NA	NA	NA	MeOH	1000	19	0	0	PAi	154nt upstream of gene METDI1339; antisense to gene(s) METDI1340;	154	Validated			NA	NA
METDI	1218359	Minus	METDI1339	NA	-3	1217834	1218121	DCM	1000	85	0	1	MeOH	1000	52	0	1	PAi	238nt upstream of gene METDI1339; antisense to gene(s) METDI1340;	238	Validated			NA	NA
METDI	1218433	Minus	METDI1340	NA	1	1218157	1219449	NA	NA	NA	NA	NA	MeOH	1000	27	0	0	Ai	antisense to gene(s) METDI1340;		Validated			NA	NME
METDI	1219163	Plus	METDI1340	NA	1	1218157	1219449	DCM	1000	27	0	1	MeOH	1000	47	0	4	I	within gene(s) METDI1340;					NA	NME
METDI	1219166	Plus	METDI1340	NA	1	1218157	1219449	DCM	1000	13	5.2E-12	0	NA	NA	NA	NA	NA	I	within gene(s) METDI1340;					NA	NME
METDI	1219169	Plus	METDI1340	NA	1	1218157	1219449	DCM	1000	11	8.2E-10	0	MeOH	1000	46	0	1	I	within gene(s) METDI1340;					NA	NME
METDI	1219205	Minus	METDI1340	NA	1	1218157	1219449	DCM	1000	17	3.4E-06	0	NA	NA	NA	NA	NA	Ai	antisense to gene(s) METDI1340;					NA	NME
METDI	1219371	Minus	METDI1340	NA	1	1218157	1219449	DCM	1000	33	0	0	MeOH	1000	17	6.3E-13	0	Ai	antisense to gene(s) METDI1340;					NA	NME
METDI	1219410	Minus	METDI1340	NA	1	1218157	1219449	DCM	1000	44	0	0	MeOH	1000	15	0	0	Ai	antisense to gene(s) METDI1340;					NA	NME
METDI	1220377	Plus	METDI1341	NA	1	1219900	1221357	DCM	1000	43	0	2	MeOH	1000	27	0	2	I	within gene(s) METDI1341;					NA	NA
METDI	1220381	Plus	METDI1341	NA	1	1219900	1221357	DCM	1000	33	0	0	MeOH	1000	18	1.6E-15	0	I	within gene(s) METDI1341;					NA	NA
METDI	1220384	Plus	METDI1341	NA	1	1219900	1221357	DCM	1000	10	2.8E-05	2	MeOH	1000	12	3.7E-06	0	I	within gene(s) METDI1341;					NA	NA
METDI	1225814	Plus	NA	NA				NA	NA	NA	NA	NA	MeOH	1000	NA	0	1	O	-					NA	NA
METDI	1225815	Plus	NA	NA				DCM	1000	10	6.2E-06	1	NA	NA	NA	NA	NA	O	-					NA	NA
METDI	1225823	Plus	NA	NA				DCM	1000	14	6e-09	0	MeOH	1000	NA	0	0	O	-					NA	NA
METDI	1225987	Minus	METDI1349	NA	-1	1225930	1226400	DCM	1000	8	3.2E-12	0	MeOH	1000	25	0	0	I	within gene(s) METDI1349;					NA	NA
METDI	1226174	Plus	METDI1349	NA	-1	1225930	1226400	NA	NA	NA	NA	NA	MeOH	1000	10	5.4E-05	0	Ai	antisense to gene(s) METDI1349;					NA	NA
METDI	1226233	Plus	METDI1349	NA	-1	1225930	1226400	DCM	1000	6	0.0055	0	NA	NA	NA	NA	NA	Ai	antisense to gene(s) METDI1349;					NA	NA
METDI	1226237	Plus	METDI1349	NA	-1	1225930	1226400	DCM	1000	20	2e-09	0	MeOH	1000	10	0.0016	0	Ai	antisense to gene(s) METDI1349;					NA	NA
METDI	1227000	Plus	METDI1350	NA	-3	1226456	1229620	NA	NA	NA	NA	NA	MeOH	1000	24	0	0	Ai	antisense to gene(s) METDI1350;					NA	NA
METDI	1227587	Plus	METDI1350	NA	-3	1226456	1229620	DCM	1000	11	1.4E-07	0	NA	NA	NA	NA	NA	Ai	antisense to gene(s) METDI1350;					NA	NA
METDI	1227635	Minus	METDI1350	NA	-3	1226456	1229620	NA	NA	NA	NA	NA	MeOH	1000	35	0	2	I	within gene(s) METDI1350;					NA	NA
METDI	1227636	Minus	METDI1350	NA	-3	1226456	1229620	DCM	1000	22	0	2	NA	NA	NA	NA	NA	I	within gene(s) METDI1350;					NA	NA
METDI	1227849	Plus	METDI1350	NA	-3	1226456	1229620	NA	NA	NA	NA	NA	MeOH	1000	12	1.7E-08	0	Ai	antisense to gene(s) METDI1350;					NA	NA
METDI	1228493	Plus	METDI1350	NA	-3	1226456	1229620	DCM	1000	9	1.3E-06	0	MeOH	1000	25	0	0	Ai	antisense to gene(s) METDI1350;					NA	NA
METDI	1230319	Plus	METDI1351	NA	-1	1229617	1231143	DCM	1000	18	0	0	NA	NA	NA	NA	NA	Ai	antisense to gene(s) METDI1351;					NA	NA
METDI	1231270	Plus	METDI1352	NA	-2	1231143	1231691	DCM	1000	168	0	1	MeOH	1000	226	0	1	Ai	antisense to gene(s) METDI1352;					NA	NA
METDI	1231276	Plus	METDI1352	NA	-2	1231143	1231691	DCM	1000	36	0	0	MeOH	1000	55	0	2	Ai	antisense to gene(s) METDI1352;					NA	NA
METDI	1232402	Minus	METDI1353	NA	-1	1231936	1232337	DCM	1000	8	3.5E-07	0	NA	NA	NA	NA	NA	P	65nt upstream of gene METDI1353;	65	Validated			NA	NA
METDI	1232468	Minus	METDI1353	NA	-1	1231936	1232337	DCM	1000	27	0	0	NA	NA	NA	NA	NA	P	131nt upstream of gene METDI1353;	131	Validated			NA	NA
METDI	1232798	Minus	METDI1354	NA	-3	1232474	1232812	DCM	1000	57	0	2	NA	NA	NA	NA	NA	I	within gene(s) METDI1354;					NA	NA
METDI	1232803	Minus	METDI1354	NA	-3	1232474	1232812	DCM	1000	24	0	0	NA	NA	NA	NA	NA	I	within gene(s) METDI1354;					NA	NA
METDI	1232847	Plus	NA	NA				NA	NA	NA	NA	NA	MeOH	1000	11	4.9E-08	0	O	-					NA	NA
METDI	1232979	Plus	NA	NA				DCM	1000	54	0	0	MeOH	1000	14	0	0	O	-					NA	NA
METDI	1233615	Minus	NA	NA				DCM	1000	17	0	0	NA	NA	NA	NA	NA	O	-					NA	NA
METDI	1234760	Plus	METDI1358	NA	-3	1234580	1235188	NA	NA	NA	NA	NA	MeOH	1000	11	5.2E-10	0	Ai	antisense to gene(s) METDI1358;					NA	NA
METDI	1235363	Minus	METDI1358	NA	-3	1234580	1235188	DCM	1000	10	1.5E-08	0	NA	NA	NA	NA	NA	P	175nt upstream of gene METDI1358;	175	Validated			NA	NA
METDI	1235553	Plus	NA	NA				DCM	1000	96	0	0	NA	NA	NA	NA	NA	O	-					NA	NA
METDI	1235560	Plus	NA	NA				DCM	1000	12	1.4E-07	0	NA	NA	NA	NA	NA	O	-					NA	NA
METDI	1237088	Plus	NA	NA				DCM	1000	12	1.3E-09	0	NA	NA	NA	NA	NA	O	-					NA	NA
METDI	1237093	Plus	NA	NA				DCM	1000	20	0	0	NA	NA	NA	NA	NA	O	-					NA	NA
METDI	1237617	Minus	NA	NA				DCM	1000	14	3.1E-10	0	NA	NA	NA	NA	NA	O	-					NA	NA
METDI	1237621	Minus	NA	NA				DCM	1000	10	1.2E-06	0	NA	NA	NA	NA	NA	O	-					NA	NA
METDI	1237659	Plus	METDI1361	NA	1	1237825	1238259	DCM	1000	13	0	0	MeOH	1000	10	3.9E-08	0	P	166nt upstream of gene METDI1361;	166	NA			NA	NA
METDI	1240134	Minus	METDI1363	NA	2	1238813	1240357	NA	NA	NA	NA	NA	MeOH	1000	10	1.7E-05	0	Ai	antisense to gene(s) METDI1363;					NA	NA
METDI	1240187	Plus	METDI1364	NA	1	1240390	1241811	DCM	1000	10	1e-14	0	NA	NA	NA	NA	NA	IP	within gene(s) METDI1363; 203nt upstream of gene METDI1364;	203	Validated			NA	Peptide signal
METDI	1241039	Minus	METDI1364	NA	1	1240390	1241811	NA	NA	NA	NA	NA	MeOH	1000	17	1.8E-12	1	Ai	antisense to gene(s) METDI1364;					NA	Peptide signal
METDI	1242163	Plus	METDI1366	NA	3	1242342	1243046	DCM	1000	28	0	1	NA	NA	NA	NA	NA	IP	within gene(s) METDI1365; 179nt upstream of gene METDI1366;	179	Validated			NA	NA
METDI	1242241	Plus	METDI1366	NA	3	1242342	1243046	DCM	1000	11	2.3E-10	0	NA	NA	NA	NA	NA	IP	within gene(s) METDI1365; 101nt upstream of gene METDI1366;	101	Validated			NA	NA
METDI	1245679	Minus	METDI1370	NA	-2	1245246	1245557	DCM	1000	9	1.3E-08	0	NA	NA	NA	NA	NA	P	122nt upstream of gene METDI1370;	122	NA			NA	NA
METDI	1246514	Minus	METDI1371	NA	-1	1245853	1246482	NA	NA	NA	NA	NA	MeOH	1000	12	2e-10	0	P	32nt upstream of gene METDI1371;	32	Validated			NA	NA
METDI	1246587	Minus	METDI1371	NA	-1	1245853	1246482	DCM	1000	1	1.6E-15	0	MeOH	1000	NA	0	0	P	105nt upstream of gene METDI1371;	105	Validated			NA	NA
METDI	1246663	Plus	METDI1372	NA	3	1246677	1248020	DCM	1000	10	1.6E-10	0	NA	NA	NA	NA	NA	P	14nt upstream of gene METDI1372;	14	NA			NA	NA
METDI	1247859	Plus	METDI1373	ttuC	2	1248062	1249138	DCM	1000	10	1.4E-08	0	MeOH	1000	12	9.2E-12	0	IP	within gene(s) METDI1372; 203nt upstream of gene METDI1373;	203	Validated			NA	NA
METDI	1248464	Minus	METDI1373	ttuC	2	1248062	1249138	NA	NA	NA	NA	NA	MeOH	1000	7	5.6E-09	0	Ai	antisense to gene(s) METDI1373;					NA	NA
METDI	1252067	Minus	NA	NA				DCM	1000	11	1.6E-05	0	NA	NA	NA	NA	NA	O	-					NA	NA
METDI	1252117	Minus	NA	NA				NA	NA	NA	NA	NA	MeOH	1000	15	1.3E-14	0	O	-					NA	NA
METDI	1259783	Minus	METDI1384	NA	1	1259374	1259934	NA	NA	NA	NA	NA	MeOH	1000	16	3.1E-07	0	Ai	antisense to gene(s) METDI1384;					NA	NA
METDI	1259787	Minus	METDI1384	NA	1	1259374	1259934	DCM	1000	12	1e-06	0	NA	NA	NA	NA	NA	Ai	antisense to gene(s) METDI1384;					NA	NA
METDI	1260985	Plus	NA	NA				DCM	1000	9	6.8E-07	0	NA	NA	NA	NA	NA	O	-					NA	NA
METDI	1260990	Plus	NA	NA				DCM	1000	16	0	0	NA	NA	NA	NA	NA	O	-					NA	NA
METDI	1262447	Plus	NA	NA				DCM	1000	46	0	0	MeOH	1000	1	0	0	O	-					NA	NA
METDI	1262455	Plus	NA	NA				DCM	1000	0	1.7E-05	0	NA	NA	NA	NA	NA	O	-					NA	NA
METDI	1263127	Plus	METDI1392	NA	2	1263278	1263562	DCM	1000	15	0	0	NA	NA	NA	NA	NA	P	151nt upstream of gene METDI1392;	151	NA			NA	NA
METDI	1264010	Minus	METDI1394	NA	-2	1263630	1263974	DCM	1000	2	6.5E-08	0	NA	NA	NA	NA	NA	P	36nt upstream of gene METDI1394;	36	Validated			NA	NA
METDI	1264171	Plus	METDI1395	NA	-3	1264163	1264687	DCM	1000	296	0	3	MeOH	1000	36	0	3	Ai	antisense to gene(s) METDI1395;					NA	NA
METDI	1264179	Plus	METDI1395	NA	-3	1264163	1264687	DCM	1000	18	2.9E-05	0	NA	NA	NA	NA	NA	Ai	antisense to gene(s) METDI1395;					NA	NA
METDI	1264675	Minus	METDI1395	NA	-3	1264163	1264687	NA	NA	NA	NA	NA	MeOH	1000	10	5.6E-13	0	I	within gene(s) METDI1395;					NA	NA
METDI	1267458	Plus	METDI1396	NA	-1	1264831	1268091	DCM	1000	11	3e-06	0	NA	NA	NA	NA	NA	Ai	antisense to gene(s) METDI1396;					NA	NA
METDI	1267463	Plus	METDI1396	NA	-1	1264831	1268091	DCM	1000	11	3e-06	0	MeOH	1000	9	3.3E-07	0	Ai	antisense to gene(s) METDI1396;					NA	NA
METDI	1268451	Plus	METDI1397	NA	-2	1268103	1269446	DCM	1000	11	4.7E-10	0	NA	NA	NA	NA	NA	Ai	antisense to gene(s) METDI1397;					NA	NA
METDI	1270062	Minus	METDI1398	NA	-2	1269567	1269953	DCM	1000	68	0	1	MeOH	1000	20	0	0	IP	within gene(s) METDI1399; 109nt upstream of gene METDI1398;	109	Validated			NA	NA
METDI	1270411	Minus	METDI1399	NA	-2	1269969	1270379	DCM	1000	NA	0.00021	0	NA	NA	NA	NA	NA	P	32nt upstream of gene METDI1399;	32	Validated			NA	NA
METDI	1271063	Minus	METDI1400	NA	-2	1270482	1270964	DCM	1000	16	0	0	NA	NA	NA	NA	NA	IP	within gene(s) METDI1401; 99nt upstream of gene METDI1400;	99	Validated			NA	NA
METDI	1273602	Minus	METDI1402	zntA	3	1271532	1273682	DCM	1000	9	2.4E-06	0	NA	NA	NA	NA	NA	Ai	antisense to gene(s) METDI1402;					NA	NA
METDI	1273648	Plus	METDI1403	NA	3	1273695	1274303	DCM	1000	12	3e-11	0	MeOH	1000	13	5.6E-12	0	IP	within gene(s) METDI1402; 47nt upstream of gene METDI1403;	47	Validated			NA	NA
METDI	1274276	Minus	METDI1403	NA	3	1273695	1274303	DCM	1000	31	0	0	MeOH	1000	9	0	0	Ai	antisense to gene(s) METDI1403;					NA	NA
METDI	1274387	Minus	NA	NA				NA	NA	NA	NA	NA	MeOH	1000	41	0	1	O	-					NA	NA
METDI	1274392	Minus	NA	NA				NA	NA	NA	NA	NA	MeOH	1000	388	0	2	O	-					NA	NA
METDI	1274397	Minus	NA	NA				NA	NA	NA	NA	NA	MeOH	1000	354	0	0	O	-					NA	NA
METDI	1274531	Minus	METDI1404	NA	3	1274427	1275095	DCM	1000	21	0	0	MeOH	1000	11	0	0	Ai	antisense to gene(s) METDI1404;					NA	NA
METDI	1274590	Plus	METDI1404	NA	3	1274427	1275095	DCM	1000	29	0	0	NA	NA	NA	NA	NA	I	within gene(s) METDI1404;					NA	NA
METDI	1278115	Minus	NA	NA				DCM	1000	14	4.7E-07	0	MeOH	1000	8	7.5E-09	0	O	-					NA	NA
METDI	1278123	Minus	NA	NA				DCM	1000	15	8.8E-08	1	NA	NA	NA	NA	NA	O	-					NA	NA
METDI	1278614	Minus	METDI1410	NA	-1	1278382	1279395	NA	NA	NA	NA	NA	MeOH	1000	7	3.9E-06	0	I	within gene(s) METDI1410;					NA	NA
METDI	1278824	Plus	METDI1410	NA	-1	1278382	1279395	DCM	1000	24	0	0	MeOH	1000	20	0	0	Ai	antisense to gene(s) METDI1410;					NA	NA
METDI	1278831	Plus	METDI1410	NA	-1	1278382	1279395	DCM	1000	15	1.4E-09	0	MeOH	1000	10	4e-08	0	Ai	antisense to gene(s) METDI1410;					NA	NA
METDI	1282150	Plus	METDI1413	NA	-2	1280610	1282769	DCM	1000	25	5.7E-14	0	MeOH	1000	9	0	0	Ai	antisense to gene(s) METDI1413;					NA	NA
METDI	1282157	Plus	METDI1413	NA	-2	1280610	1282769	NA	NA	NA	NA	NA	MeOH	1000	5	0.00037	0	Ai	antisense to gene(s) METDI1413;					NA	NA
METDI	1282335	Plus	METDI1413	NA	-2	1280610	1282769	DCM	1000	10	0.00025	0	NA	NA	NA	NA	NA	Ai	antisense to gene(s) METDI1413;					NA	NA
METDI	1284429	Minus	NA	NA				DCM	1000	8	4.9E-08	0	MeOH	1000	18	0	0	O	-					NA	NA
METDI	1285998	Plus	NA	NA				NA	NA	NA	NA	NA	MeOH	1000	5	1.4E-06	0	O	-					NA	NA
METDI	1286085	Minus	METDI1416	NA	-2	1284771	1285856	DCM	1000	49	0	0	MeOH	1000	71	0	1	P	229nt upstream of gene METDI1416;	229	Validated			MeOH	NA
METDI	1286507	Plus	METDI1419	NA	-1	1286323	1286532	DCM	1000	16	2.9E-12	0	MeOH	1000	7	2.7E-07	0	Ai	antisense to gene(s) METDI1419; interne peu probable que ARNs					MeOH	NA
METDI	1288526	Minus	NA	NA				DCM	1000	18	0	1	MeOH	1000	35	0	1	O	-					NA	NA
METDI	1289150	Plus	METDI1423	NA	-1	1288804	1289829	DCM	1000	18	0	0	NA	NA	NA	NA	NA	Ai	antisense to gene(s) METDI1423;					NA	NA
METDI	1290112	Plus	METDI1424	NA	1	1289887	1290282	DCM	1000	10	8.3E-10	0	MeOH	1000	4	6.4E-10	0	I	within gene(s) METDI1424;					NA	NA
METDI	1290249	Minus	METDI1424	NA	1	1289887	1290282	DCM	1000	10	2.3E-06	0	NA	NA	NA	NA	NA	Ai	antisense to gene(s) METDI1424;					NA	NA
METDI	1290251	Minus	METDI1424	NA	1	1289887	1290282	NA	NA	NA	NA	NA	MeOH	1000	1	1.4E-06	0	Ai	antisense to gene(s) METDI1424;					NA	NA
METDI	1290443	Minus	NA	NA				DCM	1000	20	4.2E-15	1	NA	NA	NA	NA	NA	O	-					NA	NA
METDI	1291219	Minus	NA	NA				NA	NA	NA	NA	NA	MeOH	1000	8	2.6E-09	0	O	-					NA	NA
METDI	1291755	Plus	METDI1426	NA	3	1291281	1293413	DCM	1000	17	0	0	MeOH	1000	15	0	0	I	within gene(s) METDI1426;					NA	NA
METDI	1292068	Minus	METDI1426	NA	3	1291281	1293413	DCM	1000	19	0	0	MeOH	1000	0	4.5E-07	0	Ai	antisense to gene(s) METDI1426;					NA	NA
METDI	1292523	Plus	METDI1426	NA	3	1291281	1293413	NA	NA	NA	NA	NA	MeOH	1000	12	1.2E-10	0	I	within gene(s) METDI1426;					NA	NA
METDI	1292643	Plus	METDI1426	NA	3	1291281	1293413	DCM	1000	9	1.3E-05	0	NA	NA	NA	NA	NA	I	within gene(s) METDI1426;					NA	NA
METDI	1292761	Minus	METDI1426	NA	3	1291281	1293413	NA	NA	NA	NA	NA	MeOH	1000	NA	1.1E-10	0	Ai	antisense to gene(s) METDI1426;					NA	NA
METDI	1293949	Plus	NA	NA				DCM	1000	16	2.6E-10	1	MeOH	1000	12	5.1E-10	1	O	-					NA	NA
METDI	1294193	Plus	NA	NA				DCM	1000	25	0	0	MeOH	1000	10	2e-11	0	O	-					NA	NA
METDI	1295837	Plus	METDI1429	NA	3	1295178	1296317	DCM	1000	51	0	2	MeOH	1000	55	0	2	I	within gene(s) METDI1429;					NA	NA
METDI	1295841	Plus	METDI1429	NA	3	1295178	1296317	NA	NA	NA	NA	NA	MeOH	1000	14	1.6E-07	0	I	within gene(s) METDI1429;					NA	NA
METDI	1295844	Plus	METDI1429	NA	3	1295178	1296317	DCM	1000	13	1.9E-06	0	MeOH	1000	14	2.8E-08	1	I	within gene(s) METDI1429;					NA	NA
METDI	1296432	Minus	NA	NA				DCM	1000	16	2.5E-13	0	NA	NA	NA	NA	NA	O	-					NA	NA
METDI	1296540	Minus	NA	NA				NA	NA	NA	NA	NA	MeOH	1000	11	1e-08	0	O	-					NA	NA
METDI	1296545	Minus	NA	NA				DCM	1000	2	1.2E-06	0	MeOH	1000	NA	4.8E-15	0	O	-					NA	NA
METDI	1296548	Minus	NA	NA				DCM	1000	24	0	0	MeOH	1000	28	0	0	O	-					NA	NA
METDI	1296583	Plus	NA	NA				DCM	1000	24	0	0	MeOH	1000	10	2e-07	0	O	-					NA	NA
METDI	1296954	Minus	NA	NA				DCM	1000	9	3.6E-08	0	NA	NA	NA	NA	NA	O	-					NA	NA
METDI	1297085	Plus	METDI1431	copB	-1	1296961	1297770	NA	NA	NA	NA	NA	MeOH	1000	2	4.5E-15	0	Ai	antisense to gene(s) METDI1431;					NA	NA
METDI	1297835	Plus	METDI1432	copA	-3	1297781	1299859	DCM	1000	61	0	0	MeOH	1000	20	0	0	Ai	antisense to gene(s) METDI1432;					NA	Peptide signal
METDI	1297858	Plus	METDI1432	copA	-3	1297781	1299859	DCM	1000	13	6.6E-05	2	NA	NA	NA	NA	NA	Ai	antisense to gene(s) METDI1432;					NA	Peptide signal
METDI	1297863	Plus	METDI1432	copA	-3	1297781	1299859	DCM	1000	42	0	2	MeOH	1000	11	1.4E-06	0	Ai	antisense to gene(s) METDI1432;					NA	Peptide signal
METDI	1298175	Plus	METDI1432	copA	-3	1297781	1299859	DCM	1000	9	0.00054	0	NA	NA	NA	NA	NA	Ai	antisense to gene(s) METDI1432;					NA	Peptide signal
METDI	1299173	Plus	METDI1432	copA	-3	1297781	1299859	DCM	1000	14	2.2E-12	0	NA	NA	NA	NA	NA	Ai	antisense to gene(s) METDI1432;					NA	Peptide signal
METDI	1299324	Minus	METDI1432	copA	-3	1297781	1299859	DCM	1000	28	0	1	NA	NA	NA	NA	NA	I	within gene(s) METDI1432;					NA	Peptide signal
METDI	1299932	Minus	METDI1432	copA	-3	1297781	1299859	DCM	1000	85	0	0	MeOH	1000	34	0	2	P	73nt upstream of gene METDI1432;	73	Validated			NA	Peptide signal
METDI	1299963	Minus	METDI1432	copA	-3	1297781	1299859	DCM	1000	11	0	0	MeOH	1000	8	2e-13	0	P	104nt upstream of gene METDI1432;	104	Validated			NA	Peptide signal
METDI	1299986	Plus	NA	NA				DCM	1000	14	9.5E-08	0	NA	NA	NA	NA	NA	O	-					NA	NA
METDI	1300312	Plus	METDI1433	NA	3	1300326	1300520	DCM	1000	15	4.6E-08	0	MeOH	1000	NA	0	0	P	14nt upstream of gene METDI1433;	14	Validated			NA	NA
METDI	1300624	Minus	METDI1434	NA	1	1300462	1300725	DCM	1000	23	0	0	MeOH	1000	10	1.6E-07	0	Ai	antisense to gene(s) METDI1434;					NA	NA
METDI	1300628	Minus	METDI1434	NA	1	1300462	1300725	DCM	1000	11	9.1E-07	1	NA	NA	NA	NA	NA	Ai	antisense to gene(s) METDI1434;					NA	NA
METDI	1300671	Minus	METDI1434	NA	1	1300462	1300725	NA	NA	NA	NA	NA	MeOH	1000	5	2e-09	0	Ai	antisense to gene(s) METDI1434;					NA	NA
METDI	1302259	Plus	METDI1437	NA	-1	1301770	1302492	DCM	1000	46	0	0	MeOH	1000	9	2.1E-10	0	Ai	antisense to gene(s) METDI1437;					NA	NA
METDI	1302470	Minus	METDI1437	NA	-1	1301770	1302492	NA	NA	NA	NA	NA	MeOH	1000	11	3.5E-12	0	I	within gene(s) METDI1437;					NA	NA
METDI	1302532	Minus	METDI1437	NA	-1	1301770	1302492	DCM	1000	15	9.6E-14	0	NA	NA	NA	NA	NA	P	40nt upstream of gene METDI1437;	40	NA			NA	NA
METDI	1302689	Plus	METDI1438	NA	1	1302829	1303440	DCM	1000	23	0	0	MeOH	1000	1	2.9E-11	0	P	140nt upstream of gene METDI1438;	140	NA			NA	NA
METDI	1304696	Plus	METDI1439	NA	2	1303760	1305457	DCM	1000	8	6.1E-09	0	MeOH	1000	NA	4.2E-08	0	I	within gene(s) METDI1439;					NA	NA
METDI	1304848	Plus	METDI1439	NA	2	1303760	1305457	NA	NA	NA	NA	NA	MeOH	1000	23	0	2	I	within gene(s) METDI1439;					NA	NA
METDI	1304850	Plus	METDI1439	NA	2	1303760	1305457	DCM	1000	3	3.1E-08	0	NA	NA	NA	NA	NA	I	within gene(s) METDI1439;					NA	NA
METDI	1305830	Plus	METDI1440	NA	1	1305412	1306209	NA	NA	NA	NA	NA	MeOH	1000	6	0	0	I	within gene(s) METDI1440;					NA	NA
METDI	1305999	Plus	METDI1441	NA	3	1306206	1306979	NA	NA	NA	NA	NA	MeOH	1000	10	4e-09	0	IP	within gene(s) METDI1440; 207nt upstream of gene METDI1441;	207	Validated			NA	NA
METDI	1307048	Minus	NA	NA				DCM	1000	11	3.1E-09	0	NA	NA	NA	NA	NA	O	-					NA	NA
METDI	1307052	Plus	NA	NA				DCM	1000	7	5.5E-13	0	NA	NA	NA	NA	NA	O	-					NA	NA
METDI	1307637	Minus	NA	NA				DCM	1000	30	0	0	MeOH	1000	26	0	0	O	-					NA	NA
METDI	1307785	Plus	METDI1442	NA	1	1307896	1308360	DCM	1000	NA	0	0	MeOH	1000	NA	0	1	P	111nt upstream of gene METDI1442;	111	NA			NA	NA
METDI	1307869	Minus	NA	NA				DCM	1000	15	1.7E-12	0	NA	NA	NA	NA	NA	O	-					NA	NA
METDI	1308347	Minus	METDI1442	NA	1	1307896	1308360	DCM	1000	9	2.1E-09	0	NA	NA	NA	NA	NA	Ai	antisense to gene(s) METDI1442;					NA	NA
METDI	1309822	Minus	METDI1443	pta	-2	1308591	1309685	DCM	1000	18	0	0	NA	NA	NA	NA	NA	IP	within gene(s) METDI1444; 137nt upstream of gene METDI1443;	137	Validated			NA	NA
METDI	1311496	Plus	METDI1445	NA	-3	1310897	1312708	DCM	1000	55	0	0	MeOH	1000	40	0	0	Ai	antisense to gene(s) METDI1445;					NA	NA
METDI	1311500	Plus	METDI1445	NA	-3	1310897	1312708	DCM	1000	16	7.6E-11	0	MeOH	1000	18	0	0	Ai	antisense to gene(s) METDI1445;					NA	NA
METDI	1311505	Plus	METDI1445	NA	-3	1310897	1312708	NA	NA	NA	NA	NA	MeOH	1000	8	1.8E-08	0	Ai	antisense to gene(s) METDI1445;					NA	NA
METDI	1311981	Plus	METDI1445	NA	-3	1310897	1312708	DCM	1000	25	0	1	MeOH	1000	41	0	1	Ai	antisense to gene(s) METDI1445;					NA	NA
METDI	1312060	Minus	METDI1445	NA	-3	1310897	1312708	DCM	1000	8	1.3E-09	0	MeOH	1000	14	0	0	I	within gene(s) METDI1445;					NA	NA
METDI	1313846	Minus	METDI1448	NA	-1	1313614	1313865	DCM	1000	94	0	1	MeOH	1000	188	0	1	I	within gene(s) METDI1448;		Validated			NA	NA
METDI	1313929	Minus	METDI1448	NA	-1	1313614	1313865	DCM	1000	19	1.3E-09	0	NA	NA	NA	NA	NA	P	64nt upstream of gene METDI1448;	64	Validated			NA	NA
METDI	1313999	Minus	METDI1448	NA	-1	1313614	1313865	DCM	1000	10	0.0035	0	NA	NA	NA	NA	NA	P	134nt upstream of gene METDI1448;	134	Validated			NA	NA
METDI	1314370	Plus	METDI1449	NA	2	1314044	1314730	DCM	1000	15	4.3E-13	0	MeOH	1000	18	0	0	I	within gene(s) METDI1449;					NA	NA
METDI	1314432	Minus	METDI1449	NA	2	1314044	1314730	NA	NA	NA	NA	NA	MeOH	1000	9	1.6E-07	0	Ai	antisense to gene(s) METDI1449;					NA	NA
METDI	1314436	Minus	METDI1449	NA	2	1314044	1314730	DCM	1000	12	3.6E-07	0	MeOH	1000	7	8.6E-07	0	Ai	antisense to gene(s) METDI1449;					NA	NA
METDI	1314443	Plus	METDI1449	NA	2	1314044	1314730	DCM	1000	3	0	0	NA	NA	NA	NA	NA	I	within gene(s) METDI1449;					NA	NA
METDI	1315738	Minus	METDI1451	NA	1	1315294	1316736	NA	NA	NA	NA	NA	MeOH	1000	20	0	0	Ai	antisense to gene(s) METDI1451;					NA	NA
METDI	1316670	Minus	METDI1451	NA	1	1315294	1316736	DCM	1000	11	2.1E-09	0	MeOH	1000	20	0	0	Ai	antisense to gene(s) METDI1451;					NA	NA
METDI	1316677	Minus	METDI1451	NA	1	1315294	1316736	DCM	1000	32	0	0	MeOH	1000	49	0	0	Ai	antisense to gene(s) METDI1451;					NA	NA
METDI	1316803	Plus	METDI1452	NA	3	1316769	1316981	NA	NA	NA	NA	NA	MeOH	1000	6	1.3E-09	0	I	within gene(s) METDI1452;					NA	NA
METDI	1317013	Plus	NA	NA				DCM	1000	44	0	0	MeOH	1000	17	0	0	O	-					NA	NA
METDI	1318057	Plus	METDI1455	NA	2	1318235	1318957	DCM	1000	28	0	0	MeOH	1000	47	0	0	P	178nt upstream of gene METDI1455;	178	Validated			NA	NA
METDI	1318340	Minus	METDI1455	NA	2	1318235	1318957	DCM	1000	153	0	0	MeOH	1000	77	0	0	Ai	antisense to gene(s) METDI1455;					NA	NA
METDI	1318345	Minus	METDI1455	NA	2	1318235	1318957	DCM	1000	127	0	1	MeOH	1000	53	0	0	Ai	antisense to gene(s) METDI1455;					NA	NA
METDI	1319026	Minus	METDI1456	NA	3	1318686	1319057	DCM	1000	14	2.1E-08	0	NA	NA	NA	NA	NA	Ai	antisense to gene(s) METDI1456;					NA	NA
METDI	1319033	Minus	METDI1456	NA	3	1318686	1319057	DCM	1000	12	1.3E-05	0	NA	NA	NA	NA	NA	Ai	antisense to gene(s) METDI1456;					NA	NA
METDI	1320774	Minus	NA	NA				DCM	1000	8	5.8E-06	0	MeOH	1000	NA	0	1	O	-					NA	NA
METDI	1320786	Minus	NA	NA				DCM	1000	15	3.4E-07	3	MeOH	1000	15	5e-09	4	O	-					NA	NA
METDI	1322024	Plus	METDI1461	opdE	1	1321375	1322607	DCM	1000	16	0	0	NA	NA	NA	NA	NA	I	within gene(s) METDI1461;					NA	NA
METDI	1323870	Minus	METDI1463	NA	2	1323590	1323961	NA	NA	NA	NA	NA	MeOH	1000	35	0	0	Ai	antisense to gene(s) METDI1463;					NA	NA
METDI	1323876	Minus	METDI1463	NA	2	1323590	1323961	NA	NA	NA	NA	NA	MeOH	1000	12	1.3E-08	0	Ai	antisense to gene(s) METDI1463;					NA	NA
METDI	1324720	Minus	METDI1464	NA	3	1323972	1325027	DCM	1000	15	0	0	MeOH	1000	72	0	0	Ai	antisense to gene(s) METDI1464;					NA	NA
METDI	1327448	Minus	METDI1468	NA	-2	1326480	1327373	DCM	1000	10	1.5E-07	0	NA	NA	NA	NA	NA	P	75nt upstream of gene METDI1468;	75	Validated			NA	NA
METDI	1328177	Minus	METDI1469	NA	1	1327666	1328256	DCM	1000	35	0	0	MeOH	1000	22	0	0	Ai	antisense to gene(s) METDI1469 METDI1470;					NA	NA
METDI	1332581	Minus	METDI5946	NA	3	1332237	1332638	DCM	1000	NA	1e-07	0	NA	NA	NA	NA	NA	Ai	antisense to gene(s) MEDTI5946;					NA	NA
METDI	1333383	Minus	NA	NA				DCM	1000	92	0	0	NA	NA	NA	NA	NA	O	-					NA	NA
METDI	1333387	Minus	NA	NA				DCM	1000	55	0	0	NA	NA	NA	NA	NA	O	-					NA	NA
METDI	1333992	Minus	METDI1475	NA	3	1333806	1334840	NA	NA	NA	NA	NA	MeOH	1000	12	4.1E-09	0	Ai	antisense to gene(s) METDI1475;					NA	NA
METDI	1334688	Plus	METDI1475	NA	3	1333806	1334840	DCM	1000	9	2.1E-10	0	NA	NA	NA	NA	NA	I	within gene(s) METDI1475;					NA	NA
METDI	1341160	Plus	NA	NA				DCM	1000	26	0	1	MeOH	1000	NA	1.2E-06	0	O	-					NA	NA
METDI	1342571	Minus	METDI1481	NA	-3	1341266	1342435	DCM	1000	46	0	0	NA	NA	NA	NA	NA	P	136nt upstream of gene METDI1481;	136	Validated			NA	NME
METDI	1343459	Minus	METDI1482	NA	-3	1342676	1343341	NA	NA	NA	NA	NA	MeOH	1000	12	9.5E-10	0	P	118nt upstream of gene METDI1482;	118	Validated			NA	NA
METDI	1344781	Minus	METDI1483	NA	3	1343583	1344752	DCM	1000	12	0	0	NA	NA	NA	NA	NA	Ad	antisense to gene(s) METDI1483 (30nt downstream);					NA	NA
METDI	1347022	Plus	METDI1485	NA	2	1347098	1347460	DCM	1000	15	0	0	MeOH	1000	3	0	0	P	76nt upstream of gene METDI1485;	76	Validated			NA	NA
METDI	1347242	Plus	METDI1485	NA	2	1347098	1347460	DCM	1000	10	4.3E-09	0	MeOH	1000	NA	8.6E-07	0	I	within gene(s) METDI1485;					NA	NA
METDI	1348008	Minus	METDI1486	NA	-2	1347549	1347929	DCM	1000	99	0	2	MeOH	1000	6	0	0	P	79nt upstream of gene METDI1486;	79	NA			NA	NA
METDI	1352618	Plus	METDI1492	NA	3	1352697	1353509	DCM	1000	44	0	0	NA	NA	NA	NA	NA	P	79nt upstream of gene METDI1492;	79	NA			NA	NA
METDI	1354624	Plus	METDI1494	NA	2	1354652	1354831	DCM	1000	166	0	0	MeOH	1000	132	0	0	P	28nt upstream of gene METDI1494;	28	Validated			NA	NA
METDI	1355673	Minus	METDI1495	NA	-1	1354969	1356600	NA	NA	NA	NA	NA	MeOH	1000	10	1.6E-14	0	I	within gene(s) METDI1495;					NA	NA
METDI	1356100	Plus	METDI1495	NA	-1	1354969	1356600	NA	NA	NA	NA	NA	MeOH	1000	14	3.7E-13	0	Ai	antisense to gene(s) METDI1495;					NA	NA
METDI	1356523	Plus	METDI1495	NA	-1	1354969	1356600	DCM	1000	11	9.8E-08	0	NA	NA	NA	NA	NA	Ai	antisense to gene(s) METDI1495;					NA	NA
METDI	1356603	Minus	METDI1495	NA	-1	1354969	1356600	DCM	1000	16	1.2E-14	0	MeOH	1000	27	0	0	P	3nt upstream of gene METDI1495;	3	Validated			NA	NA
METDI	1356662	Minus	METDI1495	NA	-1	1354969	1356600	DCM	1000	11	3.4E-09	0	MeOH	1000	15	3e-14	0	P	62nt upstream of gene METDI1495;	62	Validated			NA	NA
METDI	1357260	Minus	METDI1496	NA	-3	1356761	1357240	DCM	1000	33	0	0	MeOH	1000	68	0	0	P	20nt upstream of gene METDI1496;	20	Validated			NA	NA
METDI	1366454	Minus	METDI1503	NA	-3	1365782	1366276	DCM	1000	173	0	0	MeOH	1000	51	0	0	IP	within gene(s) METDI1504; 178nt upstream of gene METDI1503;	178	Validated			NA	NA
METDI	1367584	Minus	METDI1505	NA	-3	1367285	1367584	NA	NA	NA	NA	NA	MeOH	1000	NA	2.3E-07	0	P	0nt upstream of gene METDI1505;	0	Validated			NA	NA
METDI	1370010	Minus	METDI1507	htpG	-1	1368049	1369929	DCM	1000	174	0	0	MeOH	1000	50	0	0	P	81nt upstream of gene METDI1507;	81	NA			NA	NME
METDI	1370422	Minus	METDI1508	NA	-3	1370084	1370275	DCM	1000	88	0	0	MeOH	1000	119	0	0	P	147nt upstream of gene METDI1508;	147	Validated			NA	NA
METDI	1370674	Plus	METDI1509	NA	2	1370714	1372309	NA	NA	NA	NA	NA	MeOH	1000	21	0	0	P	40nt upstream of gene METDI1509;	40	NA			NA	NA
METDI	1371547	Minus	METDI1509	NA	2	1370714	1372309	NA	NA	NA	NA	NA	MeOH	1000	NA	5.5E-08	0	Ai	antisense to gene(s) METDI1509;					NA	NA
METDI	1378078	Plus	METDI1515	NA	3	1378101	1379192	DCM	1000	16	1.5E-14	0	NA	NA	NA	NA	NA	P	23nt upstream of gene METDI1515;	23	NA			NA	NA
METDI	1378146	Plus	METDI1515	NA	3	1378101	1379192	DCM	1000	5	2.8E-06	0	NA	NA	NA	NA	NA	I	within gene(s) METDI1515;					NA	NA
METDI	1383631	Plus	NA	NA				DCM	1000	59	0	0	MeOH	1000	4	0	0	O	-					NA	NA
METDI	1383637	Plus	NA	NA				DCM	1000	29	0	0	MeOH	1000	7	0	0	O	-					NA	NA
METDI	1383788	Minus	METDI1520	NA	-1	1383196	1383624	DCM	1000	63	0	1	MeOH	1000	41	0	1	P	164nt upstream of gene METDI1520;	164	Validated			NA	NA
METDI	1385902	Plus	NA	NA				DCM	1000	23	0	0	MeOH	1000	15	0	0	O	-					NA	NA
METDI	1386807	Minus	METDI1524	NA	2	1386242	1387747	DCM	1000	NA	0	0	MeOH	1000	NA	5.3E-10	0	Ai	antisense to gene(s) METDI1524;					NA	NA
METDI	1388444	Minus	METDI1525	NA	-3	1387751	1388338	DCM	1000	30	0	0	MeOH	1000	6	3.9E-08	0	P	106nt upstream of gene METDI1525;	106	Validated			NA	NA
METDI	1388451	Plus	METDI1526	NA	3	1388685	1389596	NA	NA	NA	NA	NA	MeOH	1000	16	0	0	P	234nt upstream of gene METDI1526;	234	NA			NA	NA
METDI	1390706	Plus	NA	NA				DCM	1000	253	0	0	MeOH	1000	180	0	0	O	possibly associated with dnaE METDI152;		Validated			NA	NA
METDI	1390716	Plus	NA	NA				DCM	1000	8	0.00099	0	NA	NA	NA	NA	NA	O	-					NA	NA
METDI	1390801	Minus	NA	NA				DCM	1000	11	2.3E-07	0	NA	NA	NA	NA	NA	O	-					NA	NA
METDI	1391052	Plus	METDI1528	dnaE	1	1391116	1394637	DCM	1000	106	0	0	MeOH	1000	96	0	0	P	64nt upstream of gene METDI1528;	64	Validated			NA	NA
METDI	1393484	Minus	METDI1528	dnaE	1	1391116	1394637	DCM	1000	12	3.9E-09	0	MeOH	1000	21	0	0	Ai	antisense to gene(s) METDI1528;					NA	NA
METDI	1396784	Minus	METDI1530	NA	-3	1395860	1396555	DCM	1000	33	0	0	MeOH	1000	20	0	0	IP	within gene(s) METDI1531; 229nt upstream of gene METDI1530;	229	Validated			NA	NA
METDI	1397321	Plus	METDI1533	recO	2	1397321	1398061	DCM	1000	367	0	0	MeOH	1000	35	0	0	P	0nt upstream of gene METDI1533;	0	NA			NA	NA
METDI	1397330	Plus	METDI1533	recO	2	1397321	1398061	DCM	1000	15	4.6E-09	0	NA	NA	NA	NA	NA	I	within gene(s) METDI1533;					NA	NA
METDI	1398086	Plus	METDI1534	parC	3	1398183	1400429	DCM	1000	14	0	0	NA	NA	NA	NA	NA	P	97nt upstream of gene METDI1534;	97	NA			NA	NME
METDI	1398766	Minus	METDI1534	parC	3	1398183	1400429	NA	NA	NA	NA	NA	MeOH	1000	19	2.6E-13	2	Ai	antisense to gene(s) METDI1534;					NA	NME
METDI	1398769	Minus	METDI1534	parC	3	1398183	1400429	NA	NA	NA	NA	NA	MeOH	1000	11	4.3E-06	1	Ai	antisense to gene(s) METDI1534;					NA	NME
METDI	1398770	Minus	METDI1534	parC	3	1398183	1400429	DCM	1000	11	6e-08	0	NA	NA	NA	NA	NA	Ai	antisense to gene(s) METDI1534;					NA	NME
METDI	1398773	Minus	METDI1534	parC	3	1398183	1400429	DCM	1000	5	6.8E-14	0	MeOH	1000	24	0	0	Ai	antisense to gene(s) METDI1534;					NA	NME
METDI	1399846	Minus	METDI1534	parC	3	1398183	1400429	DCM	1000	18	0	0	NA	NA	NA	NA	NA	Ai	antisense to gene(s) METDI1534;					NA	NME
METDI	1400389	Minus	METDI1534	parC	3	1398183	1400429	DCM	1000	10	7.1E-10	0	NA	NA	NA	NA	NA	Ai	antisense to gene(s) METDI1534;					NA	NME
METDI	1400845	Minus	METDI1535	infA	-3	1400507	1400764	DCM	1000	15	0	0	NA	NA	NA	NA	NA	P	81nt upstream of gene METDI1535;	81	Validated			NA	NA
METDI	1400999	Minus	METDI1535	infA	-3	1400507	1400764	DCM	1000	10	9.7E-09	0	NA	NA	NA	NA	NA	P	235nt upstream of gene METDI1535;	235	Validated			NA	NA
METDI	1405681	Minus	METDI1542	NA	-3	1405631	1406497	NA	NA	NA	NA	NA	MeOH	1000	NA	3.8E-10	0	I	within gene(s) METDI1542;					NA	NA
METDI	1408441	Plus	METDI1545	NA	1	1408504	1409100	DCM	1000	201	0	0	MeOH	1000	313	0	1	P	63nt upstream of gene METDI1545;	63	Validated			NA	NA
METDI	1409041	Plus	METDI1545	NA	1	1408504	1409100	DCM	1000	12	1.1E-08	0	NA	NA	NA	NA	NA	I	within gene(s) METDI1545;					NA	NA
METDI	1409046	Plus	METDI1545	NA	1	1408504	1409100	DCM	1000	1	0.00017	0	MeOH	1000	9	5.1E-09	0	I	within gene(s) METDI1545;					NA	NA
METDI	1409324	Plus	METDI1546	lolD	-1	1409305	1410015	NA	NA	NA	NA	NA	MeOH	1000	23	0	0	Ai	antisense to gene(s) METDI1546;					NA	NME
METDI	1410539	Minus	METDI1547	NA	-1	1410031	1411350	NA	NA	NA	NA	NA	MeOH	1000	5	4.8E-14	0	I	within gene(s) METDI1547;					NA	NA
METDI	1410547	Minus	METDI1547	NA	-1	1410031	1411350	DCM	1000	20	0	1	MeOH	1000	19	0	1	I	within gene(s) METDI1547;					NA	NA
METDI	1412308	Plus	METDI1548	proS	-1	1411363	1412691	DCM	1000	5	0.0062	0	NA	NA	NA	NA	NA	Ai	antisense to gene(s) METDI1548;					NA	NA
METDI	1412742	Minus	METDI1548	proS	-1	1411363	1412691	DCM	1000	93	0	2	NA	NA	NA	NA	NA	P	51nt upstream of gene METDI1548;	51	Validated			NA	NA
METDI	1412780	Minus	METDI1548	proS	-1	1411363	1412691	NA	NA	NA	NA	NA	MeOH	1000	7	8.2E-09	1	P	89nt upstream of gene METDI1548;	89	Validated			NA	NA
METDI	1413515	Plus	NA	NA				DCM	1000	10	1.5E-06	0	NA	NA	NA	NA	NA	O	-					NA	NA
METDI	1414155	Minus	METDI1550	epi	-1	1413571	1413975	NA	NA	NA	NA	NA	MeOH	1000	12	0	0	IP	within gene(s) METDI1551; 180nt upstream of gene METDI1550;	180	Validated			NA	NA
METDI	1416026	Minus	METDI1551	NA	-2	1414128	1415801	NA	NA	NA	NA	NA	MeOH	1000	15	0	1	IP	within gene(s) METDI1552; 225nt upstream of gene METDI1551;	225	Validated			NA	NA
METDI	1419967	Minus	METDI1555	NA	-2	1419699	1421810	DCM	1000	11	4e-12	0	MeOH	1000	14	0	0	I	within gene(s) METDI1555;		Validated			NA	NA
METDI	1421337	Minus	METDI1555	NA	-2	1419699	1421810	DCM	1000	27	0	1	MeOH	1000	46	0	1	I	within gene(s) METDI1555;					NA	NA
METDI	1421491	Minus	METDI1555	NA	-2	1419699	1421810	DCM	1000	8	3.3E-08	0	NA	NA	NA	NA	NA	I	within gene(s) METDI1555;					NA	NA
METDI	1422605	Minus	METDI1557	NA	-2	1422180	1422800	NA	NA	NA	NA	NA	MeOH	1000	17	0	0	I	within gene(s) METDI1557;					NA	NA
METDI	1422732	Plus	METDI1557	NA	-2	1422180	1422800	DCM	1000	18	0	0	NA	NA	NA	NA	NA	Ai	antisense to gene(s) METDI1557;					NA	NA
METDI	1422957	Minus	METDI1557	NA	-2	1422180	1422800	DCM	1000	171	0	2	MeOH	1000	177	0	2	P	157nt upstream of gene METDI1557;	157	Validated			NA	NA
METDI	1424261	Plus	METDI1559	NA	-3	1423583	1424605	DCM	1000	22	0	0	NA	NA	NA	NA	NA	Ai	antisense to gene(s) METDI1559;					NA	NA
METDI	1427571	Plus	METDI1561	NA	-2	1426719	1428020	DCM	1000	10	1.6E-08	0	NA	NA	NA	NA	NA	Ai	antisense to gene(s) METDI1561;					NA	Methione validated
METDI	1428722	Plus	METDI1562	NA	-1	1428031	1429269	NA	NA	NA	NA	NA	MeOH	1000	28	0	0	Ai	antisense to gene(s) METDI1562;					NA	NA
METDI	1429921	Plus	METDI1563	NA	-1	1429288	1430478	DCM	1000	38	0	0	NA	NA	NA	NA	NA	Ai	antisense to gene(s) METDI1563;					NA	Methione validated
METDI	1429925	Plus	METDI1563	NA	-1	1429288	1430478	DCM	1000	15	2.4E-10	0	NA	NA	NA	NA	NA	Ai	antisense to gene(s) METDI1563;					NA	Methione validated
METDI	1429928	Plus	METDI1563	NA	-1	1429288	1430478	DCM	1000	21	0	1	NA	NA	NA	NA	NA	Ai	antisense to gene(s) METDI1563;					NA	Methione validated
METDI	1430878	Plus	METDI1564	NA	-2	1430490	1431149	DCM	1000	12	2.3E-10	0	MeOH	1000	10	2.6E-08	0	Ai	antisense to gene(s) METDI1564;					NA	NA
METDI	1431944	Minus	METDI1565	nuoB	-3	1431161	1431748	DCM	1000	10	6.1E-07	0	NA	NA	NA	NA	NA	IP	within gene(s) METDI1566; 196nt upstream of gene METDI1565;	196	Validated			NA	NME
METDI	1432276	Minus	METDI1566	NA	-2	1431801	1432166	DCM	1000	302	0	3	MeOH	1000	521	0	3	P	110nt upstream of gene METDI1566;	110	Validated			NA	NA
METDI	1433612	Minus	METDI1568	NA	-2	1433532	1433978	DCM	1000	14	6.6E-07	0	MeOH	1000	27	0	0	I	within gene(s) METDI1568;					NA	NA
METDI	1433633	Minus	METDI1568	NA	-2	1433532	1433978	NA	NA	NA	NA	NA	MeOH	1000	9	9e-05	0	I	within gene(s) METDI1568;					NA	NA
METDI	1433642	Minus	METDI1568	NA	-2	1433532	1433978	DCM	1000	23	3.9E-14	2	MeOH	1000	39	0	2	I	within gene(s) METDI1568;					NA	NA
METDI	1433648	Minus	METDI1568	NA	-2	1433532	1433978	DCM	1000	33	0	0	MeOH	1000	11	9e-05	0	I	within gene(s) METDI1568;					NA	NA
METDI	1434178	Plus	METDI1569	NA	3	1434273	1437746	DCM	1000	30	0	0	MeOH	1000	33	0	2	P	95nt upstream of gene METDI1569;	95	Validated			NA	NA
METDI	1434317	Minus	METDI1569	NA	3	1434273	1437746	NA	NA	NA	NA	NA	MeOH	1000	1	3.3E-05	0	Ai	antisense to gene(s) METDI1569;					NA	NA
METDI	1434318	Minus	METDI1569	NA	3	1434273	1437746	DCM	1000	16	0	1	NA	NA	NA	NA	NA	Ai	antisense to gene(s) METDI1569;					NA	NA
METDI	1437615	Minus	METDI1569	NA	3	1434273	1437746	NA	NA	NA	NA	NA	MeOH	1000	12	4.5E-09	0	Ai	antisense to gene(s) METDI1569;					NA	NA
METDI	1437663	Plus	METDI1570	greA	1	1437877	1438359	DCM	1000	945	0	2	MeOH	1000	314	0	2	IP	within gene(s) METDI1569; 214nt upstream of gene METDI1570;	214	Validated			NA	NME
METDI	1441289	Plus	METDI1575	NA	2	1441453	1442343	DCM	1000	21	0	0	NA	NA	NA	NA	NA	IP	within gene(s) METDI1574; 164nt upstream of gene METDI1575;	164	Validated			NA	Methione validated
METDI	1442163	Minus	METDI1575	NA	1	1441453	1442343	DCM	1000	12	1.2E-09	0	NA	NA	NA	NA	NA	Ai	antisense to gene(s) METDI1575;					NA	Methione validated
METDI	1442413	Plus	METDI1576	aroQ	3	1442460	1442915	DCM	1000	31	0	0	MeOH	1000	NA	0	0	P	47nt upstream of gene METDI1576;	47	Validated			NA	Methione validated
METDI	1443337	Minus	METDI1577	NA	3	1442934	1443404	DCM	1000	11	6.1E-09	0	NA	NA	NA	NA	NA	Ai	antisense to gene(s) METDI1577;					NA	NA
METDI	1444867	Plus	METDI1579	NA	1	1444834	1445541	DCM	1000	33	0	0	MeOH	1000	12	0	0	I	within gene(s) METDI1579;					NA	NA
METDI	1446255	Plus	METDI1581	NA	2	1446275	1446754	DCM	1000	17	0	0	NA	NA	NA	NA	NA	P	20nt upstream of gene METDI1581;	20	NA			NA	NA
METDI	1447137	Plus	METDI1582	NA	-3	1446824	1447483	DCM	1000	14	1.1E-10	0	MeOH	1000	NA	1.3E-05	0	Ai	antisense to gene(s) METDI1582;					NA	NA
METDI	1448116	Minus	METDI1584	-3	2	1447661	1448077	DCM	1000	119	0	1	MeOH	1000	37	0	1	P	39nt upstream of gene METDI1584;	39	Validated			NA	NME
METDI	1448393	Plus	METDI1585	NA	2	1448597	1452328	DCM	1000	57	0	0	NA	NA	NA	NA	NA	P	204nt upstream of gene METDI1585;	204	Validated			NA	NA
METDI	1448746	Minus	METDI1585	NA	2	1448597	1452328	NA	NA	NA	NA	NA	MeOH	1000	10	0.00012	0	Ai	antisense to gene(s) METDI1585;					NA	NA
METDI	1452320	Minus	METDI1585	NA	2	1448597	1452328	DCM	1000	22	0	0	NA	NA	NA	NA	NA	Ai	antisense to gene(s) METDI1585;					NA	NA
METDI	1452352	Plus	NA	NA				DCM	1000	135	0	0	MeOH	1000	19	0	0	O	-		Validated			NA	NA
METDI	1452356	Plus	NA	NA				DCM	1000	25	0	0	MeOH	1000	NA	0	0	O	-					NA	NA
METDI	1452360	Plus	NA	NA				DCM	1000	26	0	0	NA	NA	NA	NA	NA	O	-					NA	NA
METDI	1452363	Plus	NA	NA				NA	NA	NA	NA	NA	MeOH	1000	NA	0.00011	0	O	-					NA	NA
METDI	1453385	Plus	METDI1586	NA	2	1452662	1455646	DCM	1000	59	0	0	MeOH	1000	68	0	0	I	within gene(s) METDI1586;					NA	NA
METDI	1453393	Plus	METDI1586	NA	2	1452662	1455646	DCM	1000	9	2.1E-10	0	MeOH	1000	15	0	0	I	within gene(s) METDI1586;					NA	NA
METDI	1453587	Minus	METDI1586	NA	2	1452662	1455646	DCM	1000	20	0	0	MeOH	1000	5	3.6E-07	0	Ai	antisense to gene(s) METDI1586;					NA	NA
METDI	1453665	Minus	METDI1586	NA	2	1452662	1455646	DCM	1000	15	8.7E-07	0	NA	NA	NA	NA	NA	Ai	antisense to gene(s) METDI1586;					NA	NA
METDI	1453672	Minus	METDI1586	NA	2	1452662	1455646	DCM	1000	56	0	4	MeOH	1000	20	1.6E-13	0	Ai	antisense to gene(s) METDI1586;					NA	NA
METDI	1454340	Plus	METDI1586	NA	2	1452662	1455646	DCM	1000	11	1.8E-10	1	NA	NA	NA	NA	NA	I	within gene(s) METDI1586;					NA	NA
METDI	1454496	Plus	METDI1586	NA	2	1452662	1455646	DCM	1000	29	0	0	MeOH	1000	105	0	2	I	within gene(s) METDI1586;					NA	NA
METDI	1455308	Plus	METDI1586	NA	2	1452662	1455646	DCM	1000	79	0	0	MeOH	1000	25	0	0	I	within gene(s) METDI1586;					NA	NA
METDI	1455311	Plus	METDI1586	NA	2	1452662	1455646	DCM	1000	14	2.9E-09	0	NA	NA	NA	NA	NA	I	within gene(s) METDI1586;					NA	NA
METDI	1455360	Minus	METDI1586	NA	2	1452662	1455646	DCM	1000	17	2e-11	0	MeOH	1000	6	0	0	Ai	antisense to gene(s) METDI1586;					NA	NA
METDI	1455364	Minus	METDI1586	NA	2	1452662	1455646	DCM	1000	15	3.7E-08	1	NA	NA	NA	NA	NA	Ai	antisense to gene(s) METDI1586;					NA	NA
METDI	1455667	Plus	NA	NA				DCM	1000	155	0	0	MeOH	1000	171	0	0	O	-					NA	NA
METDI	1458490	Minus	NA	NA				DCM	1000	44	0	6	MeOH	1000	16	9.3E-10	0	O	-					NA	NA
METDI	1458559	Minus	NA	NA				NA	NA	NA	NA	NA	MeOH	1000	10	5.1E-05	2	O	-					NA	NA
METDI	1458561	Minus	NA	NA				DCM	1000	13	0.00012	0	NA	NA	NA	NA	NA	O	-					NA	NA
METDI	1458768	Minus	NA	NA				NA	NA	NA	NA	NA	MeOH	1000	1	1e-05	0	O	-					NA	NA
METDI	1459613	Plus	NA	NA				DCM	1000	13	3.8E-10	0	NA	NA	NA	NA	NA	O	-					NA	NA
METDI	1459953	Plus	NA	NA				DCM	1000	19	0	0	MeOH	1000	11	8.1E-11	0	O	-					NA	NA
METDI	1463029	Minus	METDI1594	NA	-3	1462268	1463398	DCM	1000	17	1.3E-10	2	MeOH	1000	12	1.5E-07	0	I	within gene(s) METDI1594;					NA	NA
METDI	1463036	Minus	METDI1594	NA	-3	1462268	1463398	DCM	1000	37	0	0	MeOH	1000	26	0	0	I	within gene(s) METDI1594;					NA	NA
METDI	1463594	Minus	METDI1594	NA	-3	1462268	1463398	NA	NA	NA	NA	NA	MeOH	1000	18	0	0	P	196nt upstream of gene METDI1594;	196	NA			NA	NA
METDI	1464245	Minus	METDI1595	NA	-1	1463827	1464309	NA	NA	NA	NA	NA	MeOH	1000	13	7.4E-14	0	I	within gene(s) METDI1595;					NA	NA
METDI	1464904	Plus	METDI1597	NA	3	1464921	1465256	DCM	1000	18	0	0	NA	NA	NA	NA	NA	P	17nt upstream of gene METDI1597;	17	Validated			DCM	NA
METDI	1465448	Minus	METDI1598	NA	1	1465357	1465587	DCM	1000	22	0	0	NA	NA	NA	NA	NA	Ai	antisense to gene(s) METDI1598; potential regulator RNA					DCM	NA
METDI	1465540	Plus	METDI1598	NA	1	1465357	1465587	DCM	1000	8	2.2E-11	0	NA	NA	NA	NA	NA	I	within gene(s) METDI1598 METDI1599;					DCM	NA
METDI	1466351	Plus	METDI1601	NA	-1	1466239	1467099	DCM	1000	2	3.1E-09	0	NA	NA	NA	NA	NA	Ai	antisense to gene(s) METDI1601;					NA	NA
METDI	1467103	Plus	METDI1602	NA	2	1467110	1468039	DCM	1000	31	0	0	MeOH	1000	10	0	0	P	7nt upstream of gene METDI1602;	7	NA			NA	NA
METDI	1468303	Plus	METDI1603	NA	2	1468331	1470193	DCM	1000	50	0	0	NA	NA	NA	NA	NA	P	28nt upstream of gene METDI1603;	28	NA			NA	NA
METDI	1468411	Minus	METDI1603	NA	2	1468331	1470193	NA	NA	NA	NA	NA	MeOH	1000	NA	1.1E-09	0	Ai	antisense to gene(s) METDI1603;					NA	NA
METDI	1468416	Minus	METDI1603	NA	2	1468331	1470193	DCM	1000	44	0	0	MeOH	1000	2	0	0	Ai	antisense to gene(s) METDI1603;					NA	NA
METDI	1468546	Plus	METDI1603	NA	2	1468331	1470193	DCM	1000	13	6.7E-11	0	NA	NA	NA	NA	NA	I	within gene(s) METDI1603;					NA	NA
METDI	1469731	Minus	METDI1603	NA	2	1468331	1470193	DCM	1000	70	0	0	MeOH	1000	89	0	0	Ai	antisense to gene(s) METDI1603;					NA	NA
METDI	1470562	Minus	METDI1604	NA	-3	1470305	1470736	DCM	1000	10	6.9E-05	0	NA	NA	NA	NA	NA	I	within gene(s) METDI1604;					NA	NA
METDI	1470757	Minus	METDI1604	NA	-3	1470305	1470736	DCM	1000	394	0	3	MeOH	1000	20	0	1	P	21nt upstream of gene METDI1604;	21	NA			NA	NA
METDI	1471092	Plus	METDI1605	NA	1	1471213	1471473	DCM	1000	21	8.2E-12	3	NA	NA	NA	NA	NA	P	121nt upstream of gene METDI1605;	121	Validated			NA	NA
METDI	1471186	Plus	METDI1605	NA	1	1471213	1471473	DCM	1000	319	0	0	MeOH	1000	252	0	0	P	27nt upstream of gene METDI1605;	27	Validated			NA	NA
METDI	1472082	Minus	METDI1606	NA	-1	1471612	1472730	DCM	1000	19	0	0	MeOH	1000	7	5.1E-12	0	I	within gene(s) METDI1606;					NA	NA
METDI	1472102	Minus	METDI1606	NA	-1	1471612	1472730	NA	NA	NA	NA	NA	MeOH	1000	13	7.2E-12	0	I	within gene(s) METDI1606;					NA	NA
METDI	1473035	Minus	NA	NA				DCM	1000	17	8e-12	0	NA	NA	NA	NA	NA	O	-					NA	NA
METDI	1473281	Minus	METDI1607	NA	3	1473246	1473431	DCM	1000	72	0	1	MeOH	1000	14	1.6E-13	1	Ai	antisense to gene(s) METDI1607;					NA	NA
METDI	1474254	Plus	METDI1608	NA	-3	1473500	1475911	DCM	1000	56	0	0	MeOH	1000	86	0	0	Ai	antisense to gene(s) METDI1608;					NA	NA
METDI	1474540	Minus	METDI1608	NA	-3	1473500	1475911	DCM	1000	13	1.4E-15	0	NA	NA	NA	NA	NA	I	within gene(s) METDI1608;					NA	NA
METDI	1476354	Minus	METDI1609	NA	-2	1475925	1476332	DCM	1000	252	0	0	MeOH	1000	8	0	0	P	22nt upstream of gene METDI1609;	22	Validated			NA	NA
METDI	1476764	Minus	METDI1610	NA	-1	1476436	1476639	DCM	1000	15	6.5E-11	0	NA	NA	NA	NA	NA	IP	within gene(s) METDI1611; 125nt upstream of gene METDI1610;	125	Validated			NA	NA
METDI	1477178	Minus	METDI1611	NA	-2	1476714	1477625	DCM	1000	20	0	0	MeOH	1000	27	0	0	I	within gene(s) METDI1611;					NA	NA
METDI	1477607	Minus	METDI1611	NA	-2	1476714	1477625	DCM	1000	10	3.9E-09	0	NA	NA	NA	NA	NA	I	within gene(s) METDI1611;					NA	NA
METDI	1477622	Plus	METDI1611	NA	-2	1476714	1477625	DCM	1000	10	7.8E-05	0	MeOH	1000	NA	6.7E-05	0	Ai	antisense to gene(s) METDI1611;					NA	NA
METDI	1477636	Plus	NA	NA				DCM	1000	21	1.4E-13	1	NA	NA	NA	NA	NA	O	-					NA	NA
METDI	1478287	Minus	METDI1612	NA	-3	1477976	1478413	DCM	1000	10	3.1E-08	0	MeOH	1000	10	6.8E-09	0	I	within gene(s) METDI1612;					NA	NA
METDI	1478290	Minus	METDI1612	NA	-3	1477976	1478413	DCM	1000	11	3.1E-09	0	MeOH	1000	16	6.4E-16	0	I	within gene(s) METDI1612;					NA	NA
METDI	1481505	Plus	NA	NA				DCM	1000	5	1.1E-05	0	MeOH	1000	13	3.3E-11	0	O	-					NA	NA
METDI	1481688	Minus	NA	NA				DCM	1000	19	0	0	NA	NA	NA	NA	NA	O	-					NA	NA
METDI	1482338	Minus	METDI1617	NA	-3	1481936	1484212	DCM	1000	11	3.7E-11	0	MeOH	1000	16	0	0	I	within gene(s) METDI1617;					NA	NA
METDI	1482532	Minus	METDI1617	NA	-3	1481936	1484212	DCM	1000	10	1.3E-08	0	NA	NA	NA	NA	NA	I	within gene(s) METDI1617;					NA	NA
METDI	1482759	Minus	METDI1617	NA	-3	1481936	1484212	DCM	1000	14	2.2E-12	0	MeOH	1000	12	5.7E-11	0	I	within gene(s) METDI1617;					NA	NA
METDI	1483182	Plus	METDI1617	NA	-3	1481936	1484212	DCM	1000	13	3.9E-08	0	MeOH	1000	13	2e-10	0	Ai	antisense to gene(s) METDI1617;					NA	NA
METDI	1483336	Minus	METDI1617	NA	-3	1481936	1484212	DCM	1000	14	3.5E-12	0	MeOH	1000	7	9e-12	0	I	within gene(s) METDI1617;					NA	NA
METDI	1484228	Minus	METDI1617	NA	-3	1481936	1484212	DCM	1000	34	0	0	NA	NA	NA	NA	NA	P	16nt upstream of gene METDI1617;	16	Validated			NA	NA
METDI	1484352	Plus	METDI1618	NA	1	1484434	1484748	DCM	1000	10	1.9E-07	0	NA	NA	NA	NA	NA	P	82nt upstream of gene METDI1618;	82	NA			NA	NA
METDI	1484811	Plus	METDI1619	NA	2	1485056	1485283	DCM	1000	10	1.3E-09	0	NA	NA	NA	NA	NA	P	245nt upstream of gene METDI1619;	245	NA			NA	NA
METDI	1485293	Plus	METDI1620	NA	1	1485445	1485615	DCM	1000	116	0	1	MeOH	1000	49	0	0	P	152nt upstream of gene METDI1620;	152	NA			NA	NA
METDI	1485557	Minus	METDI1620	NA	1	1485445	1485615	NA	NA	NA	NA	NA	MeOH	1000	NA	7.4E-09	0	Ai	antisense to gene(s) METDI1620;					NA	NA
METDI	1485962	Minus	METDI1621	NA	-2	1485858	1486109	DCM	1000	4	2.5E-05	0	MeOH	1000	NA	6.4E-06	0	I	within gene(s) METDI1621;					NA	NA
METDI	1485968	Minus	METDI1621	NA	-2	1485858	1486109	DCM	1000	NA	3.9E-13	0	MeOH	1000	NA	1.3E-07	0	I	within gene(s) METDI1621;					NA	NA
METDI	1486359	Minus	METDI1621	NA	-2	1485858	1486109	DCM	1000	107	0	0	MeOH	1000	17	2.8E-13	0	P	250nt upstream of gene METDI1621;	250	Validated			NA	NA
METDI	1486434	Minus	METDI1622	NA	-1	1486420	1486632	DCM	1000	15	3.8E-09	0	NA	NA	NA	NA	NA	I	within gene(s) METDI1622;					NA	NA
METDI	1486595	Minus	METDI1622	NA	-1	1486420	1486632	NA	NA	NA	NA	NA	MeOH	1000	17	3e-13	0	I	within gene(s) METDI1622;					NA	NA
METDI	1487078	Plus	METDI1623	NA	-2	1487067	1487522	DCM	1000	8	1.4E-07	0	NA	NA	NA	NA	NA	Ai	antisense to gene(s) METDI1623;					NA	NA
METDI	1488602	Plus	METDI1626	NA	3	1488846	1489277	DCM	1000	25	0	0	MeOH	1000	76	0	0	P	244nt upstream of gene METDI1626;	244	NA			NA	NA
METDI	1488854	Minus	METDI1626	NA	3	1488846	1489277	NA	NA	NA	NA	NA	MeOH	1000	12	2.5E-10	0	Ai	antisense to gene(s) METDI1626;					NA	NA
METDI	1488882	Plus	METDI1626	NA	3	1488846	1489277	DCM	1000	13	2.6E-08	2	NA	NA	NA	NA	NA	I	within gene(s) METDI1626;					NA	NA
METDI	1489266	Plus	METDI1626	NA	3	1488846	1489277	DCM	1000	4	1.9E-05	0	MeOH	1000	26	0	0	I	within gene(s) METDI1626;					NA	NA
METDI	1489556	Minus	NA	NA				DCM	1000	19	0	0	NA	NA	NA	NA	NA	O	-					NA	NA
METDI	1490352	Minus	NA	NA				DCM	1000	11	1.7E-11	0	MeOH	1000	10	5.1E-14	0	O	-					NA	NA
METDI	1493171	Plus	NA	NA				DCM	1000	10	5.9E-08	0	NA	NA	NA	NA	NA	O	-					NA	NA
METDI	1493332	Minus	METDI1629	NA	-1	1493218	1494438	DCM	1000	32	0	0	MeOH	1000	11	0	0	I	within gene(s) METDI1629;					NA	NA
METDI	1493339	Minus	METDI1629	NA	-1	1493218	1494438	DCM	1000	40	0	0	MeOH	1000	NA	0	0	I	within gene(s) METDI1629;					NA	NA
METDI	1493391	Plus	METDI1629	NA	-1	1493218	1494438	DCM	1000	30	0	0	NA	NA	NA	NA	NA	Ai	antisense to gene(s) METDI1629;					NA	NA
METDI	1494353	Minus	METDI1629	NA	-1	1493218	1494438	NA	NA	NA	NA	NA	MeOH	1000	13	0	0	I	within gene(s) METDI1629;					NA	NA
METDI	1494482	Minus	METDI1629	NA	-1	1493218	1494438	DCM	1000	17	0	0	MeOH	1000	18	0	0	P	44nt upstream of gene METDI1629;	44	NA			NA	NA
METDI	1495262	Plus	METDI1631	NA	-1	1495231	1495563	DCM	1000	16	2.3E-12	0	MeOH	1000	NA	0	0	Ai	antisense to gene(s) METDI1631;					NA	NA
METDI	1495400	Plus	METDI1631	NA	-1	1495231	1495563	DCM	1000	10	2.7E-06	2	NA	NA	NA	NA	NA	Ai	antisense to gene(s) METDI1631;					NA	NA
METDI	1495401	Plus	METDI1631	NA	-1	1495231	1495563	NA	NA	NA	NA	NA	MeOH	1000	12	1.6E-07	1	Ai	antisense to gene(s) METDI1631;					NA	NA
METDI	1495488	Minus	METDI1631	NA	-1	1495231	1495563	DCM	1000	81	0	0	MeOH	1000	NA	0	0	I	within gene(s) METDI1631;					NA	NA
METDI	1497515	Minus	METDI1633	NA	-2	1497360	1497872	DCM	1000	15	0	0	NA	NA	NA	NA	NA	I	within gene(s) METDI1633;					NA	NA
METDI	1497617	Minus	METDI1633	NA	-2	1497360	1497872	DCM	1000	10	2.1E-08	0	NA	NA	NA	NA	NA	I	within gene(s) METDI1633;					NA	NA
METDI	1497640	Minus	METDI1633	NA	-2	1497360	1497872	DCM	1000	17	0	0	MeOH	1000	15	0	0	I	within gene(s) METDI1633;					NA	NA
METDI	1497644	Minus	METDI1633	NA	-2	1497360	1497872	DCM	1000	16	5.6E-15	0	NA	NA	NA	NA	NA	I	within gene(s) METDI1633;					NA	NA
METDI	1497715	Minus	METDI1633	NA	-2	1497360	1497872	DCM	1000	10	2.1E-08	0	NA	NA	NA	NA	NA	I	within gene(s) METDI1633;					NA	NA
METDI	1498555	Minus	METDI1634	NA	-3	1497968	1498465	DCM	1000	15	2.8E-12	0	NA	NA	NA	NA	NA	P	90nt upstream of gene METDI1634;	90	Validated			NA	NA
METDI	1498785	Minus	NA	NA				DCM	1000	92	0	0	MeOH	1000	21	0	0	O	-		Validated			NA	NA
METDI	1500068	Plus	METDI1635	NA	-2	1498818	1500236	DCM	1000	10	2.6E-07	0	NA	NA	NA	NA	NA	Ai	antisense to gene(s) METDI1635;					NA	NA
METDI	1500515	Plus	NA	NA				DCM	1000	21	0	0	MeOH	1000	18	0	0	O	-					NA	NA
METDI	1500690	Minus	NA	NA				DCM	1000	10	5.5E-08	0	MeOH	1000	8	1.9E-10	0	O	-					NA	NA
METDI	1500694	Minus	NA	NA				DCM	1000	18	0	2	MeOH	1000	29	0	0	O	-					NA	NA
METDI	1501159	Plus	METDI1636	NA	1	1501348	1501845	DCM	1000	19	0	0	NA	NA	NA	NA	NA	P	189nt upstream of gene METDI1636;	189	NA			NA	NA
METDI	1503105	Minus	METDI1638	NA	-1	1502560	1502976	NA	NA	NA	NA	NA	MeOH	1000	14	1.9E-14	0	PAi	129nt upstream of gene METDI1638; antisense to gene(s) METDI1639;	129	Validated			NA	NA
METDI	1503879	Minus	METDI1640	NA	1	1503367	1504119	DCM	1000	11	1.4E-06	0	NA	NA	NA	NA	NA	Ai	antisense to gene(s) METDI1640;					NA	NA
METDI	1503922	Plus	METDI1640	NA	1	1503367	1504119	DCM	1000	27	0	0	MeOH	1000	33	0	0	I	within gene(s) METDI1640;					NA	NA
METDI	1504271	Minus	METDI1641	NA	2	1504262	1504666	DCM	1000	18	2.7E-11	0	NA	NA	NA	NA	NA	Ai	antisense to gene(s) METDI1641;					NA	NA
METDI	1504759	Minus	NA	NA				DCM	1000	10	0.00014	0	NA	NA	NA	NA	NA	O	-					NA	NA
METDI	1504980	Minus	METDI1642	NA	1	1504960	1505970	DCM	1000	10	9.5E-05	0	MeOH	1000	22	0	0	Ai	antisense to gene(s) METDI1642;					NA	NA
METDI	1504985	Minus	METDI1642	NA	1	1504960	1505970	DCM	1000	47	0	0	MeOH	1000	65	0	0	Ai	antisense to gene(s) METDI1642;					NA	NA
METDI	1505763	Plus	METDI1642	NA	1	1504960	1505970	NA	NA	NA	NA	NA	MeOH	1000	NA	2e-11	0	I	within gene(s) METDI1642;					NA	NA
METDI	1505765	Plus	METDI1642	NA	1	1504960	1505970	DCM	1000	11	9.3E-07	0	NA	NA	NA	NA	NA	I	within gene(s) METDI1642;					NA	NA
METDI	1506040	Minus	NA	NA				DCM	1000	5	0	0	MeOH	1000	NA	0	0	O	-					NA	NA
METDI	1506160	Plus	METDI1643	NA	2	1506209	1506769	DCM	1000	23	0	0	MeOH	1000	NA	3.8E-07	0	P	49nt upstream of gene METDI1643;	49	NA			NA	NA
METDI	1506220	Minus	METDI1643	NA	2	1506209	1506769	DCM	1000	47	0	0	MeOH	1000	7	4.7E-10	0	Ai	antisense to gene(s) METDI1643;					NA	NA
METDI	1506364	Minus	METDI1643	NA	2	1506209	1506769	DCM	1000	14	3.9E-10	0	MeOH	1000	14	5.6E-10	0	Ai	antisense to gene(s) METDI1643;					NA	NA
METDI	1506757	Minus	METDI1643	NA	2	1506209	1506769	NA	NA	NA	NA	NA	MeOH	1000	NA	2.7E-06	0	Ai	antisense to gene(s) METDI1643;					NA	NA
METDI	1507498	Minus	METDI1645	NA	-3	1507388	1507717	NA	NA	NA	NA	NA	MeOH	1000	NA	5.5E-07	0	I	within gene(s) METDI1645;					NA	NA
METDI	1507680	Minus	METDI1645	NA	-3	1507388	1507717	DCM	1000	20	0	0	NA	NA	NA	NA	NA	I	within gene(s) METDI1645;					NA	NA
METDI	1507811	Minus	METDI1645	NA	-3	1507388	1507717	DCM	1000	763	0	0	MeOH	1000	NA	0	0	P	94nt upstream of gene METDI1645;	94	Validated			NA	NA
METDI	1507851	Minus	METDI1645	NA	-3	1507388	1507717	DCM	1000	17	8.1E-11	0	NA	NA	NA	NA	NA	P	134nt upstream of gene METDI1645;	134	Validated			NA	NA
METDI	1507869	Plus	METDI1646	NA	1	1507861	1508112	DCM	1000	2	1.1E-06	0	NA	NA	NA	NA	NA	I	within gene(s) METDI1646;					NA	NA
METDI	1507989	Minus	METDI1646	NA	1	1507861	1508112	DCM	1000	13	1.9E-07	0	NA	NA	NA	NA	NA	Ai	antisense to gene(s) METDI1646;					NA	NA
METDI	1508341	Plus	METDI1647	NA	1	1508287	1510446	DCM	1000	26	0	0	MeOH	1000	NA	0	0	I	within gene(s) METDI1647;					NA	NA
METDI	1508391	Minus	METDI1647	NA	1	1508287	1510446	DCM	1000	85	0	0	MeOH	1000	14	0	0	Ai	antisense to gene(s) METDI1647;					NA	NA
METDI	1509116	Plus	METDI1647	NA	1	1508287	1510446	DCM	1000	11	3.5E-10	0	NA	NA	NA	NA	NA	I	within gene(s) METDI1647;					NA	NA
METDI	1509487	Plus	METDI1647	NA	1	1508287	1510446	DCM	1000	16	0	0	NA	NA	NA	NA	NA	I	within gene(s) METDI1647;					NA	NA
METDI	1509598	Plus	METDI1647	NA	1	1508287	1510446	DCM	1000	26	0	0	MeOH	1000	20	0	0	I	within gene(s) METDI1647;					NA	NA
METDI	1510018	Plus	METDI1647	NA	1	1508287	1510446	DCM	1000	10	2.5E-08	0	NA	NA	NA	NA	NA	I	within gene(s) METDI1647;					NA	NA
METDI	1510650	Plus	NA	NA				DCM	1000	18	0	0	MeOH	1000	4	0	0	O	-					NA	NA
METDI	1510655	Plus	NA	NA				DCM	1000	15	0	0	MeOH	1000	8	1.1E-10	0	O	-					NA	NA
METDI	1511167	Plus	METDI1649	NA	2	1511291	1511611	DCM	1000	192	0	0	MeOH	1000	181	0	0	P	124nt upstream of gene METDI1649;	124	Validated			NA	NA
METDI	1511826	Plus	NA	NA				DCM	1000	17	0	0	NA	NA	NA	NA	NA	O	-					NA	NA
METDI	1511966	Minus	NA	NA				DCM	1000	9	1.4E-05	0	NA	NA	NA	NA	NA	O	-					NA	NA
METDI	1511971	Minus	NA	NA				DCM	1000	18	1.1E-13	0	NA	NA	NA	NA	NA	O	-					NA	NA
METDI	1512688	Plus	NA	NA				NA	NA	NA	NA	NA	MeOH	1000	9	3.2E-08	0	O	-					NA	NA
METDI	1512732	Minus	NA	NA				DCM	1000	13	2.7E-05	0	NA	NA	NA	NA	NA	O	-					NA	NA
METDI	1512900	Minus	NA	NA				DCM	1000	3	0.0082	0	NA	NA	NA	NA	NA	O	-					NA	NA
METDI	1513122	Minus	NA	NA				DCM	1000	23	0.00034	0	MeOH	1000	9	0.00018	0	O	-					NA	NA
METDI	1513131	Minus	NA	NA				DCM	1000	424	0	4	MeOH	1000	315	0	4	O	-					NA	NA
METDI	1513138	Minus	NA	NA				DCM	1000	3405	0	3	MeOH	1000	1998	0	3	O	-					NA	NA
METDI	1513678	Plus	METDI1651	NA	1	1513315	1514073	DCM	1000	18	0	0	NA	NA	NA	NA	NA	I	within gene(s) METDI1651;					NA	NA
METDI	1514507	Minus	METDI1652	NA	3	1514073	1516442	DCM	1000	6	1.4E-05	0	NA	NA	NA	NA	NA	Ai	antisense to gene(s) METDI1652;					NA	NA
METDI	1515522	Minus	METDI1652	NA	3	1514073	1516442	DCM	1000	30	0	0	MeOH	1000	NA	3.8E-13	0	Ai	antisense to gene(s) METDI1652;					NA	NA
METDI	1516355	Minus	METDI1652	NA	3	1514073	1516442	DCM	1000	19	0	0	MeOH	1000	13	0	0	Ai	antisense to gene(s) METDI1652;					NA	NA
METDI	1516835	Plus	METDI1653	NA	1	1516384	1517667	NA	NA	NA	NA	NA	MeOH	1000	0	2.7E-06	0	I	within gene(s) METDI1653;					NA	NA
METDI	1517466	Minus	METDI1653	NA	1	1516384	1517667	DCM	1000	13	1.7E-09	2	NA	NA	NA	NA	NA	Ai	antisense to gene(s) METDI1653;					NA	NA
METDI	1517468	Minus	METDI1653	NA	1	1516384	1517667	NA	NA	NA	NA	NA	MeOH	1000	23	0	2	Ai	antisense to gene(s) METDI1653;					NA	NA
METDI	1517472	Minus	METDI1653	NA	1	1516384	1517667	DCM	1000	29	0	0	MeOH	1000	22	0	0	Ai	antisense to gene(s) METDI1653;					NA	NA
METDI	1517825	Minus	METDI1654	NA	3	1517664	1519508	DCM	1000	11	1.2E-08	0	NA	NA	NA	NA	NA	Ai	antisense to gene(s) METDI1654;					NA	NA
METDI	1517838	Plus	METDI1654	NA	3	1517664	1519508	DCM	1000	19	7.6E-12	0	MeOH	1000	1	3.7E-07	0	I	within gene(s) METDI1654;					NA	NA
METDI	1518276	Plus	METDI1654	NA	3	1517664	1519508	DCM	1000	16	0	0	MeOH	1000	12	1.5E-11	0	I	within gene(s) METDI1654;					NA	NA
METDI	1518866	Minus	METDI1654	NA	3	1517664	1519508	DCM	1000	10	4.4E-08	0	NA	NA	NA	NA	NA	Ai	antisense to gene(s) METDI1654;					NA	NA
METDI	1519762	Plus	NA	NA				DCM	1000	12	3.3E-13	0	NA	NA	NA	NA	NA	O	-					NA	NA
METDI	1520635	Plus	METDI1657	NA	3	1520589	1520795	NA	NA	NA	NA	NA	MeOH	1000	11	1.1E-10	1	I	within gene(s) METDI1657;					NA	NA
METDI	1520636	Plus	METDI1657	NA	3	1520589	1520795	DCM	1000	6	1.9E-09	0	NA	NA	NA	NA	NA	I	within gene(s) METDI1657;					NA	NA
METDI	1521872	Minus	NA	NA				DCM	1000	16	0	0	NA	NA	NA	NA	NA	O	-					NA	NA
METDI	1521879	Minus	NA	NA				DCM	1000	11	4.9E-12	0	NA	NA	NA	NA	NA	O	-					NA	NA
METDI	1522338	Plus	NA	NA				DCM	1000	10	1.4E-07	0	NA	NA	NA	NA	NA	O	-					NA	NA
METDI	1522408	Minus	NA	NA				DCM	1000	43	0	1	MeOH	1000	15	0	0	O	-					NA	NA
METDI	1522423	Plus	NA	NA				DCM	1000	11	2.1E-09	0	NA	NA	NA	NA	NA	O	-					NA	NA
METDI	1522429	Plus	NA	NA				DCM	1000	9	2.1E-09	1	NA	NA	NA	NA	NA	O	-					NA	NA
METDI	1522899	Minus	NA	NA				DCM	1000	11	1e-05	0	NA	NA	NA	NA	NA	O	-					NA	NA
METDI	1522902	Minus	NA	NA				DCM	1000	33	0	0	MeOH	1000	27	0	0	O	-					NA	NA
METDI	1523464	Minus	METDI1658	NA	3	1523061	1523810	DCM	1000	12	1.1E-07	0	NA	NA	NA	NA	NA	Ai	antisense to gene(s) METDI1658;					NA	NA
METDI	1523504	Minus	METDI1658	NA	3	1523061	1523810	DCM	1000	11	5.1E-07	0	NA	NA	NA	NA	NA	Ai	antisense to gene(s) METDI1658;					NA	NA
METDI	1525632	Plus	NA	NA				NA	NA	NA	NA	NA	MeOH	1000	2	3.4E-09	0	O	-					NA	NA
METDI	1527182	Minus	METDI1662	NA	-2	1526229	1527239	NA	NA	NA	NA	NA	MeOH	1000	10	1.3E-09	0	I	within gene(s) METDI1662;					NA	NA
METDI	1528363	Minus	METDI1663	NA	3	1527435	1528358	DCM	1000	16	0	0	NA	NA	NA	NA	NA	Ad	antisense to gene(s) METDI1663 (6nt downstream);					NA	NA
METDI	1528617	Plus	METDI1664	NA	1	1528636	1529220	DCM	1000	12	2.8E-10	0	NA	NA	NA	NA	NA	P	19nt upstream of gene METDI1664;	19	NA			NA	NA
METDI	1530554	Minus	METDI1665	NA	3	1530039	1530566	NA	NA	NA	NA	NA	MeOH	1000	25	0	0	Ai	antisense to gene(s) METDI1665;					NA	NA
METDI	1530694	Minus	NA	NA				DCM	1000	54	0	0	NA	NA	NA	NA	NA	O	-					NA	NA
METDI	1533131	Minus	METDI1667	NA	1	1532536	1533492	NA	NA	NA	NA	NA	MeOH	1000	9	3.8E-09	0	Ai	antisense to gene(s) METDI1667;					NA	NA
METDI	1538444	Minus	METDI1672	NA	-3	1538105	1539148	DCM	1000	35	0	0	MeOH	1000	16	0	0	I	within gene(s) METDI1672;					NA	NA
METDI	1539169	Minus	METDI1672	NA	-3	1538105	1539148	DCM	1000	15	3.5E-09	0	MeOH	1000	16	0	1	P	21nt upstream of gene METDI1672;	21	Validated			NA	NA
METDI	1539286	Plus	METDI1673	NA	2	1539359	1540411	DCM	1000	17	1.8E-13	0	NA	NA	NA	NA	NA	P	73nt upstream of gene METDI1673;	73	Validated			NA	NA
METDI	1541237	Plus	METDI1675	NA	-2	1540587	1542119	DCM	1000	21	0	2	MeOH	1000	9	0.0002	0	Ai	antisense to gene(s) METDI1675;					NA	NA
METDI	1541242	Plus	METDI1675	NA	-2	1540587	1542119	DCM	1000	8	0.00045	0	MeOH	1000	9	1.1E-05	0	Ai	antisense to gene(s) METDI1675;					NA	NA
METDI	1541352	Plus	METDI1675	NA	-2	1540587	1542119	NA	NA	NA	NA	NA	MeOH	1000	11	4.7E-05	0	Ai	antisense to gene(s) METDI1675;					NA	NA
METDI	1541354	Plus	METDI1675	NA	-2	1540587	1542119	DCM	1000	26	0	2	NA	NA	NA	NA	NA	Ai	antisense to gene(s) METDI1675;					NA	NA
METDI	1541788	Plus	METDI1675	NA	-2	1540587	1542119	NA	NA	NA	NA	NA	MeOH	1000	10	2.4E-05	0	Ai	antisense to gene(s) METDI1675;					NA	NA
METDI	1542115	Minus	METDI1675	NA	-2	1540587	1542119	DCM	1000	21	0	0	NA	NA	NA	NA	NA	I	within gene(s) METDI1675;					NA	NA
METDI	1542120	Minus	METDI1675	NA	-2	1540587	1542119	DCM	1000	11	6.5E-08	0	NA	NA	NA	NA	NA	P	1nt upstream of gene METDI1675;	1	NA			NA	NA
METDI	1544386	Minus	METDI1678	NA	-1	1544026	1544679	DCM	1000	14	0	0	MeOH	1000	22	0	0	I	within gene(s) METDI1678;					NA	NA
METDI	1544431	Plus	METDI1678	NA	-1	1544026	1544679	DCM	1000	14	8.4E-15	0	MeOH	1000	33	0	1	Ai	antisense to gene(s) METDI1678;					NA	NA
METDI	1544711	Minus	METDI1678	NA	-1	1544026	1544679	DCM	1000	26	0	0	NA	NA	NA	NA	NA	IP	within gene(s) METDI1679; 32nt upstream of gene METDI1678;	32	Validated			NA	NA
METDI	1545406	Plus	METDI1681	NA	2	1545446	1547356	DCM	1000	38	0	1	NA	NA	NA	NA	NA	P	40nt upstream of gene METDI1681;	40	NA			NA	NA
METDI	1545699	Minus	METDI1681	NA	2	1545446	1547356	DCM	1000	10	7.2E-09	0	NA	NA	NA	NA	NA	Ai	antisense to gene(s) METDI1681;					NA	NA
METDI	1547948	Minus	METDI1682	NA	-2	1547415	1547876	DCM	1000	19	0	0	NA	NA	NA	NA	NA	P	72nt upstream of gene METDI1682;	72	NA			NA	NA
METDI	1548444	Minus	METDI1684	NA	-3	1548242	1549195	NA	NA	NA	NA	NA	MeOH	1000	24	0	1	I	within gene(s) METDI1684;					NA	NA
METDI	1548474	Minus	METDI1684	NA	-3	1548242	1549195	NA	NA	NA	NA	NA	MeOH	1000	8	7.9E-11	0	I	within gene(s) METDI1684;					NA	NA
METDI	1548815	Plus	METDI1684	NA	-3	1548242	1549195	DCM	1000	0	2.1E-08	0	NA	NA	NA	NA	NA	Ai	antisense to gene(s) METDI1684;					NA	NA
METDI	1549470	Minus	NA	NA				NA	NA	NA	NA	NA	MeOH	1000	6	1.1E-07	0	O	-					NA	NA
METDI	1550014	Plus	METDI1686	NA	3	1550052	1551104	DCM	1000	45	0	2	MeOH	1000	22	0	0	P	38nt upstream of gene METDI1686;	38	Validated			NA	NA
METDI	1551037	Minus	METDI1686	NA	3	1550052	1551104	DCM	1000	9	1.3E-07	0	NA	NA	NA	NA	NA	Ai	antisense to gene(s) METDI1686;					NA	NA
METDI	1552163	Plus	METDI1687	NA	1	1551139	1552272	DCM	1000	10	2.7E-07	0	NA	NA	NA	NA	NA	I	within gene(s) METDI1687;					NA	NA
METDI	1552252	Minus	METDI1687	NA	1	1551139	1552272	DCM	1000	9	1.1E-06	0	NA	NA	NA	NA	NA	Ai	antisense to gene(s) METDI1687;					NA	NA
METDI	1552604	Plus	NA	NA				DCM	1000	14	5.1E-12	0	MeOH	1000	12	3.2E-09	0	O	-					NA	NA
METDI	1553073	Minus	METDI1688	NA	-3	1552673	1552933	DCM	1000	719	0	4	MeOH	1000	188	0	0	IP	within gene(s) METDI1689; 140nt upstream of gene METDI1688;	140	Validated			NA	NA
METDI	1553155	Minus	METDI1688	NA	-3	1552673	1552933	DCM	1000	14	2.5E-08	1	NA	NA	NA	NA	NA	IP	within gene(s) METDI1689; 222nt upstream of gene METDI1688;	222	Validated			NA	NA
METDI	1553275	Plus	METDI1689	NA	-1	1552981	1553538	DCM	1000	12	4.7E-08	0	NA	NA	NA	NA	NA	Ai	antisense to gene(s) METDI1689;					NA	NA
METDI	1554373	Minus	METDI1690	NA	-1	1553857	1554354	DCM	1000	16	0	0	NA	NA	NA	NA	NA	P	19nt upstream of gene METDI1690;	19	NA			NA	NA
METDI	1555175	Minus	METDI1691	NA	-2	1554723	1556207	DCM	1000	17	1.4E-15	0	NA	NA	NA	NA	NA	I	within gene(s) METDI1691;					NA	NA
METDI	1555818	Plus	METDI1691	NA	-2	1554723	1556207	DCM	1000	10	0.00051	0	MeOH	1000	12	1.5E-07	0	Ai	antisense to gene(s) METDI1691;					NA	NA
METDI	1556392	Plus	METDI1692	NA	-3	1556327	1556569	DCM	1000	108	0	2	MeOH	1000	78	0	2	Ai	antisense to gene(s) METDI1692;					NA	NA
METDI	1556398	Plus	METDI1692	NA	-3	1556327	1556569	DCM	1000	48	0	3	NA	NA	NA	NA	NA	Ai	antisense to gene(s) METDI1692;					NA	NA
METDI	1556400	Plus	METDI1692	NA	-3	1556327	1556569	NA	NA	NA	NA	NA	MeOH	1000	40	0	3	Ai	antisense to gene(s) METDI1692;					NA	NA
METDI	1556783	Minus	METDI1692	NA	-3	1556327	1556569	NA	NA	NA	NA	NA	MeOH	1000	37	0	0	P	214nt upstream of gene METDI1692;	214	Validated			NA	NA
METDI	1557045	Minus	METDI1693	NA	-3	1556837	1557025	DCM	1000	65	0	0	MeOH	1000	45	0	0	P	20nt upstream of gene METDI1693;	20	NA			NA	NA
METDI	1557134	Plus	METDI1694	NA	1	1557211	1557396	NA	NA	NA	NA	NA	MeOH	1000	87	0	3	P	77nt upstream of gene METDI1694;	77	Validated			NA	NA
METDI	1557933	Plus	NA	NA				DCM	1000	31	0	1	NA	NA	NA	NA	NA	O	-					NA	NA
METDI	1557934	Plus	NA	NA				NA	NA	NA	NA	NA	MeOH	1000	10	1.2E-08	1	O	-					NA	NA
METDI	1557941	Plus	NA	NA				DCM	1000	11	1.1E-07	0	NA	NA	NA	NA	NA	O	-					NA	NA
METDI	1557956	Minus	NA	NA				DCM	1000	10	1.7E-07	0	MeOH	1000	10	1.2E-07	0	O	-					NA	NA
METDI	1557995	Minus	NA	NA				DCM	1000	11	2.3E-08	0	NA	NA	NA	NA	NA	O	-					NA	NA
METDI	1558001	Minus	NA	NA				DCM	1000	51	0	0	MeOH	1000	11	0	0	O	-					NA	NA
METDI	1558783	Minus	NA	NA				NA	NA	NA	NA	NA	MeOH	1000	NA	0	1	O	-					NA	NA
METDI	1558792	Minus	NA	NA				NA	NA	NA	NA	NA	MeOH	1000	188	0	1	O	-					NA	NA
METDI	1558911	Minus	METDI1696	NA	-1	1558825	1559607	NA	NA	NA	NA	NA	MeOH	1000	NA	9.3E-05	0	I	within gene(s) METDI1696;					NA	NA
METDI	1558914	Minus	METDI1696	NA	-1	1558825	1559607	DCM	1000	30	0	0	MeOH	1000	26	0	0	I	within gene(s) METDI1696;					NA	NA
METDI	1558969	Plus	METDI1696	NA	-1	1558825	1559607	NA	NA	NA	NA	NA	MeOH	1000	10	3.1E-09	0	Ai	antisense to gene(s) METDI1696;					NA	NA
METDI	1559760	Minus	METDI1696	NA	-1	1558825	1559607	DCM	1000	38	0	0	MeOH	1000	47	0	2	P	153nt upstream of gene METDI1696;	153	Validated			NA	NA
METDI	1560382	Plus	METDI1697	NA	3	1560162	1561001	DCM	1000	5	4.4E-10	0	NA	NA	NA	NA	NA	I	within gene(s) METDI1697;					MeOH	NA
METDI	1560760	Minus	METDI1697	NA	3	1560162	1561001	DCM	1000	12	6.2E-07	0	MeOH	1000	13	6.1E-11	0	Ai	antisense to gene(s) METDI1697; interne peu probable que ARNs					MeOH	NA
METDI	1561262	Minus	METDI1698	NA	1	1561069	1562784	DCM	1000	10	3.3E-05	0	NA	NA	NA	NA	NA	Ai	antisense to gene(s) METDI1698;					NA	NA
METDI	1561266	Minus	METDI1698	NA	1	1561069	1562784	DCM	1000	29	0	0	MeOH	1000	10	5.7E-08	0	Ai	antisense to gene(s) METDI1698;					NA	NA
METDI	1561549	Plus	METDI1698	NA	1	1561069	1562784	DCM	1000	22	0	0	NA	NA	NA	NA	NA	I	within gene(s) METDI1698;					NA	NA
METDI	1563188	Plus	NA	NA				DCM	1000	13	2.5E-08	0	NA	NA	NA	NA	NA	O	-					NA	NA
METDI	1563973	Plus	METDI1699	NA	-2	1563855	1565873	DCM	1000	114	0	1	MeOH	1000	59	0	0	Ai	antisense to gene(s) METDI1699;					NA	NA
METDI	1564644	Plus	METDI1699	NA	-2	1563855	1565873	DCM	1000	19	0	0	MeOH	1000	20	0	0	Ai	antisense to gene(s) METDI1699;					NA	NA
METDI	1564787	Plus	METDI1699	NA	-2	1563855	1565873	DCM	1000	11	1.1E-07	0	NA	NA	NA	NA	NA	Ai	antisense to gene(s) METDI1699;					NA	NA
METDI	1564912	Minus	METDI1699	NA	-2	1563855	1565873	DCM	1000	12	1.9E-07	0	NA	NA	NA	NA	NA	I	within gene(s) METDI1699;					NA	NA
METDI	1564922	Minus	METDI1699	NA	-2	1563855	1565873	DCM	1000	11	1.2E-06	0	MeOH	1000	6	3.4E-09	0	I	within gene(s) METDI1699;					NA	NA
METDI	1564960	Minus	METDI1699	NA	-2	1563855	1565873	DCM	1000	26	0	1	MeOH	1000	12	9.1E-07	0	I	within gene(s) METDI1699;					NA	NA
METDI	1564967	Minus	METDI1699	NA	-2	1563855	1565873	DCM	1000	62	0	0	MeOH	1000	44	0	0	I	within gene(s) METDI1699;					NA	NA
METDI	1565899	Plus	METDI1700	NA	-3	1565855	1567021	DCM	1000	43	0	0	NA	NA	NA	NA	NA	Ai	antisense to gene(s) METDI1700;					NA	NA
METDI	1565905	Plus	METDI1700	NA	-3	1565855	1567021	DCM	1000	28	0	0	NA	NA	NA	NA	NA	Ai	antisense to gene(s) METDI1700;					NA	NA
METDI	1565971	Plus	METDI1700	NA	-3	1565855	1567021	DCM	1000	13	0	0	MeOH	1000	17	1.1E-14	0	Ai	antisense to gene(s) METDI1700;					NA	NA
METDI	1566154	Minus	METDI1700	NA	-3	1565855	1567021	NA	NA	NA	NA	NA	MeOH	1000	11	4.2E-11	0	I	within gene(s) METDI1700;					NA	NA
METDI	1566468	Plus	METDI1700	NA	-3	1565855	1567021	NA	NA	NA	NA	NA	MeOH	1000	10	9.2E-08	0	Ai	antisense to gene(s) METDI1700;					NA	NA
METDI	1567045	Minus	METDI1700	NA	-3	1565855	1567021	DCM	1000	26	0	0	NA	NA	NA	NA	NA	P	24nt upstream of gene METDI1700;	24	Validated			NA	NA
METDI	1567174	Minus	METDI1700	NA	-3	1565855	1567021	DCM	1000	92	0	1	NA	NA	NA	NA	NA	P	153nt upstream of gene METDI1700;	153	Validated			NA	NA
METDI	1567298	Plus	NA	NA				DCM	1000	10	9e-10	0	NA	NA	NA	NA	NA	O	-					NA	NA
METDI	1567299	Minus	NA	NA				DCM	1000	11	1.5E-07	0	NA	NA	NA	NA	NA	O	-					NA	NA
METDI	1567376	Plus	NA	NA				DCM	1000	74	0	0	MeOH	1000	6	6e-10	0	O	-					NA	NA
METDI	1567869	Minus	NA	NA				DCM	1000	2	1e-05	0	NA	NA	NA	NA	NA	O	-					NA	NA
METDI	1568215	Plus	METDI1701	NA	-1	1568185	1568574	DCM	1000	10	3.2E-07	0	NA	NA	NA	NA	NA	Ai	antisense to gene(s) METDI1701;					NA	NA
METDI	1568414	Minus	METDI1701	NA	-1	1568185	1568574	DCM	1000	13	1.5E-10	0	NA	NA	NA	NA	NA	I	within gene(s) METDI1701;					NA	NA
METDI	1568757	Plus	METDI1703	NA	1	1568869	1569255	DCM	1000	11	3.1E-07	0	NA	NA	NA	NA	NA	IP	within gene(s) METDI1702; 112nt upstream of gene METDI1703;	112	Validated			NA	NA
METDI	1571932	Minus	METDI1708	NA	3	1571607	1572410	DCM	1000	19	0	0	MeOH	1000	29	0	0	Ai	antisense to gene(s) METDI1708;					NA	NA
METDI	1572499	Minus	METDI1709	NA	1	1572427	1572921	DCM	1000	24	0	0	MeOH	1000	25	0	0	Ai	antisense to gene(s) METDI1709;					NA	NA
METDI	1572635	Minus	METDI1709	NA	1	1572427	1572921	NA	NA	NA	NA	NA	MeOH	1000	11	2.6E-05	0	Ai	antisense to gene(s) METDI1709;					NA	NA
METDI	1572638	Minus	METDI1709	NA	1	1572427	1572921	NA	NA	NA	NA	NA	MeOH	1000	20	2.3E-12	0	Ai	antisense to gene(s) METDI1709;					NA	NA
METDI	1573213	Minus	METDI1710	NA	-3	1572935	1573120	NA	NA	NA	NA	NA	MeOH	1000	21	0	0	P	93nt upstream of gene METDI1710;	93	Validated			NA	NA
METDI	1573313	Plus	METDI1711	NA	-3	1573298	1574140	DCM	1000	23	8.2E-13	1	NA	NA	NA	NA	NA	Ai	antisense to gene(s) METDI1711;					NA	NA
METDI	1573314	Plus	METDI1711	NA	-3	1573298	1574140	NA	NA	NA	NA	NA	MeOH	1000	11	2.4E-06	1	Ai	antisense to gene(s) METDI1711;					NA	NA
METDI	1573349	Plus	METDI1711	NA	-3	1573298	1574140	DCM	1000	5	0.00025	0	NA	NA	NA	NA	NA	Ai	antisense to gene(s) METDI1711;					NA	NA
METDI	1573487	Plus	METDI1711	NA	-3	1573298	1574140	DCM	1000	12	4e-05	0	MeOH	1000	12	1.3E-08	0	Ai	antisense to gene(s) METDI1711;					NA	NA
METDI	1573761	Minus	METDI1711	NA	-3	1573298	1574140	DCM	1000	17	6.9E-12	0	NA	NA	NA	NA	NA	I	within gene(s) METDI1711;					NA	NA
METDI	1574028	Plus	METDI1711	NA	-3	1573298	1574140	DCM	1000	10	3.7E-05	0	MeOH	1000	12	3.1E-06	0	Ai	antisense to gene(s) METDI1711;					NA	NA
METDI	1574032	Plus	METDI1711	NA	-3	1573298	1574140	DCM	1000	17	1.3E-10	2	NA	NA	NA	NA	NA	Ai	antisense to gene(s) METDI1711;					NA	NA
METDI	1574034	Plus	METDI1711	NA	-3	1573298	1574140	NA	NA	NA	NA	NA	MeOH	1000	13	5.8E-07	2	Ai	antisense to gene(s) METDI1711;					NA	NA
METDI	1575842	Plus	METDI1712	NA	-1	1574182	1577373	NA	NA	NA	NA	NA	MeOH	1000	10	5.7E-08	0	Ai	antisense to gene(s) METDI1712;					NA	NA
METDI	1576661	Plus	METDI1712	NA	-1	1574182	1577373	NA	NA	NA	NA	NA	MeOH	1000	17	1.5E-09	0	Ai	antisense to gene(s) METDI1712;					NA	NA
METDI	1576667	Plus	METDI1712	NA	-1	1574182	1577373	NA	NA	NA	NA	NA	MeOH	1000	13	2.3E-10	0	Ai	antisense to gene(s) METDI1712;					NA	NA
METDI	1577016	Plus	METDI1712	NA	-1	1574182	1577373	DCM	1000	8	0	0	MeOH	1000	11	0	0	Ai	antisense to gene(s) METDI1712;					NA	NA
METDI	1577130	Minus	METDI1712	NA	-1	1574182	1577373	DCM	1000	16	5.5E-13	0	MeOH	1000	12	2.1E-09	0	I	within gene(s) METDI1712;					NA	NA
METDI	1584422	Plus	METDI1720	NA	-1	1584049	1584903	DCM	1000	12	7.9E-08	0	MeOH	1000	2	7.9E-07	0	Ai	antisense to gene(s) METDI1720;					NA	NA
METDI	1584446	Minus	METDI1720	NA	-1	1584049	1584903	DCM	1000	17	0	0	MeOH	1000	35	0	0	I	within gene(s) METDI1720;					NA	NA
METDI	1584766	Plus	METDI1720	NA	-1	1584049	1584903	NA	NA	NA	NA	NA	MeOH	1000	16	2.9E-13	0	Ai	antisense to gene(s) METDI1720;					NA	NA
METDI	1585508	Plus	METDI1721	NA	-3	1584893	1586254	DCM	1000	10	6.5E-07	0	NA	NA	NA	NA	NA	Ai	antisense to gene(s) METDI1721;					NA	NA
METDI	1589694	Plus	NA	NA				DCM	1000	30	0	0	NA	NA	NA	NA	NA	O	-					NA	NA
METDI	1589701	Plus	NA	NA				DCM	1000	23	0	0	NA	NA	NA	NA	NA	O	-					NA	NA
METDI	1590208	Plus	METDI1725	NA	-2	1589769	1591373	NA	NA	NA	NA	NA	MeOH	1000	3	1.7E-05	0	Ai	antisense to gene(s) METDI1725;					NA	NA
METDI	1590288	Plus	METDI1725	NA	-2	1589769	1591373	DCM	1000	6	1.3E-06	0	NA	NA	NA	NA	NA	Ai	antisense to gene(s) METDI1725;					NA	NA
METDI	1594766	Plus	METDI1728	NA	-1	1593589	1595157	DCM	1000	9	5e-08	0	MeOH	1000	10	0	0	Ai	antisense to gene(s) METDI1728;					NA	NA
METDI	1596798	Plus	METDI1731	NA	-3	1596785	1597681	DCM	1000	10	1.6E-07	0	NA	NA	NA	NA	NA	Ai	antisense to gene(s) METDI1731;					NA	NA
METDI	1596979	Plus	METDI1731	NA	-3	1596785	1597681	NA	NA	NA	NA	NA	MeOH	1000	NA	2e-08	0	Ai	antisense to gene(s) METDI1731;					NA	NA
METDI	1598208	Minus	NA	NA				DCM	1000	25	0	0	NA	NA	NA	NA	NA	O	-					NA	NA
METDI	1598216	Minus	NA	NA				DCM	1000	29	0	0	NA	NA	NA	NA	NA	O	-					NA	NA
[truncated: 5,232 more rows]
[truncated: 2 more columns]

## Sheet: TSS removed
Replicon	Position	Strand.x	Label	Gene	Strand	Start	End	Condition.DCM	Score.DCM	Difference.DCM	Pvalue.DCM	Positional.Uncertainty.DCM	Condition.MeOH	Score.MeOH	Difference.MeOH	Pvalue.MeOH	Positional.Uncertainty.MeOH	TSS_class
METDI	2389	Plus	METDI0002	dnaN	3	2535	3656	DCM	1000	7	1.2e-07	0	NA	NA	NA	NA	NA	P
METDI	5290	Minus	METDI0004	NA	-1	4855	5259	DCM	1000	16	0	0	MeOH	1000	8	0	0	IP
METDI	12590	Plus	METDI0011	purL	1	12688	14913	NA	NA	NA	NA	NA	MeOH	1000	12	8.1e-14	0	P
METDI	15219	Plus	METDI0013	NA	2	15251	15586	NA	NA	NA	NA	NA	MeOH	1000	7	2e-14	0	P
METDI	15220	Plus	METDI0013	NA	2	15251	15586	DCM	1000	21	0	1	NA	NA	NA	NA	NA	P
METDI	15226	Plus	METDI0013	NA	2	15251	15586	DCM	1000	16	0	2	MeOH	1000	NA	2.7e-08	0	P
METDI	18992	Minus	METDI0017	NA	-1	17983	18816	DCM	1000	12	3.6e-11	0	MeOH	1000	28	0	0	P
METDI	22832	Minus	METDI0019	NA	-2	21231	22757	DCM	1000	25	0	1	NA	NA	NA	NA	NA	P
METDI	22906	Minus	METDI0019	NA	-2	21231	22757	DCM	1000	14	2.3e-07	1	NA	NA	NA	NA	NA	P
METDI	22914	Minus	METDI0019	NA	-2	21231	22757	DCM	1000	20	3.5e-12	0	NA	NA	NA	NA	NA	P
METDI	43841	Plus	METDI0045	NA	2	43940	44143	NA	NA	NA	NA	NA	MeOH	1000	11	8.2e-08	0	P
METDI	49294	Minus	METDI0049	NA	-1	48529	49293	DCM	1000	20	3.9e-12	0	NA	NA	NA	NA	NA	P
METDI	49307	Minus	METDI0049	NA	-1	48529	49293	DCM	1000	22	0	0	NA	NA	NA	NA	NA	P
METDI	49311	Minus	METDI0049	NA	-1	48529	49293	DCM	1000	10	1.4e-07	0	NA	NA	NA	NA	NA	P
METDI	55611	Minus	METDI0056	NA	-2	55158	55526	DCM	1000	15	0	0	MeOH	1000	NA	6e-12	0	P
METDI	57208	Minus	METDI0058	sppA	-3	56102	57067	DCM	1000	15	3.2e-08	1	NA	NA	NA	NA	NA	P
METDI	57209	Minus	METDI0058	sppA	-3	56102	57067	NA	NA	NA	NA	NA	MeOH	1000	14	0	1	P
METDI	57214	Minus	METDI0058	sppA	-3	56102	57067	NA	NA	NA	NA	NA	MeOH	1000	117	0	5	P
METDI	60652	Minus	METDI0060	rpsA	-2	58746	60458	DCM	1000	20	0	0	MeOH	1000	13	0	0	P
METDI	60673	Minus	METDI0060	rpsA	-2	58746	60458	DCM	1000	11	8.7e-11	1	NA	NA	NA	NA	NA	P
METDI	60674	Minus	METDI0060	rpsA	-2	58746	60458	NA	NA	NA	NA	NA	MeOH	1000	20	0	1	P
METDI	61816	Plus	NA	NA	NA	NA	NA	NA	NA	NA	NA	NA	MeOH	1000	92	0	0	O
METDI	61820	Plus	NA	NA	NA	NA	NA	NA	NA	NA	NA	NA	MeOH	1000	42	0	0	O
METDI	61824	Plus	NA	NA	NA	NA	NA	NA	NA	NA	NA	NA	MeOH	1000	25	0	1	O
METDI	68089	Plus	METDI0071	NA	2	68264	68482	DCM	1000	130	0	0	MeOH	1000	223	0	0	P
METDI	68092	Plus	METDI0071	NA	2	68264	68482	DCM	1000	505	0	1	NA	NA	NA	NA	NA	P
METDI	68102	Plus	METDI0071	NA	2	68264	68482	DCM	1000	10	0.00066	0	NA	NA	NA	NA	NA	P
METDI	70345	Minus	METDI0072	NA	-3	68597	70294	DCM	1000	13	4.2e-08	0	MeOH	1000	18	0	0	P
METDI	77566	Plus	METDI0081	NA	2	77810	79864	DCM	1000	50	0	2	NA	NA	NA	NA	NA	PAi
METDI	90404	Minus	METDI0089	NA	-3	89429	90385	DCM	1000	59	0	0	NA	NA	NA	NA	NA	P
METDI	91472	Plus	METDI0091	NA	3	91494	91940	DCM	1000	97	0	3	NA	NA	NA	NA	NA	P
METDI	91476	Plus	METDI0091	NA	3	91494	91940	DCM	1000	42	0	0	MeOH	1000	15	2.9e-08	0	P
METDI	110822	Minus	METDI0108	NA	-3	110498	110782	DCM	1000	10	8.7e-06	0	NA	NA	NA	NA	NA	P
METDI	146137	Minus	NA	NA	NA	NA	NA	NA	NA	NA	NA	NA	MeOH	1000	93	0	0	O
METDI	146141	Minus	NA	NA	NA	NA	NA	NA	NA	NA	NA	NA	MeOH	1000	84	0	2	O
METDI	149230	Plus	METDI0150	umuC	1	149260	150507	DCM	1000	13	5.5e-13	1	NA	NA	NA	NA	NA	P
METDI	154859	Plus	METDI0155	pccB	2	154934	156466	NA	NA	NA	NA	NA	MeOH	1000	7	1.4e-09	0	P
METDI	154862	Plus	METDI0155	pccB	2	154934	156466	NA	NA	NA	NA	NA	MeOH	1000	9	4.6e-12	0	P
METDI	157334	Minus	NA	NA	NA	NA	NA	DCM	1000	16	0.00011	0	NA	NA	NA	NA	NA	O
METDI	157343	Minus	NA	NA	NA	NA	NA	DCM	1000	416	0	0	NA	NA	NA	NA	NA	O
METDI	157347	Minus	NA	NA	NA	NA	NA	DCM	1000	551	0	2	NA	NA	NA	NA	NA	O
METDI	157489	Plus	METDI0157	NA	1	157519	158166	NA	NA	NA	NA	NA	MeOH	1000	11	5.5e-09	0	P
METDI	157494	Plus	METDI0157	NA	1	157519	158166	NA	NA	NA	NA	NA	MeOH	1000	12	2.9e-13	0	P
METDI	159350	Plus	METDI0159	NA	3	159387	160040	NA	NA	NA	NA	NA	MeOH	1000	14	0	0	P
METDI	162391	Minus	METDI0161	ccr	-2	161049	162347	NA	NA	NA	NA	NA	MeOH	1000	33	0	2	P
METDI	162394	Minus	METDI0161	ccr	-2	161049	162347	DCM	1000	73	0	0	MeOH	1000	180	0	0	P
METDI	167271	Minus	METDI0164	NA	-1	166540	167226	DCM	1000	11	0.00027	0	NA	NA	NA	NA	NA	P
METDI	167279	Minus	METDI0164	NA	-1	166540	167226	DCM	1000	53	0	3	NA	NA	NA	NA	NA	P
METDI	168786	Plus	METDI0167	trpS	3	168834	169895	NA	NA	NA	NA	NA	MeOH	1000	8	2.2e-10	0	P
METDI	168795	Plus	METDI0167	trpS	3	168834	169895	NA	NA	NA	NA	NA	MeOH	1000	NA	0.00085	0	P
METDI	170197	Minus	METDI0168	NA	-1	170011	170184	DCM	1000	12	3.4e-09	1	NA	NA	NA	NA	NA	P
METDI	176300	Minus	METDI0175	NA	-1	174376	176256	DCM	1000	13	4.5e-13	0	NA	NA	NA	NA	NA	P
METDI	193117	Plus	METDI0193	NA	2	193262	193504	DCM	1000	9	8.6e-11	0	NA	NA	NA	NA	NA	P
METDI	193120	Plus	METDI0193	NA	2	193262	193504	DCM	1000	6	8.6e-11	0	NA	NA	NA	NA	NA	P
METDI	193125	Plus	METDI0193	NA	2	193262	193504	DCM	1000	10	1.1e-08	0	NA	NA	NA	NA	NA	P
METDI	200324	Minus	METDI0195	NA	-3	196706	200233	DCM	1000	14	9.1e-13	1	MeOH	1000	10	2.7e-09	0	P
METDI	203433	Plus	METDI0199	NA	1	203545	204261	DCM	1000	17	0	0	NA	NA	NA	NA	NA	PAi
METDI	203437	Plus	METDI0199	NA	1	203545	204261	DCM	1000	29	0	0	MeOH	1000	24	0	0	PAi
METDI	203449	Plus	METDI0199	NA	1	203545	204261	DCM	1000	90	0	0	MeOH	1000	19	0	0	PAi
METDI	219987	Plus	METDI0213	NA	1	220018	220623	DCM	1000	23	0	0	NA	NA	NA	NA	NA	P
METDI	221304	Minus	METDI0214	NA	-1	220732	221067	DCM	1000	45	0	0	MeOH	1000	9	1.9e-12	0	IP
METDI	221308	Minus	METDI0214	NA	-1	220732	221067	DCM	1000	152	0	0	MeOH	1000	28	0	0	IP
METDI	231560	Plus	METDI0224	NA	3	231579	232361	DCM	1000	11	6.8e-09	0	NA	NA	NA	NA	NA	P
METDI	232394	Plus	NA	NA	NA	NA	NA	DCM	1000	22	0	0	MeOH	1000	16	0	0	O
METDI	232399	Plus	NA	NA	NA	NA	NA	NA	NA	NA	NA	NA	MeOH	1000	NA	0	2	O
METDI	233348	Minus	METDI0225	NA	-2	232539	233249	DCM	1000	15	2.8e-08	0	NA	NA	NA	NA	NA	P
METDI	234760	Plus	METDI0229	NA	2	234854	236551	DCM	1000	21	9.9e-13	0	MeOH	1000	10	2.3e-08	0	P
METDI	248837	Minus	METDI0252	NA	-2	247242	248813	DCM	1000	10	1.8e-07	2	NA	NA	NA	NA	NA	P
METDI	266898	Minus	METDI0276	NA	-1	265906	266721	DCM	1000	15	0	0	MeOH	1000	10	6.2e-07	0	IP
METDI	267986	Plus	METDI0281	NA	1	268225	268920	DCM	1000	15	4.3e-11	0	NA	NA	NA	NA	NA	IP
METDI	278402	Plus	METDI0290	NA	1	278458	278760	DCM	1000	6	1.7e-06	0	NA	NA	NA	NA	NA	IP
METDI	278669	Plus	METDI0291	NA	3	278757	279098	NA	NA	NA	NA	NA	MeOH	1000	8	5.6e-08	0	IP
METDI	293723	Minus	METDI0308	NA	-2	293319	293534	DCM	1000	21	0	0	MeOH	1000	21	0	0	P
METDI	294623	Plus	METDI0312	NA	3	294654	294839	DCM	1000	17	0	0	NA	NA	NA	NA	NA	IP
METDI	294651	Plus	METDI0312	NA	3	294654	294839	DCM	1000	19	5.2e-12	0	NA	NA	NA	NA	NA	IP
METDI	296174	Minus	METDI0314	NA	-3	295151	295933	DCM	1000	41	0	0	MeOH	1000	15	0	0	IP
METDI	301888	Minus	METDI0319	fixL	-2	300201	301751	DCM	1000	35	0	2	MeOH	1000	40	0	2	P
METDI	301923	Minus	METDI0319	fixL	-2	300201	301751	NA	NA	NA	NA	NA	MeOH	1000	25	0	2	P
METDI	308044	Plus	METDI0326	NA	1	308146	310359	DCM	1000	4	0.00011	0	NA	NA	NA	NA	NA	P
METDI	308048	Plus	METDI0326	NA	1	308146	310359	DCM	1000	11	6.4e-07	1	NA	NA	NA	NA	NA	P
METDI	331573	Minus	METDI0349	NA	-1	331090	331533	DCM	1000	19	0	0	NA	NA	NA	NA	NA	P
METDI	348342	Minus	METDI0371	NA	-2	348081	348326	DCM	1000	14	7.4e-09	0	NA	NA	NA	NA	NA	P
METDI	352965	Plus	METDI0379	NA	1	352999	353895	DCM	1000	78	0	0	MeOH	1000	57	0	0	P
METDI	354627	Minus	METDI0380	NA	2	354410	354616	DCM	1000	8	1.4e-07	0	MeOH	1000	2	2.2e-15	0	Ad
METDI	367466	Plus	METDI0393	NA	2	367547	368476	DCM	1000	64	0	1	MeOH	1000	10	2.6e-14	1	P
METDI	372313	Minus	METDI0398	NA	-3	371672	372160	DCM	1000	10	0.007	0	NA	NA	NA	NA	NA	P
METDI	386002	Plus	METDI0416	NA	3	386043	386375	DCM	1000	21	0	0	NA	NA	NA	NA	NA	P
METDI	399415	Minus	METDI0435	apaG	-2	398979	399371	NA	NA	NA	NA	NA	MeOH	1000	11	7.7e-11	0	P
METDI	399418	Minus	METDI0435	apaG	-2	398979	399371	DCM	1000	91	0	4	MeOH	1000	181	0	3	P
METDI	410169	Minus	METDI0446	NA	-2	408084	410081	DCM	1000	16	7e-10	0	NA	NA	NA	NA	NA	P
METDI	413884	Plus	METDI0452	NA	1	413914	414549	DCM	1000	14	2.5e-08	0	NA	NA	NA	NA	NA	P
METDI	421469	Plus	METDI0460	NA	3	421488	421802	DCM	1000	12	4e-12	1	NA	NA	NA	NA	NA	P
METDI	421473	Plus	METDI0460	NA	3	421488	421802	DCM	1000	13	3e-11	2	NA	NA	NA	NA	NA	P
METDI	421475	Plus	METDI0460	NA	3	421488	421802	NA	NA	NA	NA	NA	MeOH	1000	26	0	2	P
METDI	421478	Plus	METDI0460	NA	3	421488	421802	DCM	1000	11	3.5e-07	0	MeOH	1000	19	0	0	P
METDI	428595	Minus	METDI0465	hrcA	-2	427476	428579	DCM	1000	38	0	0	MeOH	1000	NA	0	0	P
METDI	428762	Plus	METDI0466	NA	1	428845	429108	DCM	1000	33	0	0	MeOH	1000	0	1.4e-06	0	P
METDI	428765	Plus	METDI0466	NA	1	428845	429108	DCM	1000	22	0	0	NA	NA	NA	NA	NA	P
METDI	432090	Plus	METDI0471	NA	3	432102	432335	DCM	1000	14	1.4e-06	1	NA	NA	NA	NA	NA	P
METDI	432095	Plus	METDI0471	NA	3	432102	432335	DCM	1000	11	1.4e-06	1	NA	NA	NA	NA	NA	P
METDI	432096	Plus	METDI0471	NA	3	432102	432335	NA	NA	NA	NA	NA	MeOH	1000	NA	0	0	P
METDI	435840	Minus	METDI0476	NA	-3	435323	435712	NA	NA	NA	NA	NA	MeOH	1000	NA	0.00013	2	P
METDI	435842	Minus	METDI0476	NA	-3	435323	435712	DCM	1000	NA	7.1e-08	0	NA	NA	NA	NA	NA	P
METDI	435845	Minus	METDI0476	NA	-3	435323	435712	NA	NA	NA	NA	NA	MeOH	1000	NA	0	1	P
METDI	435846	Minus	METDI0476	NA	-3	435323	435712	DCM	1000	79	0	1	NA	NA	NA	NA	NA	P
METDI	439940	Minus	METDI0480	NA	-1	438787	439881	DCM	1000	15	0	0	MeOH	1000	10	1.5e-08	0	P
METDI	445091	Minus	METDI0483	ftfL	-1	443332	445005	DCM	1000	18	0	0	MeOH	1000	31	0	0	P
METDI	445109	Minus	METDI0483	ftfL	-1	443332	445005	DCM	1000	25	0	0	MeOH	1000	26	0	0	P
METDI	445632	Plus	METDI0485	NA	3	445752	447233	DCM	1000	43	0	0	MeOH	1000	18	0	0	P
METDI	448859	Minus	METDI0489	NA	-2	448386	448769	DCM	1000	18	0	1	MeOH	1000	0	3.6e-12	0	P
METDI	448863	Minus	METDI0489	NA	-2	448386	448769	DCM	1000	14	7.7e-12	0	NA	NA	NA	NA	NA	P
METDI	453741	Plus	METDI0495	fabB	2	453785	455011	DCM	1000	11	1.8e-13	0	MeOH	1000	12	5.5e-13	3	P
METDI	453745	Plus	METDI0495	fabB	2	453785	455011	DCM	1000	24	0	0	MeOH	1000	25	0	1	P
METDI	455148	Plus	METDI0496	NA	2	455165	455284	DCM	1000	83	0	0	MeOH	1000	1	1.9e-09	0	P
METDI	455154	Plus	METDI0496	NA	2	455165	455284	DCM	1000	53	0	1	NA	NA	NA	NA	NA	P
METDI	455162	Plus	METDI0496	NA	2	455165	455284	DCM	1000	269	0	0	MeOH	1000	318	0	0	P
METDI	464094	Plus	METDI0503	mucR	1	464233	464670	DCM	1000	36	0	1	MeOH	1000	52	0	0	P
METDI	464098	Plus	METDI0503	mucR	1	464233	464670	DCM	1000	10	0.00054	0	MeOH	1000	7	5.6e-05	0	P
METDI	464101	Plus	METDI0503	mucR	1	464233	464670	DCM	1000	26	0	2	MeOH	1000	39	0	2	P
METDI	464821	Plus	METDI0504	NA	1	464821	465015	DCM	1000	232	0	0	MeOH	1000	8	1.8e-10	0	P
METDI	467651	Minus	METDI0507	NA	-1	466531	467610	DCM	1000	32	0	2	NA	NA	NA	NA	NA	P
METDI	487435	Minus	METDI0523	NA	-2	487239	487403	DCM	1000	20	0	0	MeOH	1000	10	9e-08	0	P
METDI	487453	Minus	METDI0523	NA	-2	487239	487403	NA	NA	NA	NA	NA	MeOH	1000	25	0	0	P
METDI	489132	Plus	METDI0525	NA	2	489158	490351	DCM	1000	22	0	0	MeOH	1000	NA	1.1e-07	0	P
METDI	490775	Minus	METDI0526	NA	-3	490412	490741	DCM	1000	16	1.3e-14	0	NA	NA	NA	NA	NA	P
METDI	492969	Plus	METDI0530	acpP	1	493132	493368	DCM	1000	38	0	1	NA	NA	NA	NA	NA	P
METDI	492974	Plus	METDI0530	acpP	1	493132	493368	DCM	1000	9	0	2	MeOH	1000	NA	0	7	P
METDI	492980	Plus	METDI0530	acpP	1	493132	493368	DCM	1000	2	5.8e-05	0	NA	NA	NA	NA	NA	P
METDI	493019	Plus	METDI0530	acpP	1	493132	493368	DCM	1000	36	0	0	MeOH	1000	36	0	0	P
METDI	493024	Plus	METDI0530	acpP	1	493132	493368	NA	NA	NA	NA	NA	MeOH	1000	NA	0.00011	2	P
METDI	515448	Minus	METDI0545	NA	-2	515142	515396	DCM	1000	8	3.3e-14	0	NA	NA	NA	NA	NA	P
METDI	520231	Plus	METDI0551	NA	1	520318	520524	DCM	1000	19	5.4e-16	0	MeOH	1000	5	1.3e-10	0	P
METDI	521856	Plus	METDI0554	cysP	2	521894	522943	NA	NA	NA	NA	NA	MeOH	1000	12	1.4e-11	0	P
METDI	532663	Minus	METDI0563	NA	-2	532146	532616	DCM	1000	23	0	4	NA	NA	NA	NA	NA	P
METDI	533501	Plus	METDI0565	NA	3	533694	534488	DCM	1000	16	3.8e-11	1	NA	NA	NA	NA	NA	P
METDI	533505	Plus	METDI0565	NA	3	533694	534488	DCM	1000	0	0.00012	0	NA	NA	NA	NA	NA	P
METDI	533587	Plus	METDI0565	NA	3	533694	534488	DCM	1000	6	4.4e-06	0	NA	NA	NA	NA	NA	P
METDI	539587	Minus	METDI0569	NA	-1	538954	539496	NA	NA	NA	NA	NA	MeOH	1000	10	1.2e-08	0	P
METDI	539590	Minus	METDI0569	NA	-1	538954	539496	DCM	1000	15	3.8e-11	0	NA	NA	NA	NA	NA	P
METDI	539593	Minus	METDI0569	NA	-1	538954	539496	DCM	1000	11	1.8e-07	0	MeOH	1000	14	4.4e-13	2	P
METDI	544643	Plus	METDI0575	NA	3	544665	544889	NA	NA	NA	NA	NA	MeOH	1000	6	1.2e-06	0	P
METDI	550899	Minus	METDI0584	thiO	-2	549489	550724	DCM	1000	18	0	0	NA	NA	NA	NA	NA	P
METDI	550909	Minus	METDI0584	thiO	-2	549489	550724	DCM	1000	156	0	0	MeOH	1000	41	0	0	P
METDI	550913	Minus	METDI0584	thiO	-2	549489	550724	DCM	1000	94	0	1	MeOH	1000	16	0	1	P
METDI	557793	Minus	METDI0589	rpoD	-3	555680	557680	DCM	1000	10	0.00053	0	MeOH	1000	10	1.3e-07	0	P
METDI	562892	Minus	METDI0593	gatB	-3	562280	562738	NA	NA	NA	NA	NA	MeOH	1000	7	2.6e-08	0	P
METDI	564271	Plus	METDI0595	NA	3	564318	564692	DCM	1000	21	0	0	MeOH	1000	15	0	0	P
METDI	564275	Plus	METDI0595	NA	3	564318	564692	DCM	1000	13	4.3e-09	1	MeOH	1000	10	0	0	P
METDI	567614	Minus	METDI0596	NA	-1	564733	567393	DCM	1000	20	0	0	NA	NA	NA	NA	NA	PAi
METDI	582971	Minus	METDI0615	NA	-2	582156	582857	DCM	1000	67	0	2	MeOH	1000	19	0	2	P
METDI	582974	Minus	METDI0615	NA	-2	582156	582857	DCM	1000	156	0	1	MeOH	1000	68	0	0	P
METDI	583595	Minus	METDI0616	NA	-3	583079	583525	DCM	1000	10	0.00078	0	NA	NA	NA	NA	NA	IP
METDI	588906	Plus	METDI0624	hslV	3	588933	589493	DCM	1000	20	0	2	MeOH	1000	NA	1.5e-09	0	P
METDI	599340	Minus	METDI0636	NA	-3	598523	599317	NA	NA	NA	NA	NA	MeOH	1000	NA	1.7e-14	1	P
METDI	622079	Minus	METDI0655	NA	-1	620788	622065	NA	NA	NA	NA	NA	MeOH	1000	9	5.3e-05	0	P
METDI	622084	Minus	METDI0655	NA	-1	620788	622065	DCM	1000	18	1.3e-12	0	MeOH	1000	53	0	0	P
METDI	624868	Minus	METDI0657	NA	-2	623238	624635	DCM	1000	182	0	5	MeOH	1000	147	0	5	P
METDI	635588	Plus	METDI0671	flhA	3	635640	637721	NA	NA	NA	NA	NA	MeOH	1000	13	2.1e-11	0	P
METDI	635625	Plus	METDI0671	flhA	3	635640	637721	NA	NA	NA	NA	NA	MeOH	1000	15	0	0	P
METDI	641314	Plus	METDI0678	NA	1	641341	642327	DCM	1000	19	0	1	NA	NA	NA	NA	NA	P
METDI	641318	Plus	METDI0678	NA	1	641341	642327	DCM	1000	19	0	0	MeOH	1000	9	0	0	P
METDI	645541	Minus	METDI0681	NA	-2	643539	645479	DCM	1000	6	2.1e-07	0	NA	NA	NA	NA	NA	P
METDI	646207	Plus	METDI0683	qxtB	1	646342	647385	DCM	1000	53	0	2	NA	NA	NA	NA	NA	P
METDI	646216	Plus	METDI0683	qxtB	1	646342	647385	DCM	1000	23	0	0	NA	NA	NA	NA	NA	P
METDI	650224	Plus	METDI0688	NA	3	650250	650702	DCM	1000	14	2e-12	0	MeOH	1000	1	0	0	P
METDI	657158	Plus	METDI0692	NA	3	657180	657686	NA	NA	NA	NA	NA	MeOH	1000	15	0	0	P
METDI	660993	Minus	METDI0695	NA	-3	660539	660970	DCM	1000	11	3.5e-06	0	NA	NA	NA	NA	NA	P
METDI	673085	Plus	METDI0707	NA	1	673123	674445	NA	NA	NA	NA	NA	MeOH	1000	15	8.8e-10	0	P
METDI	680988	Plus	METDI0722	NA	1	681028	681360	DCM	1000	55	0	1	NA	NA	NA	NA	NA	P
METDI	681000	Minus	METDI0720	NA	-1	680494	680952	DCM	1000	15	0	2	NA	NA	NA	NA	NA	P
METDI	681009	Plus	METDI0722	NA	1	681028	681360	NA	NA	NA	NA	NA	MeOH	1000	30	0	0	P
METDI	699563	Plus	METDI0744	NA	1	699571	699762	DCM	1000	36	0	1	MeOH	1000	26	0	1	P
METDI	699614	Plus	METDI0745	NA	1	699832	700047	DCM	1000	22	0	2	NA	NA	NA	NA	NA	IP
METDI	701532	Minus	METDI0747	NA	-2	700827	701498	DCM	1000	3	3.5e-06	0	NA	NA	NA	NA	NA	P
METDI	702735	Minus	METDI0748	NA	-3	701711	702730	DCM	1000	4	0.00047	0	NA	NA	NA	NA	NA	P
METDI	717089	Minus	METDI0766	soxT	-1	715933	716985	DCM	1000	12	7.4e-12	0	NA	NA	NA	NA	NA	P
METDI	718108	Minus	METDI0769	NA	-1	717385	717948	DCM	1000	21	0	0	NA	NA	NA	NA	NA	P
METDI	720475	Plus	METDI0774	NA	3	720498	720725	DCM	1000	139	0	0	MeOH	1000	116	0	0	P
METDI	720478	Plus	METDI0774	NA	3	720498	720725	NA	NA	NA	NA	NA	MeOH	1000	NA	0.0029	0	P
METDI	726965	Plus	METDI0780	NA	3	726987	727199	NA	NA	NA	NA	NA	MeOH	1000	35	0	2	P
METDI	726972	Plus	METDI0780	NA	3	726987	727199	DCM	1000	11	0.00036	0	NA	NA	NA	NA	NA	P
METDI	727421	Plus	METDI0781	NA	1	727483	729183	DCM	1000	41	0	0	NA	NA	NA	NA	NA	P
METDI	727426	Plus	METDI0781	NA	1	727483	729183	DCM	1000	7	1.1e-08	0	NA	NA	NA	NA	NA	P
METDI	727441	Plus	METDI0781	NA	1	727483	729183	DCM	1000	7	0.00019	0	NA	NA	NA	NA	NA	P
METDI	737116	Plus	METDI0789	NA	3	737319	738095	DCM	1000	4	1.5e-07	0	NA	NA	NA	NA	NA	PAi
METDI	746245	Minus	METDI0806	NA	-2	745893	746060	DCM	1000	33	0	0	MeOH	1000	37	0	0	P
METDI	756546	Minus	METDI0821	NA	-2	756093	756329	DCM	1000	20	0	1	NA	NA	NA	NA	NA	P
METDI	757168	Plus	METDI0823	NA	1	757180	757701	NA	NA	NA	NA	NA	MeOH	1000	6	0	0	P
METDI	759444	Minus	NA	NA				NA	NA	NA	NA	NA	MeOH	1000	23	0	1	O
METDI	764752	Minus	METDI0831	NA	-2	764304	764726	NA	NA	NA	NA	NA	MeOH	1000	NA	1.3e-08	2	P
METDI	769006	Plus	METDI0835	NA	2	769112	769825	DCM	1000	9	2.6e-06	0	NA	NA	NA	NA	NA	P
METDI	769015	Minus	METDI0834	ygjD	-3	767891	768934	DCM	1000	11	0	0	MeOH	1000	NA	4.9e-09	0	P
METDI	769780	Plus	METDI0837	NA	1	769981	772272	DCM	1000	11	7.8e-05	0	NA	NA	NA	NA	NA	IP
METDI	769950	Plus	METDI0837	NA	1	769981	772272	NA	NA	NA	NA	NA	MeOH	1000	NA	0.0001	0	P
METDI	769953	Plus	METDI0837	NA	1	769981	772272	NA	NA	NA	NA	NA	MeOH	1000	NA	0.0001	1	P
METDI	769954	Plus	METDI0837	NA	1	769981	772272	DCM	1000	3	0.0002	0	NA	NA	NA	NA	NA	P
METDI	774025	Plus	METDI0840	NA	2	774239	775594	DCM	1000	216	0	4	MeOH	1000	217	0	5	P
METDI	774033	Plus	METDI0840	NA	2	774239	775594	DCM	1000	11	0.0028	0	MeOH	1000	29	4.6e-12	0	P
METDI	774043	Plus	METDI0840	NA	2	774239	775594	DCM	1000	11	0.0014	0	NA	NA	NA	NA	NA	P
METDI	808319	Plus	METDI0877	NA	2	808397	808687	DCM	1000	8	6.3e-07	0	NA	NA	NA	NA	NA	P
METDI	815523	Minus	METDI0888	NA	-3	815198	815455	DCM	1000	37	0	0	NA	NA	NA	NA	NA	P
METDI	829769	Plus	METDI0914	NA	3	829812	831701	DCM	1000	10	9.3e-08	0	NA	NA	NA	NA	NA	P
METDI	833811	Plus	METDI0919	NA	2	833864	834748	NA	NA	NA	NA	NA	MeOH	1000	26	0	0	P
METDI	833841	Plus	METDI0919	NA	2	833864	834748	DCM	1000	20	6.9e-10	0	MeOH	1000	13	2.1e-08	0	P
METDI	833845	Plus	METDI0919	NA	2	833864	834748	DCM	1000	21	1.2e-10	0	MeOH	1000	6	2.4e-05	0	P
METDI	833850	Plus	METDI0919	NA	2	833864	834748	DCM	1000	10	0.0014	0	NA	NA	NA	NA	NA	P
METDI	844360	Minus	METDI0930	NA	-2	843399	844304	DCM	1000	22	0	1	NA	NA	NA	NA	NA	P
METDI	844365	Minus	METDI0930	NA	-2	843399	844304	DCM	1000	30	0	0	MeOH	1000	13	0	0	P
METDI	850605	Plus	METDI0938	NA	2	850808	852772	DCM	1000	23	0	0	NA	NA	NA	NA	NA	P
METDI	854581	Plus	METDI0942	NA	2	854618	856762	DCM	1000	24	0	0	NA	NA	NA	NA	NA	P
METDI	870247	Plus	METDI0955	NA	1	870292	872433	NA	NA	NA	NA	NA	MeOH	1000	36	0	0	P
METDI	874683	Minus	METDI0957	NA	-1	874516	874656	DCM	1000	59	0	3	MeOH	1000	43	0	2	P
METDI	874744	Minus	METDI0957	NA	-1	874516	874656	DCM	1000	23	0	0	MeOH	1000	9	5.5e-06	0	P
METDI	874752	Minus	METDI0957	NA	-1	874516	874656	DCM	1000	98	0	1	MeOH	1000	33	0	0	P
METDI	874772	Minus	METDI0957	NA	-1	874516	874656	DCM	1000	13	9.8e-06	0	MeOH	1000	19	0	2	P
METDI	876820	Minus	METDI0959	NA	-1	876298	876702	NA	NA	NA	NA	NA	MeOH	1000	NA	0	1	IP
METDI	876821	Minus	METDI0959	NA	-1	876298	876702	DCM	1000	34	0	1	NA	NA	NA	NA	NA	IP
METDI	876852	Minus	METDI0959	NA	-1	876298	876702	DCM	1000	10	9.4e-06	0	NA	NA	NA	NA	NA	IP
METDI	878489	Plus	METDI0961	ctrA	3	878592	879293	DCM	1000	4	4.8e-05	0	NA	NA	NA	NA	NA	P
METDI	878496	Plus	METDI0961	ctrA	3	878592	879293	DCM	1000	31	0	1	MeOH	1000	45	0	1	P
METDI	878502	Plus	METDI0961	ctrA	3	878592	879293	DCM	1000	59	0	1	MeOH	1000	83	0	1	P
METDI	878511	Plus	METDI0961	ctrA	3	878592	879293	NA	NA	NA	NA	NA	MeOH	1000	0	2.2e-05	0	P
METDI	879927	Minus	METDI0962	NA	-2	879405	879908	DCM	1000	116	0	0	MeOH	1000	118	0	0	P
METDI	881018	Minus	METDI0964	NA	-3	880286	880960	DCM	1000	20	0	0	MeOH	1000	28	0	0	PAi
METDI	892720	Plus	METDI0973	NA	3	892833	893357	DCM	1000	19	0	0	NA	NA	NA	NA	NA	P
METDI	899960	Minus	METDI0981	NA	-3	899282	899923	DCM	1000	15	2.3e-08	0	MeOH	1000	11	2.3e-07	0	P
METDI	900135	Plus	METDI0982	NA	2	900170	902347	NA	NA	NA	NA	NA	MeOH	1000	11	7.3e-08	2	P
METDI	907748	Minus	METDI0988	NA	-3	907208	907606	DCM	1000	75	0	2	NA	NA	NA	NA	NA	P
METDI	907754	Minus	METDI0988	NA	-3	907208	907606	DCM	1000	119	0	0	NA	NA	NA	NA	NA	P
METDI	907757	Minus	METDI0988	NA	-3	907208	907606	DCM	1000	17	5.4e-07	0	NA	NA	NA	NA	NA	P
METDI	914152	Minus	NA	NA	NA	NA	NA	DCM	1000	223	0	0	MeOH	1000	126	0	0	O
METDI	914157	Minus	NA	NA	NA	NA	NA	DCM	1000	456	0	0	MeOH	1000	200	0	0	O
METDI	918960	Plus	METDI1000	NA	3	919065	920057	DCM	1000	23	0	1	MeOH	1000	40	0	1	P
METDI	928470	Minus	METDI1010	NA	-2	928122	928412	DCM	1000	24	0	0	NA	NA	NA	NA	NA	PAi
METDI	929880	Minus	METDI1011	NA	-1	928681	929736	DCM	1000	10	2.9e-08	0	MeOH	1000	0	5.6e-07	0	P
METDI	929886	Minus	METDI1011	NA	-1	928681	929736	DCM	1000	42	0	0	MeOH	1000	42	0	0	P
METDI	935060	Minus	METDI1015	matB	-2	933471	935003	NA	NA	NA	NA	NA	MeOH	1000	7	7.1e-05	0	P
METDI	935064	Minus	METDI1015	matB	-2	933471	935003	DCM	1000	65	0	0	MeOH	1000	91	0	0	P
METDI	935903	Plus	METDI1017	NA	1	935941	936834	DCM	1000	10	6.2e-06	0	MeOH	1000	11	3.1e-07	0	P
METDI	938217	Plus	METDI1019	NA	3	938385	939410	DCM	1000	91	0	0	MeOH	1000	117	0	0	P
METDI	939549	Plus	METDI1020	NA	3	939552	939854	DCM	1000	10	2.3e-08	0	NA	NA	NA	NA	NA	P
METDI	942020	Minus	METDI1025	NA	-2	941583	941972	DCM	1000	104	0	0	NA	NA	NA	NA	NA	P
METDI	942189	Plus	METDI1026	cspA	3	942318	942527	NA	NA	NA	NA	NA	MeOH	1000	32	0	1	P
METDI	942190	Plus	METDI1026	cspA	3	942318	942527	DCM	1000	186	0	1	NA	NA	NA	NA	NA	P
METDI	942194	Plus	METDI1026	cspA	3	942318	942527	DCM	1000	8	0.0074	0	NA	NA	NA	NA	NA	P
METDI	944926	Minus	METDI1029	NA	-3	943676	944875	NA	NA	NA	NA	NA	MeOH	1000	16	0	0	P
METDI	949675	Plus	METDI1034	NA	1	949726	950349	DCM	1000	11	7.2e-13	0	MeOH	1000	10	0	0	P
METDI	951272	Minus	METDI1035	NA	-1	950401	951219	DCM	1000	12	1.4e-10	0	NA	NA	NA	NA	NA	P
METDI	951535	Plus	METDI1037	NA	3	951585	952085	DCM	1000	69	0	1	MeOH	1000	10	2.5e-10	0	P
METDI	956099	Plus	METDI1043	gshA	3	956286	957656	DCM	1000	13	6.5e-10	0	MeOH	1000	3	5.3e-09	0	P
METDI	969288	Plus	METDI1058	NA	2	969305	972703	NA	NA	NA	NA	NA	MeOH	1000	24	0	1	P
METDI	975233	Plus	METDI1061	NA	1	975310	975777	DCM	1000	13	0	0	MeOH	1000	NA	7.1e-09	0	P
METDI	978424	Minus	METDI1065	NA	-1	978136	978366	DCM	1000	NA	3.1e-07	0	NA	NA	NA	NA	NA	P
METDI	980165	Plus	METDI1067	cycA	3	980220	980582	DCM	1000	96	0	0	MeOH	1000	34	0	0	P
METDI	980190	Plus	METDI1067	cycA	3	980220	980582	DCM	1000	32	0	2	MeOH	1000	10	2.4e-07	0	P
METDI	980198	Plus	METDI1067	cycA	3	980220	980582	DCM	1000	9	7e-14	1	MeOH	1000	2	0	0	P
METDI	981402	Minus	METDI1068	NA	-2	980679	981164	DCM	1000	80	0	0	MeOH	1000	NA	0	0	P
METDI	985631	Plus	METDI1072	NA	3	985674	986138	NA	NA	NA	NA	NA	MeOH	1000	22	0	1	P
METDI	986872	Minus	METDI1073	NA	-2	986148	986804	DCM	1000	14	9e-11	2	MeOH	1000	13	4.2e-10	2	P
METDI	987086	Plus	METDI1074	NA	3	987123	987632	NA	NA	NA	NA	NA	MeOH	1000	12	7e-09	3	P
METDI	987087	Plus	METDI1074	NA	3	987123	987632	DCM	1000	21	0	3	NA	NA	NA	NA	NA	P
METDI	1000477	Minus	METDI1089	NA	-3	1000133	1000402	DCM	1000	30	0	0	MeOH	1000	13	0	0	P
METDI	1000483	Minus	METDI1089	NA	-3	1000133	1000402	DCM	1000	NA	0.0036	0	NA	NA	NA	NA	NA	P
METDI	1000487	Minus	METDI1089	NA	-3	1000133	1000402	DCM	1000	51	0	1	NA	NA	NA	NA	NA	P
METDI	1000490	Minus	METDI1089	NA	-3	1000133	1000402	DCM	1000	9	1e-09	0	NA	NA	NA	NA	NA	P
METDI	1002241	Plus	METDI1092	dusA	3	1002429	1003451	NA	NA	NA	NA	NA	MeOH	1000	27	0	0	P
METDI	1006949	Minus	METDI1095	NA	-2	1006464	1006931	DCM	1000	72	0	0	MeOH	1000	20	0	0	P
METDI	1008496	Plus	METDI1097	flgK	2	1008575	1010473	DCM	1000	24	0	0	NA	NA	NA	NA	NA	IP
METDI	1020767	Minus	METDI1104	ask	-2	1019442	1020677	NA	NA	NA	NA	NA	MeOH	1000	13	3.2e-07	0	P
METDI	1026552	Plus	METDI1114	NA	2	1026617	1027990	DCM	1000	28	0	2	NA	NA	NA	NA	NA	IP
METDI	1030869	Minus	METDI1119	NA	-2	1030371	1030763	DCM	1000	9	8.1e-14	0	MeOH	1000	5	6.7e-15	0	IP
METDI	1031995	Minus	METDI1120	cysK	-1	1030852	1031832	DCM	1000	19	0	0	MeOH	1000	46	0	0	P
METDI	1032400	Minus	METDI1121	NA	-3	1032188	1032364	DCM	1000	NA	2.3e-07	0	MeOH	1000	NA	1.2e-09	0	P
METDI	1033182	Minus	METDI1122	NA	-2	1032543	1033046	DCM	1000	10	1.3e-05	0	MeOH	1000	38	0	1	P
METDI	1033275	Minus	METDI1122	NA	-2	1032543	1033046	DCM	1000	16	0	2	MeOH	1000	NA	1.3e-11	2	P
METDI	1033396	Plus	METDI1123	NA	3	1033491	1033769	DCM	1000	33	0	0	NA	NA	NA	NA	NA	P
METDI	1036084	Minus	METDI1125	qscR	-3	1035017	1036003	DCM	1000	29	0	0	MeOH	1000	22	0	0	P
METDI	1040250	Minus	METDI1129	NA	-2	1039422	1040168	NA	NA	NA	NA	NA	MeOH	1000	NA	4.1e-12	2	P
METDI	1055858	Plus	METDI1147	purA	1	1055947	1057239	NA	NA	NA	NA	NA	MeOH	1000	39	0	0	P
METDI	1059882	Minus	METDI1149	rpoH	-3	1058918	1059811	DCM	1000	8	1.2e-06	0	NA	NA	NA	NA	NA	P
METDI	1059935	Minus	METDI1149	rpoH	-3	1058918	1059811	DCM	1000	35	0	0	NA	NA	NA	NA	NA	P
METDI	1059938	Minus	METDI1149	rpoH	-3	1058918	1059811	DCM	1000	56	0	2	NA	NA	NA	NA	NA	P
METDI	1059957	Minus	METDI1149	rpoH	-3	1058918	1059811	DCM	1000	14	1e-10	0	NA	NA	NA	NA	NA	P
METDI	1059964	Minus	METDI1149	rpoH	-3	1058918	1059811	NA	NA	NA	NA	NA	MeOH	1000	11	1.4e-08	2	P
METDI	1065690	Plus	METDI1157	NA	-2	1065633	1066913	DCM	1000	471	0	0	MeOH	1000	370	0	0	Ai
METDI	1065695	Plus	METDI1157	NA	-2	1065633	1066913	DCM	1000	526	0	0	MeOH	1000	338	0	0	Ai
METDI	1086197	Plus	METDI1175	NA	3	1086246	1086458	DCM	1000	11	1.9e-05	0	MeOH	1000	40	0	1	P
METDI	1098249	Minus	METDI1188	NA	-1	1096639	1098228	DCM	1000	68	0	0	MeOH	1000	14	0	0	P
METDI	1099376	Minus	METDI1190	NA	-2	1098672	1099154	DCM	1000	12	0.00026	0	MeOH	1000	17	1.9e-08	1	P
METDI	1103238	Plus	METDI1196	NA	2	1103420	1103863	DCM	1000	10	0	0	MeOH	1000	2	1.4e-05	0	P
METDI	1118819	Minus	METDI1214	NA	-2	1118322	1119062	DCM	1000	8	1.9e-05	0	MeOH	1000	7	1.5e-10	0	I
METDI	1118826	Minus	METDI1214	NA	-2	1118322	1119062	DCM	1000	9	1.9e-05	0	NA	NA	NA	NA	NA	I
METDI	1118908	Minus	METDI1214	NA	-2	1118322	1119062	DCM	1000	10	3.8e-06	0	NA	NA	NA	NA	NA	I
METDI	1123634	Plus	METDI1225	NA	1	1123648	1123986	DCM	1000	167	0	0	NA	NA	NA	NA	NA	P
METDI	1123639	Plus	METDI1225	NA	1	1123648	1123986	DCM	1000	227	0	0	NA	NA	NA	NA	NA	P
METDI	1123644	Plus	METDI1225	NA	1	1123648	1123986	DCM	1000	21	2e-09	0	NA	NA	NA	NA	NA	P
METDI	1132426	Minus	METDI1233	NA	-3	1132040	1132423	DCM	1000	253	0	0	MeOH	1000	167	0	0	P
METDI	1135357	Plus	METDI1241	NA	-1	1134661	1136205	DCM	1000	16	0	0	NA	NA	NA	NA	NA	Ai
METDI	1135670	Plus	METDI1241	NA	-1	1134661	1136205	DCM	1000	19	0	0	MeOH	1000	6	1.5e-05	0	Ai
METDI	1135682	Plus	METDI1241	NA	-1	1134661	1136205	DCM	1000	14	1.8e-07	0	MeOH	1000	17	0	0	Ai
METDI	1135942	Plus	METDI1241	NA	-1	1134661	1136205	NA	NA	NA	NA	NA	MeOH	1000	11	3.9e-08	0	Ai
METDI	1145238	Minus	METDI1256	NA	-1	1144954	1145121	DCM	1000	9	0.0065	0	NA	NA	NA	NA	NA	P
METDI	1145240	Minus	METDI1256	NA	-1	1144954	1145121	NA	NA	NA	NA	NA	MeOH	1000	5	0.00046	0	P
METDI	1149985	Plus	METDI1262	hmrR	2	1150022	1150423	DCM	1000	46	0	0	NA	NA	NA	NA	NA	P
METDI	1149988	Plus	METDI1262	hmrR	2	1150022	1150423	DCM	1000	27	0	0	MeOH	1000	9	6.7e-07	0	P
METDI	1160898	Minus	METDI1273	NA	-3	1160435	1160797	DCM	1000	3	5.1e-07	0	MeOH	1000	7	7.2e-10	0	IP
METDI	1160944	Minus	METDI1272	NA	-2	1160430	1160903	DCM	1000	16	2.4e-08	2	NA	NA	NA	NA	NA	P
METDI	1160949	Minus	METDI1272	NA	-2	1160430	1160903	DCM	1000	18	7.3e-10	0	NA	NA	NA	NA	NA	P
METDI	1161226	Minus	METDI1274	copP	-1	1160995	1161207	DCM	1000	27	0	0	MeOH	1000	26	0	0	P
METDI	1161230	Minus	METDI1274	copP	-1	1160995	1161207	NA	NA	NA	NA	NA	MeOH	1000	19	0	1	P
METDI	1170028	Plus	METDI1283	NA	3	1170165	1170491	DCM	1000	11	2e-12	0	NA	NA	NA	NA	NA	P
METDI	1176082	Minus	METDI1290	NA	-2	1175709	1175879	DCM	1000	9	5.8e-06	0	NA	NA	NA	NA	NA	PAi
METDI	1182684	Plus	METDI1297	NA	1	1182922	1183113	DCM	1000	10	7.1e-05	1	NA	NA	NA	NA	NA	P
METDI	1182723	Minus	METDI1296	NA	-3	1182359	1182616	DCM	1000	4	1e-05	0	NA	NA	NA	NA	NA	P
METDI	1182725	Plus	METDI1297	NA	1	1182922	1183113	DCM	1000	12	6.5e-05	0	NA	NA	NA	NA	NA	P
METDI	1182759	Plus	METDI1297	NA	1	1182922	1183113	DCM	1000	23	1.2e-12	0	MeOH	1000	12	2.4e-08	0	P
METDI	1185666	Plus	METDI1299	NA	2	1185812	1187251	NA	NA	NA	NA	NA	MeOH	1000	19	0	0	IP
METDI	1193907	Minus	METDI1306	arsH	-2	1193133	1193879	NA	NA	NA	NA	NA	MeOH	1000	11	3e-07	0	P
METDI	1200979	Plus	METDI1319	NA	1	1201006	1201443	DCM	1000	101	0	1	MeOH	1000	4	0	0	P
METDI	1217303	Minus	METDI1338	NA	-3	1216898	1217200	NA	NA	NA	NA	NA	MeOH	1000	7	1.5e-08	0	P
METDI	1218136	Plus	METDI1340	NA	1	1218157	1219449	NA	NA	NA	NA	NA	MeOH	1000	9	2.2e-08	0	P
METDI	1218139	Plus	METDI1340	NA	1	1218157	1219449	DCM	1000	22	0	3	MeOH	1000	15	0	0	P
METDI	1218429	Minus	METDI1340	NA	1	1218157	1219449	NA	NA	NA	NA	NA	MeOH	1000	5	1.6e-09	0	Ai
METDI	1232461	Minus	METDI1353	NA	-1	1231936	1232337	DCM	1000	22	0	0	NA	NA	NA	NA	NA	P
METDI	1235358	Minus	METDI1358	NA	-3	1234580	1235188	DCM	1000	23	0	0	NA	NA	NA	NA	NA	P
METDI	1242167	Plus	METDI1366	NA	3	1242342	1243046	DCM	1000	12	2.2e-13	0	MeOH	1000	8	1.2e-11	0	IP
METDI	1246581	Minus	METDI1371	NA	-1	1245853	1246482	NA	NA	NA	NA	NA	MeOH	1000	NA	2e-06	1	P
METDI	1264005	Minus	METDI1394	NA	-2	1263630	1263974	DCM	1000	30	0	0	NA	NA	NA	NA	NA	P
METDI	1270401	Minus	METDI1399	NA	-2	1269969	1270379	NA	NA	NA	NA	NA	MeOH	1000	NA	0.00011	3	P
METDI	1270402	Minus	METDI1399	NA	-2	1269969	1270379	DCM	1000	5	0.00021	0	NA	NA	NA	NA	NA	P
METDI	1270409	Minus	METDI1399	NA	-2	1269969	1270379	NA	NA	NA	NA	NA	MeOH	1000	NA	0.00011	4	P
METDI	1300323	Plus	METDI1433	NA	3	1300326	1300520	DCM	1000	374	0	0	MeOH	1000	193	0	0	P
METDI	1300329	Plus	METDI1434	NA	1	1300462	1300725	DCM	1000	102	0	2	MeOH	1000	66	0	3	IP
METDI	1300332	Plus	METDI1434	NA	1	1300462	1300725	DCM	1000	36	0	2	MeOH	1000	23	0	2	IP
METDI	1313831	Minus	METDI1447	NA	-2	1312905	1313594	NA	NA	NA	NA	NA	MeOH	1000	8	3.7e-05	0	IP
METDI	1313837	Minus	METDI1447	NA	-2	1312905	1313594	DCM	1000	11	0.0013	0	MeOH	1000	30	0	2	IP
METDI	1313918	Minus	METDI1448	NA	-1	1313614	1313865	DCM	1000	10	0.0035	0	NA	NA	NA	NA	NA	P
METDI	1318060	Plus	METDI1455	NA	2	1318235	1318957	NA	NA	NA	NA	NA	MeOH	1000	15	7.7e-12	0	P
METDI	1318064	Plus	METDI1455	NA	2	1318235	1318957	NA	NA	NA	NA	NA	MeOH	1000	11	1.4e-06	0	P
METDI	1342562	Minus	METDI1481	NA	-3	1341266	1342435	DCM	1000	58	0	1	NA	NA	NA	NA	NA	P
METDI	1342566	Minus	METDI1481	NA	-3	1341266	1342435	DCM	1000	63	0	0	MeOH	1000	19	0	0	P
METDI	1347027	Plus	METDI1485	NA	2	1347098	1347460	DCM	1000	NA	3.9e-09	0	MeOH	1000	NA	0	0	P
METDI	1347030	Plus	METDI1485	NA	2	1347098	1347460	DCM	1000	NA	1.8e-05	0	MeOH	1000	NA	3.8e-11	0	P
METDI	1354634	Plus	METDI1494	NA	2	1354652	1354831	NA	NA	NA	NA	NA	MeOH	1000	9	3.4e-09	0	P
METDI	1366446	Minus	METDI1503	NA	-3	1365782	1366276	DCM	1000	46	0	5	MeOH	1000	20	0	0	IP
METDI	1366450	Minus	METDI1503	NA	-3	1365782	1366276	NA	NA	NA	NA	NA	MeOH	1000	10	4.7e-07	0	IP
METDI	1370414	Minus	METDI1508	NA	-3	1370084	1370275	NA	NA	NA	NA	NA	MeOH	1000	19	4.1e-10	1	P
METDI	1370419	Minus	METDI1508	NA	-3	1370084	1370275	DCM	1000	10	1.4e-05	0	MeOH	1000	34	0	0	P
METDI	1383785	Minus	METDI1520	NA	-1	1383196	1383624	DCM	1000	31	0	0	MeOH	1000	26	0	0	P
METDI	1388440	Minus	METDI1525	NA	-3	1387751	1388338	DCM	1000	56	0	0	MeOH	1000	13	0	0	P
METDI	1391085	Plus	METDI1528	dnaE	1	1391116	1394637	DCM	1000	38	0	1	MeOH	1000	11	0	0	P
METDI	1391090	Plus	METDI1528	dnaE	1	1391116	1394637	DCM	1000	86	0	2	MeOH	1000	19	0	2	P
METDI	1400993	Minus	METDI1535	infA	-3	1400507	1400764	DCM	1000	9	4.8e-13	0	NA	NA	NA	NA	NA	P
METDI	1408445	Plus	METDI1545	NA	1	1408504	1409100	NA	NA	NA	NA	NA	MeOH	1000	50	0	0	P
METDI	1408455	Plus	METDI1545	NA	1	1408504	1409100	NA	NA	NA	NA	NA	MeOH	1000	3	2.9e-05	0	P
METDI	1412712	Minus	METDI1548	proS	-1	1411363	1412691	NA	NA	NA	NA	NA	MeOH	1000	NA	5.6e-08	2	P
METDI	1412718	Minus	METDI1548	proS	-1	1411363	1412691	DCM	1000	13	3.3e-10	0	MeOH	1000	NA	0	0	P
METDI	1412733	Minus	METDI1548	proS	-1	1411363	1412691	DCM	1000	18	7.2e-12	1	MeOH	1000	NA	0	1	P
METDI	1412737	Minus	METDI1548	proS	-1	1411363	1412691	NA	NA	NA	NA	NA	MeOH	1000	NA	2.3e-13	0	P
METDI	1412740	Minus	METDI1548	proS	-1	1411363	1412691	NA	NA	NA	NA	NA	MeOH	1000	31	0	2	P
METDI	1412781	Minus	METDI1548	proS	-1	1411363	1412691	DCM	1000	11	4e-05	1	NA	NA	NA	NA	NA	P
METDI	1412786	Minus	METDI1548	proS	-1	1411363	1412691	DCM	1000	22	1.3e-13	0	MeOH	1000	10	2.1e-12	0	P
METDI	1419944	Minus	METDI1554	nuoM	-1	1418116	1419699	DCM	1000	10	7.2e-11	0	MeOH	1000	NA	3.2e-11	0	IP
METDI	1422947	Minus	METDI1557	NA	-2	1422180	1422800	DCM	1000	14	7.5e-15	0	MeOH	1000	15	0	3	P
METDI	1432268	Minus	METDI1566	NA	-2	1431801	1432166	DCM	1000	27	0	0	MeOH	1000	94	0	0	P
METDI	1432659	Plus	NA	NA	NA	NA	NA	DCM	1000	163	0	0	MeOH	1000	NA	0	0	O
METDI	1432663	Plus	NA	NA	NA	NA	NA	DCM	1000	35	0	0	MeOH	1000	NA	0	0	O
METDI	1432666	Plus	NA	NA	NA	NA	NA	DCM	1000	40	0	0	NA	NA	NA	NA	NA	O
METDI	1434184	Plus	METDI1569	NA	3	1434273	1437746	NA	NA	NA	NA	NA	MeOH	1000	5	5.8e-11	0	P
METDI	1434215	Plus	METDI1569	NA	3	1434273	1437746	DCM	1000	16	0	0	MeOH	1000	13	1e-12	0	P
METDI	1437654	Plus	METDI1570	NA	1	1437877	1438359	DCM	1000	8	0.0046	0	NA	NA	NA	NA	NA	IP
METDI	1437666	Plus	METDI1570	NA	1	1437877	1438359	NA	NA	NA	NA	NA	MeOH	1000	27	0	0	IP
METDI	1437670	Plus	METDI1570	NA	1	1437877	1438359	DCM	1000	172	0	6	MeOH	1000	69	0	3	IP
METDI	1437705	Plus	METDI1570	NA	1	1437877	1438359	DCM	1000	6	0.00021	0	NA	NA	NA	NA	NA	IP
METDI	1437757	Plus	METDI1570	NA	1	1437877	1438359	DCM	1000	8	0.00067	0	NA	NA	NA	NA	NA	P
METDI	1441310	Plus	METDI1575	NA	1	1441453	1442343	DCM	1000	65	0	1	MeOH	1000	49	0	1	P
METDI	1441316	Plus	METDI1575	NA	1	1441453	1442343	DCM	1000	113	0	3	MeOH	1000	88	0	3	P
METDI	1448108	Minus	METDI1584	NA	-3	1447661	1448077	NA	NA	NA	NA	NA	MeOH	1000	11	0	1	P
METDI	1448109	Minus	METDI1584	NA	-3	1447661	1448077	DCM	1000	38	0	1	NA	NA	NA	NA	NA	P
METDI	1448112	Minus	METDI1584	NA	-3	1447661	1448077	DCM	1000	48	0	0	MeOH	1000	25	0	0	P
METDI	1448399	Plus	METDI1585	NA	2	1448597	1452328	DCM	1000	66	0	1	NA	NA	NA	NA	NA	P
METDI	1448422	Plus	METDI1585	NA	2	1448597	1452328	DCM	1000	832	0	0	MeOH	1000	462	0	0	P
METDI	1448426	Plus	METDI1585	NA	2	1448597	1452328	DCM	1000	14	5e-09	0	MeOH	1000	17	0	0	P
METDI	1452448	Plus	METDI1586	NA	2	1452662	1455646	DCM	1000	44	0	0	NA	NA	NA	NA	NA	P
METDI	1452453	Plus	METDI1586	NA	2	1452662	1455646	DCM	1000	53	0	3	NA	NA	NA	NA	NA	P
METDI	1464917	Plus	METDI1597	NA	3	1464921	1465256	DCM	1000	31	0	0	NA	NA	NA	NA	NA	P
METDI	1471190	Plus	METDI1605	NA	1	1471213	1471473	DCM	1000	18	2.2e-11	3	MeOH	1000	16	3.5e-10	2	P
METDI	1476348	Minus	METDI1609	NA	-2	1475925	1476332	NA	NA	NA	NA	NA	MeOH	1000	11	1.1e-09	0	P
METDI	1476349	Minus	METDI1609	NA	-2	1475925	1476332	DCM	1000	56	0	0	NA	NA	NA	NA	NA	P
METDI	1484429	Minus	METDI1617	NA	-3	1481936	1484212	NA	NA	NA	NA	NA	MeOH	1000	10	1e-06	0	P
METDI	1486351	Minus	METDI1621	NA	-2	1485858	1486109	DCM	1000	38	0	0	NA	NA	NA	NA	NA	P
METDI	1498551	Minus	METDI1634	NA	-3	1497968	1498465	DCM	1000	20	0	0	NA	NA	NA	NA	NA	P
METDI	1503104	Minus	METDI1638	NA	-1	1502560	1502976	DCM	1000	7	5.9e-12	0	NA	NA	NA	NA	NA	PAi
METDI	1507802	Minus	METDI1645	NA	-3	1507388	1507717	DCM	1000	25	0	0	NA	NA	NA	NA	NA	P
METDI	1507805	Minus	METDI1645	NA	-3	1507388	1507717	DCM	1000	9	4.4e-06	0	NA	NA	NA	NA	NA	P
METDI	1507847	Minus	METDI1645	NA	-3	1507388	1507717	DCM	1000	19	0	0	MeOH	1000	10	2e-08	0	P
METDI	1511171	Plus	METDI1649	NA	2	1511291	1511611	DCM	1000	17	0	0	MeOH	1000	44	0	0	P
METDI	1539164	Minus	METDI1672	NA	-3	1538105	1539148	DCM	1000	30	0	0	MeOH	1000	29	0	0	P
METDI	1539291	Plus	METDI1673	NA	2	1539359	1540411	DCM	1000	33	0	1	NA	NA	NA	NA	NA	P
METDI	1539294	Plus	METDI1673	NA	2	1539359	1540411	DCM	1000	8	5.6e-06	0	NA	NA	NA	NA	NA	P
METDI	1550017	Plus	METDI1686	NA	3	1550052	1551104	DCM	1000	43	0	0	MeOH	1000	12	8.2e-08	0	P
METDI	1550020	Plus	METDI1686	NA	3	1550052	1551104	DCM	1000	18	2.5e-08	0	NA	NA	NA	NA	NA	P
METDI	1550023	Plus	METDI1686	NA	3	1550052	1551104	DCM	1000	11	0.0005	0	NA	NA	NA	NA	NA	P
METDI	1553069	Minus	METDI1688	NA	-3	1552673	1552933	DCM	1000	NA	3.1e-10	0	NA	NA	NA	NA	NA	IP
METDI	1556775	Minus	METDI1692	NA	-3	1556327	1556569	NA	NA	NA	NA	NA	MeOH	1000	17	0	0	P
METDI	1557135	Plus	METDI1694	NA	1	1557211	1557396	DCM	1000	316	0	3	NA	NA	NA	NA	NA	P
METDI	1557141	Plus	METDI1694	NA	1	1557211	1557396	DCM	1000	20	1.2e-05	0	NA	NA	NA	NA	NA	P
METDI	1557168	Plus	METDI1694	NA	1	1557211	1557396	DCM	1000	76	0	0	MeOH	1000	15	4.1e-12	0	P
METDI	1559755	Minus	METDI1696	NA	-1	1558825	1559607	DCM	1000	44	0	2	MeOH	1000	62	0	2	P
METDI	1567171	Minus	METDI1700	NA	-3	1565855	1567021	DCM	1000	122	0	0	NA	NA	NA	NA	NA	P
METDI	1599880	Minus	METDI1736	NA	-2	1599537	1599833	DCM	1000	15	5e-07	0	MeOH	1000	42	0	3	P
METDI	1603188	Plus	METDI1739	NA	2	1603421	1607839	NA	NA	NA	NA	NA	MeOH	1000	11	3.6e-11	0	IP
METDI	1621719	Plus	METDI1751	NA	1	1621900	1622103	DCM	1000	18	0	0	NA	NA	NA	NA	NA	P
METDI	1623252	Plus	METDI1753	eshA	2	1623455	1624846	NA	NA	NA	NA	NA	MeOH	1000	16	0	0	P
METDI	1633481	Plus	METDI1763	cspA	3	1633662	1633871	DCM	1000	16	0	0	MeOH	1000	NA	0	0	P
METDI	1633485	Plus	METDI1763	cspA	3	1633662	1633871	DCM	1000	37	0	2	MeOH	1000	NA	0	1	P
METDI	1633640	Plus	METDI1763	cspA	3	1633662	1633871	DCM	1000	531	0	2	NA	NA	NA	NA	NA	P
METDI	1633642	Plus	METDI1763	cspA	3	1633662	1633871	NA	NA	NA	NA	NA	MeOH	1000	NA	0	2	P
METDI	1634896	Minus	METDI1765	NA	-2	1634547	1634879	DCM	1000	44	0	0	NA	NA	NA	NA	NA	P
METDI	1634900	Minus	METDI1765	NA	-2	1634547	1634879	DCM	1000	75	0	0	NA	NA	NA	NA	NA	P
METDI	1635207	Plus	METDI1766	NA	3	1635234	1637192	DCM	1000	24	0	0	MeOH	1000	25	0	0	P
METDI	1641546	Minus	METDI1768	NA	-2	1638507	1641503	NA	NA	NA	NA	NA	MeOH	1000	18	7.1e-13	1	P
METDI	1676032	Plus	METDI1801	NA	3	1676085	1676768	DCM	1000	24	0	0	MeOH	1000	39	0	0	P
METDI	1676035	Plus	METDI1801	NA	3	1676085	1676768	DCM	1000	20	0	0	MeOH	1000	16	0	0	P
METDI	1676071	Minus	NA	NA	NA	NA	NA	DCM	1000	15	4.6e-05	0	NA	NA	NA	NA	NA	O
METDI	1676076	Minus	NA	NA	NA	NA	NA	DCM	1000	36	0	1	NA	NA	NA	NA	NA	O
METDI	1676083	Minus	NA	NA	NA	NA	NA	DCM	1000	264	0	2	MeOH	1000	11	0	0	O
METDI	1679897	Plus	METDI1804	NA	2	1679909	1680547	NA	NA	NA	NA	NA	MeOH	1000	1	7.7e-11	0	P
METDI	1683618	Plus	METDI1809	ptpS	2	1683692	1684048	NA	NA	NA	NA	NA	MeOH	1000	10	1.3e-10	0	P
METDI	1691987	Minus	METDI1821	NA	-1	1691593	1691916	DCM	1000	1	2.5e-06	0	MeOH	1000	NA	0	0	P
METDI	1692477	Minus	METDI1822	NA	-3	1692050	1692451	DCM	1000	12	0.0036	0	MeOH	1000	16	0	0	P
METDI	1692520	Minus	METDI1822	NA	-3	1692050	1692451	NA	NA	NA	NA	NA	MeOH	1000	13	0.0068	0	P
METDI	1692535	Minus	METDI1822	NA	-3	1692050	1692451	DCM	1000	41	0	0	MeOH	1000	24	5.1e-08	0	P
METDI	1692538	Minus	METDI1822	NA	-3	1692050	1692451	DCM	1000	215	0	2	MeOH	1000	262	0	2	P
METDI	1695832	Minus	METDI1825	chvI	-1	1694968	1695681	DCM	1000	11	9.9e-09	0	NA	NA	NA	NA	NA	P
METDI	1699184	Plus	METDI1828	NA	3	1699302	1700555	DCM	1000	12	4.7e-12	0	MeOH	1000	14	0	0	P
METDI	1709894	Minus	METDI1832	NA	-3	1708664	1709863	DCM	1000	15	0	0	MeOH	1000	6	0	0	P
METDI	1709961	Minus	METDI1832	NA	-3	1708664	1709863	DCM	1000	5	1.2e-07	0	NA	NA	NA	NA	NA	P
METDI	1711284	Minus	METDI1833	NA	-3	1710047	1711246	DCM	1000	49	0	0	MeOH	1000	39	0	0	P
METDI	1737160	Plus	METDI1857	NA	1	1737181	1738074	DCM	1000	49	0	0	NA	NA	NA	NA	NA	P
METDI	1761345	Minus	METDI1879	NA	-1	1760407	1761309	DCM	1000	26	0	0	MeOH	1000	64	0	0	P
METDI	1771160	Minus	METDI1887	NA	-2	1767798	1771133	DCM	1000	15	3.5e-11	1	NA	NA	NA	NA	NA	IP
METDI	1785119	Minus	METDI1905	NA	-2	1784676	1785077	DCM	1000	21	0	0	MeOH	1000	NA	0	0	P
METDI	1791820	Plus	METDI1913	NA	1	1792042	1793616	DCM	1000	16	0	0	MeOH	1000	9	0	0	P
METDI	1791824	Plus	METDI1913	NA	1	1792042	1793616	DCM	1000	16	7.2e-13	0	NA	NA	NA	NA	NA	P
METDI	1798205	Minus	NA	NA	NA	NA	NA	NA	NA	NA	NA	NA	MeOH	1000	NA	8.2e-14	0	O
METDI	1798209	Minus	NA	NA	NA	NA	NA	NA	NA	NA	NA	NA	MeOH	1000	124	0	0	O
METDI	1798213	Minus	NA	NA	NA	NA	NA	NA	NA	NA	NA	NA	MeOH	1000	284	0	0	O
METDI	1806165	Minus	METDI1927	NA	-3	1805759	1806148	DCM	1000	50	0	0	NA	NA	NA	NA	NA	P
METDI	1820279	Minus	METDI1942	NA	-2	1819653	1820093	DCM	1000	37	0	0	NA	NA	NA	NA	NA	P
METDI	1830645	Minus	METDI1956	NA	-1	1830475	1830642	DCM	1000	50	0	0	MeOH	1000	14	0	0	P
METDI	1830649	Minus	METDI1956	NA	-1	1830475	1830642	DCM	1000	17	1.8e-10	0	NA	NA	NA	NA	NA	P
METDI	1837368	Minus	METDI1962	gpmA	-3	1836638	1837276	NA	NA	NA	NA	NA	MeOH	1000	NA	2.1e-13	0	PAi
METDI	1838660	Plus	METDI1966	NA	1	1838677	1838895	DCM	1000	14	1.5e-11	0	NA	NA	NA	NA	NA	P
METDI	1841626	Minus	METDI1971	NA	-2	1840941	1841477	DCM	1000	13	8.9e-07	0	NA	NA	NA	NA	NA	IP
METDI	1841634	Minus	METDI1971	NA	-2	1840941	1841477	DCM	1000	31	0	2	NA	NA	NA	NA	NA	IP
METDI	1869536	Minus	METDI1997	NA	-1	1867186	1869303	DCM	1000	70	0	1	MeOH	1000	51	0	1	P
METDI	1869725	Plus	METDI1998	NA	3	1869855	1870121	DCM	1000	90	0	4	NA	NA	NA	NA	NA	P
METDI	1869727	Plus	METDI1998	NA	3	1869855	1870121	NA	NA	NA	NA	NA	MeOH	1000	55	0	4	P
METDI	1889348	Plus	METDI2017	NA	2	1889363	1891867	DCM	1000	NA	0.00071	0	NA	NA	NA	NA	NA	P
METDI	1889354	Plus	METDI2017	NA	2	1889363	1891867	DCM	1000	18	0	0	MeOH	1000	7	1.9e-10	0	P
METDI	1910793	Plus	METDI2030	NA	1	1910821	1911714	DCM	1000	17	0	0	MeOH	1000	22	0	0	P
METDI	1913518	Minus	METDI2032	NA	-2	1912947	1913510	DCM	1000	93	0	3	MeOH	1000	66	0	3	P
METDI	1925394	Plus	METDI2043	NA	2	1925489	1926511	DCM	1000	32	0	0	NA	NA	NA	NA	NA	P
METDI	1931145	Plus	METDI2050	NA	3	1931187	1931342	DCM	1000	41	0	0	NA	NA	NA	NA	NA	P
METDI	1931151	Plus	METDI2050	NA	3	1931187	1931342	DCM	1000	20	0	0	NA	NA	NA	NA	NA	P
METDI	1931155	Plus	METDI2050	NA	3	1931187	1931342	DCM	1000	10	4.1e-07	0	NA	NA	NA	NA	NA	P
METDI	1932943	Minus	METDI2051	NA	-3	1931441	1932916	DCM	1000	18	4.7e-12	2	NA	NA	NA	NA	NA	P
METDI	1942599	Minus	METDI2056	NA	-3	1941788	1942588	DCM	1000	11	5.8e-07	0	NA	NA	NA	NA	NA	P
METDI	1953937	Minus	METDI2066	cycH	-3	1952261	1953844	DCM	1000	140	0	1	MeOH	1000	45	0	1	P
METDI	1956540	Minus	METDI2069	NA	-2	1955793	1956470	DCM	1000	42	0	0	MeOH	1000	83	0	0	IP
METDI	1969968	Plus	METDI2089	NA	1	1970029	1970877	DCM	1000	12	6.2e-13	1	NA	NA	NA	NA	NA	P
METDI	1969969	Plus	METDI2089	NA	1	1970029	1970877	NA	NA	NA	NA	NA	MeOH	1000	3	3.5e-10	0	P
METDI	1969976	Plus	METDI2089	NA	1	1970029	1970877	DCM	1000	18	0	1	MeOH	1000	NA	2.2e-11	0	P
METDI	1986457	Minus	METDI2105	NA	-2	1986054	1986236	DCM	1000	88	0	1	MeOH	1000	45	0	6	P
METDI	1986461	Minus	METDI2105	NA	-2	1986054	1986236	DCM	1000	8	9.1e-06	0	NA	NA	NA	NA	NA	P
METDI	1991439	Minus	METDI2111	fae	-3	1990856	1991395	NA	NA	NA	NA	NA	MeOH	1000	3	7.2e-10	0	P
METDI	1993690	Plus	METDI2115	NA	2	1993730	1995811	DCM	1000	10	2.2e-06	0	NA	NA	NA	NA	NA	P
METDI	2017559	Minus	METDI2133	atpH	-1	2016871	2017440	DCM	1000	NA	1.2e-10	0	MeOH	1000	NA	0	1	P
METDI	2017566	Minus	METDI2133	atpH	-1	2016871	2017440	NA	NA	NA	NA	NA	MeOH	1000	NA	0	0	P
METDI	2017573	Minus	METDI2133	atpH	-1	2016871	2017440	NA	NA	NA	NA	NA	MeOH	1000	11	2.5e-10	0	P
METDI	2019062	Minus	METDI2135	NA	1	2018971	2019942	DCM	1000	31	0	0	MeOH	1000	28	0	0	Ai
METDI	2022502	Plus	METDI2138	NA	1	2022571	2023401	DCM	1000	68	0	1	MeOH	1000	52	0	1	P
METDI	2022505	Plus	METDI2138	NA	1	2022571	2023401	DCM	1000	15	8.6e-07	1	NA	NA	NA	NA	NA	P
METDI	2034219	Minus	METDI2147	NA	-1	2033752	2034201	DCM	1000	16	4.8e-12	1	NA	NA	NA	NA	NA	P
METDI	2034222	Minus	METDI2147	NA	-1	2033752	2034201	DCM	1000	12	4.1e-10	0	NA	NA	NA	NA	NA	P
METDI	2034406	Minus	METDI2147	NA	-1	2033752	2034201	DCM	1000	8	3.4e-06	0	NA	NA	NA	NA	NA	P
METDI	2035128	Minus	METDI2148	dnaQ	-2	2034408	2035118	NA	NA	NA	NA	NA	MeOH	1000	7	1e-09	0	P
METDI	2045810	Minus	METDI2160	NA	-3	2044610	2045788	DCM	1000	12	3.1e-13	0	NA	NA	NA	NA	NA	P
METDI	2051324	Plus	METDI2164	NA	1	2051452	2051721	DCM	1000	64	0	0	NA	NA	NA	NA	NA	P
METDI	2051327	Plus	METDI2164	NA	1	2051452	2051721	DCM	1000	29	0	4	NA	NA	NA	NA	NA	P
METDI	2071433	Plus	METDI2183	pyrF	3	2071458	2072156	NA	NA	NA	NA	NA	MeOH	1000	NA	2.5e-06	0	P
METDI	2077998	Plus	METDI2193	NA	2	2078096	2078836	DCM	1000	44	0	4	NA	NA	NA	NA	NA	P
METDI	2078984	Plus	METDI2194	NA	2	2079014	2081764	DCM	1000	131	0	0	MeOH	1000	78	0	0	P
METDI	2093115	Plus	METDI2207	etfB	3	2093199	2093948	NA	NA	NA	NA	NA	MeOH	1000	NA	1.2e-08	0	P
METDI	2094982	Plus	METDI2209	hbdA	1	2095141	2096022	NA	NA	NA	NA	NA	MeOH	1000	NA	0	1	P
METDI	2094986	Plus	METDI2209	hbdA	1	2095141	2096022	NA	NA	NA	NA	NA	MeOH	1000	NA	0	0	P
METDI	2095099	Plus	METDI2209	hbdA	1	2095141	2096022	DCM	1000	NA	0	0	MeOH	1000	NA	0	0	P
METDI	2095103	Plus	METDI2209	hbdA	1	2095141	2096022	DCM	1000	12	3.8e-11	0	NA	NA	NA	NA	NA	P
METDI	2102405	Minus	METDI2215	otsA	-1	2100916	2102340	DCM	1000	14	2e-07	1	NA	NA	NA	NA	NA	P
METDI	2102409	Minus	METDI2215	otsA	-1	2100916	2102340	DCM	1000	58	0	5	NA	NA	NA	NA	NA	P
METDI	2102444	Minus	METDI2215	otsA	-1	2100916	2102340	DCM	1000	58	0	1	MeOH	1000	19	0	0	P
METDI	2102550	Minus	METDI2215	otsA	-1	2100916	2102340	DCM	1000	53	0	3	MeOH	1000	47	0	1	P
METDI	2102557	Minus	METDI2215	otsA	-1	2100916	2102340	DCM	1000	184	0	0	MeOH	1000	109	0	0	P
METDI	2102570	Minus	METDI2215	otsA	-1	2100916	2102340	DCM	1000	9	1.7e-07	0	MeOH	1000	NA	0.00083	0	P
METDI	2109889	Minus	METDI2224	secB	-1	2109325	2109831	DCM	1000	7	2.6e-06	1	MeOH	1000	NA	0	1	P
METDI	2109893	Minus	METDI2224	secB	-1	2109325	2109831	DCM	1000	18	0	0	MeOH	1000	NA	0	1	P
METDI	2109897	Minus	METDI2224	secB	-1	2109325	2109831	NA	NA	NA	NA	NA	MeOH	1000	NA	0	0	P
METDI	2110053	Plus	METDI2225	NA	3	2110293	2111012	DCM	1000	45	0	2	MeOH	1000	NA	8.4e-05	2	P
METDI	2110146	Plus	METDI2225	NA	3	2110293	2111012	DCM	1000	38	0	2	NA	NA	NA	NA	NA	P
METDI	2110151	Plus	METDI2225	NA	3	2110293	2111012	DCM	1000	3	9.2e-05	0	MeOH	1000	NA	0	2	P
METDI	2119940	Minus	METDI2232	NA	-1	2118784	2119713	DCM	1000	27	0	1	NA	NA	NA	NA	NA	P
METDI	2120170	Plus	METDI2233	NA	1	2120278	2121093	DCM	1000	31	0	1	NA	NA	NA	NA	NA	P
METDI	2124865	Minus	METDI2237	NA	-1	2124502	2124798	NA	NA	NA	NA	NA	MeOH	1000	4	5.7e-10	0	IP
METDI	2124924	Minus	METDI2237	NA	-1	2124502	2124798	DCM	1000	11	1.1e-08	0	NA	NA	NA	NA	NA	IP
METDI	2124929	Minus	METDI2237	NA	-1	2124502	2124798	DCM	1000	13	1.5e-12	0	NA	NA	NA	NA	NA	IP
METDI	2124933	Minus	METDI2237	NA	-1	2124502	2124798	DCM	1000	20	0	0	NA	NA	NA	NA	NA	IP
METDI	2126828	Minus	METDI2240	NA	-2	2126271	2126738	DCM	1000	13	0	0	NA	NA	NA	NA	NA	P
METDI	2127738	Minus	METDI2241	NA	-2	2126925	2127611	DCM	1000	11	2e-07	0	MeOH	1000	35	0	0	P
METDI	2127755	Minus	METDI2241	NA	-2	2126925	2127611	DCM	1000	15	0	1	NA	NA	NA	NA	NA	P
METDI	2127761	Minus	METDI2241	NA	-2	2126925	2127611	DCM	1000	23	0	0	NA	NA	NA	NA	NA	P
METDI	2127797	Minus	METDI2241	NA	-2	2126925	2127611	DCM	1000	17	5e-13	0	MeOH	1000	20	0	0	P
METDI	2129443	Minus	METDI2243	NA	-3	2128535	2129275	DCM	1000	4	6.3e-05	0	MeOH	1000	11	4e-09	0	P
METDI	2141554	Minus	METDI2253	NA	-1	2140921	2141469	DCM	1000	10	3.7e-08	0	NA	NA	NA	NA	NA	P
METDI	2141716	Plus	METDI2254	NA	2	2141873	2142217	DCM	1000	62	0	0	NA	NA	NA	NA	NA	P
METDI	2141778	Plus	METDI2254	NA	2	2141873	2142217	DCM	1000	18	7.4e-09	2	NA	NA	NA	NA	NA	P
METDI	2153533	Minus	METDI2263	ispG	-2	2152065	2153384	NA	NA	NA	NA	NA	MeOH	1000	NA	9.8e-07	2	P
METDI	2166595	Plus	METDI2274	NA	3	2166609	2167289	DCM	1000	5	8.6e-12	0	NA	NA	NA	NA	NA	P
METDI	2167938	Plus	METDI2276	thiC	1	2168113	2170005	DCM	1000	4314	0	0	MeOH	1000	413	0	0	P
METDI	2167947	Plus	METDI2276	thiC	1	2168113	2170005	DCM	1000	143	0	5	MeOH	1000	17	0	4	P
METDI	2170193	Plus	METDI2277	NA	1	2170222	2170569	DCM	1000	49	0	0	MeOH	1000	0	6.6e-11	0	P
METDI	2176593	Plus	METDI2288	ibpA	2	2176685	2177116	DCM	1000	383	0	4	MeOH	1000	171	0	4	P
METDI	2176598	Plus	METDI2288	ibpA	2	2176685	2177116	DCM	1000	36	2.9e-11	0	NA	NA	NA	NA	NA	P
METDI	2177265	Plus	METDI2289	NA	1	2177290	2177571	DCM	1000	NA	6.8e-05	0	NA	NA	NA	NA	NA	P
METDI	2179812	Plus	METDI2292	infC	3	2179920	2180441	DCM	1000	121	0	1	MeOH	1000	170	0	1	P
METDI	2179815	Plus	METDI2292	infC	3	2179920	2180441	DCM	1000	9	0.00016	0	MeOH	1000	14	1.7e-07	0	P
METDI	2179826	Plus	METDI2292	infC	3	2179920	2180441	DCM	1000	11	1.2e-05	0	MeOH	1000	11	3.2e-08	0	P
METDI	2179883	Plus	METDI2292	infC	3	2179920	2180441	NA	NA	NA	NA	NA	MeOH	1000	4	4.4e-06	0	P
METDI	2179888	Plus	METDI2292	infC	3	2179920	2180441	NA	NA	NA	NA	NA	MeOH	1000	NA	0.0012	0	P
METDI	2184296	Minus	METDI2294	NA	-3	2183129	2184262	DCM	1000	31	0	0	MeOH	1000	NA	0	0	P
METDI	2184331	Minus	METDI2294	NA	-3	2183129	2184262	DCM	1000	327	0	0	MeOH	1000	14	0	0	P
METDI	2184610	Plus	METDI2295	rpmI	3	2184717	2184920	DCM	1000	28	0	0	MeOH	1000	40	0	1	P
METDI	2203206	Plus	METDI2311	mdh	1	2203303	2204265	NA	NA	NA	NA	NA	MeOH	1000	7	1.8e-12	0	P
METDI	2204260	Plus	METDI2312	sucC	3	2204343	2205539	DCM	1000	14	0	0	MeOH	1000	14	0	0	IP
METDI	2204263	Plus	METDI2312	sucC	3	2204343	2205539	DCM	1000	9	8.8e-11	0	NA	NA	NA	NA	NA	IP
METDI	2227033	Plus	NA	NA	NA	NA	NA	NA	NA	NA	NA	NA	MeOH	1000	45	0	3	O
METDI	2227035	Plus	NA	NA	NA	NA	NA	DCM	1000	87	0	3	NA	NA	NA	NA	NA	O
METDI	2249603	Plus	METDI2339	NA	3	2249658	2255471	DCM	1000	16	7.9e-10	0	MeOH	1000	10	1.3e-10	0	P
METDI	2249606	Plus	METDI2339	NA	3	2249658	2255471	DCM	1000	9	1.5e-05	0	MeOH	1000	15	0	1	P
METDI	2249656	Plus	METDI2339	NA	3	2249658	2255471	DCM	1000	22	0	0	MeOH	1000	41	0	0	P
METDI	2318488	Plus	METDI2398	NA	3	2318538	2318786	DCM	1000	20	0	3	NA	NA	NA	NA	NA	P
METDI	2346083	Minus	METDI2426	NA	-2	2345568	2345930	NA	NA	NA	NA	NA	MeOH	1000	19	0	2	PAi
METDI	2346648	Plus	METDI2429	NA	2	2346677	2346973	DCM	1000	21	0	0	NA	NA	NA	NA	NA	P
METDI	2351686	Plus	METDI2434	NA	2	2351693	2351977	DCM	1000	28	0	0	NA	NA	NA	NA	NA	P
METDI	2351691	Plus	METDI2434	NA	2	2351693	2351977	DCM	1000	10	1.3e-09	0	NA	NA	NA	NA	NA	P
METDI	2351693	Plus	METDI2434	NA	2	2351693	2351977	NA	NA	NA	NA	NA	MeOH	1000	11	0	0	P
METDI	2351698	Plus	METDI2435	NA	3	2351931	2352260	DCM	1000	14	1.3e-09	0	MeOH	1000	NA	0	0	IP
METDI	2354367	Minus	METDI2437	metX	-2	2353014	2354231	DCM	1000	33	0	0	MeOH	1000	NA	0	1	P
METDI	2354373	Minus	METDI2437	metX	-2	2353014	2354231	NA	NA	NA	NA	NA	MeOH	1000	NA	0	0	P
METDI	2354398	Plus	METDI2438	msrB	1	2354635	2355138	DCM	1000	23	0	1	NA	NA	NA	NA	NA	P
METDI	2356482	Minus	METDI2440	bfr	-1	2355934	2356431	DCM	1000	NA	9.2e-09	3	MeOH	1000	NA	2.1e-05	3	IP
METDI	2359275	Plus	METDI2444	NA	2	2359352	2360062	DCM	1000	105	0	3	NA	NA	NA	NA	NA	P
METDI	2371763	Minus	METDI2461	NA	-3	2371466	2371717	DCM	1000	12	5.2e-08	0	NA	NA	NA	NA	NA	P
METDI	2371771	Minus	METDI2461	NA	-3	2371466	2371717	DCM	1000	47	0	0	NA	NA	NA	NA	NA	P
METDI	2371774	Minus	METDI2461	NA	-3	2371466	2371717	DCM	1000	17	2.7e-12	0	NA	NA	NA	NA	NA	P
METDI	2380229	Minus	METDI2467	NA	-2	2379807	2380193	DCM	1000	22	1.4e-11	0	NA	NA	NA	NA	NA	PAi
METDI	2380232	Minus	METDI2467	NA	-2	2379807	2380193	DCM	1000	83	0	0	NA	NA	NA	NA	NA	PAi
METDI	2380236	Minus	METDI2467	NA	-2	2379807	2380193	DCM	1000	6	0.00033	0	NA	NA	NA	NA	NA	PAi
METDI	2383382	Minus	METDI2471	NA	-2	2382996	2383274	DCM	1000	56	0	0	MeOH	1000	109	0	0	P
METDI	2393282	Plus	METDI2482	mtkA	1	2393446	2394618	DCM	1000	3	1.3e-08	0	NA	NA	NA	NA	NA	P
METDI	2417872	Minus	METDI2505	mxbD	-2	2416212	2417849	DCM	1000	27	0	0	MeOH	1000	50	0	0	P
METDI	2423174	Plus	METDI2512	mptG	1	2423224	2424222	NA	NA	NA	NA	NA	MeOH	1000	6	5.3e-06	0	P
METDI	2424298	Plus	METDI2513	mtdB	3	2424333	2425226	DCM	1000	21	0	0	NA	NA	NA	NA	NA	P
METDI	2424302	Plus	METDI2513	mtdB	3	2424333	2425226	DCM	1000	16	0	0	MeOH	1000	78	0	1	P
METDI	2429559	Plus	METDI2518	fae	2	2429675	2430187	NA	NA	NA	NA	NA	MeOH	1000	17	0	1	P
METDI	2429569	Plus	METDI2518	fae	2	2429675	2430187	DCM	1000	17	0	1	MeOH	1000	NA	0	0	P
METDI	2429574	Plus	METDI2518	fae	2	2429675	2430187	DCM	1000	8	2.8e-08	0	MeOH	1000	NA	0.00067	0	P
METDI	2438293	Minus	METDI2528	NA	-3	2437457	2438167	DCM	1000	19	0	0	MeOH	1000	17	0	0	IP
METDI	2443622	Plus	METDI2536	NA	2	2443853	2444482	DCM	1000	6	4.9e-07	0	NA	NA	NA	NA	NA	IP
METDI	2444974	Plus	METDI2538	NA	3	2445024	2447543	DCM	1000	35	0	0	MeOH	1000	48	0	0	P
METDI	2452635	Minus	METDI2543	NA	-1	2452039	2452617	NA	NA	NA	NA	NA	MeOH	1000	NA	8e-08	0	P
METDI	2455512	Minus	METDI2545	NA	-3	2455289	2455423	DCM	1000	14	0	0	NA	NA	NA	NA	NA	P
METDI	2455516	Minus	METDI2545	NA	-3	2455289	2455423	DCM	1000	34	0	1	MeOH	1000	14	0	0	P
METDI	2458245	Minus	METDI2547	dnaX	-1	2456221	2458101	DCM	1000	NA	0.0021	0	NA	NA	NA	NA	NA	P
METDI	2458248	Minus	METDI2547	dnaX	-1	2456221	2458101	NA	NA	NA	NA	NA	MeOH	1000	NA	0.0044	1	P
METDI	2458249	Minus	METDI2547	dnaX	-1	2456221	2458101	DCM	1000	29	0	1	NA	NA	NA	NA	NA	P
METDI	2459148	Minus	METDI2549	NA	-2	2458881	2459141	DCM	1000	NA	8.7e-05	0	NA	NA	NA	NA	NA	P
METDI	2460317	Plus	METDI2551	NA	2	2460335	2462083	NA	NA	NA	NA	NA	MeOH	1000	10	5.7e-10	0	P
METDI	2474694	Minus	METDI2565	NA	1	2474416	2475039	DCM	1000	88	0	2	NA	NA	NA	NA	NA	Ai
METDI	2475091	Plus	METDI2566	NA	1	2475169	2475498	NA	NA	NA	NA	NA	MeOH	1000	11	4.9e-08	0	P
METDI	2475096	Plus	METDI2566	NA	1	2475169	2475498	DCM	1000	12	1.5e-06	0	NA	NA	NA	NA	NA	P
METDI	2475114	Plus	METDI2566	NA	1	2475169	2475498	DCM	1000	13	7.4e-09	0	NA	NA	NA	NA	NA	P
METDI	2482110	Plus	METDI2572	NA	1	2482333	2483085	DCM	1000	30	0	3	NA	NA	NA	NA	NA	P
METDI	2491805	Minus	METDI2581	NA	-1	2491261	2491638	DCM	1000	44	0	1	MeOH	1000	30	0	0	P
METDI	2491808	Minus	METDI2581	NA	-1	2491261	2491638	DCM	1000	44	0	0	MeOH	1000	28	0	0	P
METDI	2491811	Minus	METDI2581	NA	-1	2491261	2491638	DCM	1000	174	0	0	MeOH	1000	130	0	0	P
METDI	2494927	Minus	METDI2584	NA	-1	2493475	2494719	DCM	1000	38	0	0	NA	NA	NA	NA	NA	P
METDI	2494963	Plus	METDI2585	NA	1	2495104	2495337	DCM	1000	14	1.7e-06	0	NA	NA	NA	NA	NA	P
METDI	2498448	Plus	NA	NA	NA	NA	NA	DCM	1000	207	0	1	MeOH	1000	122	0	1	O
METDI	2512584	Plus	METDI2603	NA	1	2512606	2513814	DCM	1000	173	0	8	NA	NA	NA	NA	NA	P
METDI	2512587	Plus	METDI2603	NA	1	2512606	2513814	DCM	1000	29	0	0	NA	NA	NA	NA	NA	P
METDI	2522265	Plus	METDI2611	NA	1	2522287	2522628	DCM	1000	1245	0	2	MeOH	1000	49	0	0	P
METDI	2522274	Plus	METDI2611	NA	1	2522287	2522628	DCM	1000	9	0.0037	0	NA	NA	NA	NA	NA	P
METDI	2553660	Minus	METDI2646	NA	-1	2552812	2553660	DCM	1000	14	1.6e-13	0	MeOH	1000	12	0	0	P
METDI	2559979	Plus	METDI2654	NA	1	2559976	2561211	NA	NA	NA	NA	NA	MeOH	1000	NA	0.00017	0	I
METDI	2561809	Plus	METDI2655	dcmR	-2	2561469	2562266	DCM	1000	17	0	0	NA	NA	NA	NA	NA	Ai
METDI	2561986	Plus	METDI2655	dcmR	-2	2561469	2562266	DCM	1000	13	5.1e-09	0	NA	NA	NA	NA	NA	Ai
METDI	2562198	Minus	METDI2655	dcmR	-2	2561469	2562266	DCM	1000	26	0	0	MeOH	1000	NA	6.8e-07	0	I
METDI	2562249	Minus	METDI2655	dcmR	-2	2561469	2562266	DCM	1000	16	0	0	MeOH	1000	NA	0.00016	0	I
METDI	2562324	Minus	METDI2655	dcmR	-2	2561469	2562266	DCM	1000	153	0	4	MeOH	1000	44	0	1	P
METDI	2562327	Minus	METDI2655	dcmR	-2	2561469	2562266	NA	NA	NA	NA	NA	MeOH	1000	13	0	0	P
METDI	2562349	Minus	METDI2655	dcmR	-2	2561469	2562266	DCM	1000	20	0	0	NA	NA	NA	NA	NA	P
METDI	2562419	Minus	METDI2655	dcmR	-2	2561469	2562266	NA	NA	NA	NA	NA	MeOH	1000	9	0	0	P
METDI	2562881	Plus	METDI2656	dcmA	3	2562957	2563823	NA	NA	NA	NA	NA	MeOH	1000	229	0	1	P
METDI	2563122	Minus	METDI2656	dcmA	3	2562957	2563823	DCM	1000	209	0	1	NA	NA	NA	NA	NA	Ai
METDI	2564953	Plus	METDI2658	NA	1	2565049	2565600	DCM	1000	5	1.3e-09	0	NA	NA	NA	NA	NA	IP
METDI	2567200	Minus	METDI2659	NA	-2	2565711	2566976	DCM	1000	1	1.3e-14	0	NA	NA	NA	NA	NA	P
METDI	2567307	Minus	NA	NA	NA	NA	NA	DCM	1000	2	1.9e-08	0	MeOH	1000	0	0	0	O
METDI	2578469	Minus	METDI2672	NA	-2	2577327	2578331	DCM	1000	14	6.5e-14	1	NA	NA	NA	NA	NA	P
METDI	2581383	Plus	METDI2676	NA	3	2581383	2581637	NA	NA	NA	NA	NA	MeOH	1000	16	0	0	P
METDI	2582006	Minus	METDI2677	NA	-1	2581654	2581887	DCM	1000	13	3.5e-07	0	MeOH	1000	16	7.7e-13	0	P
METDI	2582009	Minus	METDI2677	NA	-1	2581654	2581887	DCM	1000	15	1.3e-08	0	MeOH	1000	18	4.7e-11	0	P
METDI	2587486	Plus	METDI2685	NA	1	2587552	2588160	NA	NA	NA	NA	NA	MeOH	1000	12	3.9e-08	0	P
METDI	2591362	Minus	METDI2688	NA	-2	2590932	2591255	DCM	1000	31	0	1	NA	NA	NA	NA	NA	P
METDI	2595019	Plus	METDI2693	NA	3	2595057	2597237	DCM	1000	10	4.6e-07	0	NA	NA	NA	NA	NA	P
METDI	2595388	Minus	METDI2693	NA	3	2595057	2597237	DCM	1000	14	6.7e-08	0	NA	NA	NA	NA	NA	Ai
METDI	2610396	Plus	METDI2705	shc	1	2610418	2612421	DCM	1000	30	0	1	MeOH	1000	NA	0	0	P
METDI	2610400	Plus	METDI2705	shc	1	2610418	2612421	DCM	1000	5	0.00031	0	NA	NA	NA	NA	NA	P
METDI	2612338	Plus	METDI2706	NA	2	2612555	2613223	NA	NA	NA	NA	NA	MeOH	1000	59	0	1	IP
METDI	2612341	Plus	METDI2706	NA	2	2612555	2613223	DCM	1000	14	1.1e-09	0	NA	NA	NA	NA	NA	IP
METDI	2622297	Minus	METDI2708	NA	-1	2614753	2622159	DCM	1000	16	0	0	NA	NA	NA	NA	NA	P
METDI	2622349	Minus	METDI2708	NA	-1	2614753	2622159	DCM	1000	33	0	0	MeOH	1000	20	0	0	P
METDI	2626431	Minus	METDI2711	NA	-1	2624083	2626236	DCM	1000	11	1.3e-11	0	NA	NA	NA	NA	NA	IP
METDI	2627562	Plus	NA	NA	NA	NA	NA	DCM	1000	1670	0	1	MeOH	1000	1074	0	1	O
METDI	2627570	Plus	NA	NA	NA	NA	NA	DCM	1000	422	0	0	MeOH	1000	324	0	3	O
METDI	2639074	Minus	METDI2722	NA	-3	2638874	2639050	DCM	1000	93	0	0	MeOH	1000	46	0	0	P
METDI	2639281	Plus	METDI2723	NA	1	2639302	2639523	DCM	1000	47	0	2	NA	NA	NA	NA	NA	P
METDI	2639282	Plus	METDI2723	NA	1	2639302	2639523	NA	NA	NA	NA	NA	MeOH	1000	43	0	1	P
METDI	2639967	Minus	METDI2724	NA	-2	2639751	2639927	DCM	1000	15	0	0	NA	NA	NA	NA	NA	P
METDI	2640192	Plus	METDI2725	purE	1	2640229	2640726	DCM	1000	32	0	0	MeOH	1000	56	0	1	P
METDI	2640196	Plus	METDI2725	purE	1	2640229	2640726	NA	NA	NA	NA	NA	MeOH	1000	8	0.00012	0	P
METDI	2643465	Plus	METDI2728	NA	3	2643510	2643890	NA	NA	NA	NA	NA	MeOH	1000	15	0	2	P
METDI	2643470	Plus	METDI2728	NA	3	2643510	2643890	DCM	1000	10	4.2e-09	2	MeOH	1000	5	6.2e-07	0	P
METDI	2643483	Plus	METDI2728	NA	3	2643510	2643890	DCM	1000	77	0	0	MeOH	1000	56	0	0	P
METDI	2646636	Minus	METDI2730	hom	-3	2645192	2646514	DCM	1000	NA	0	1	MeOH	1000	NA	0	1	P
METDI	2648239	Minus	METDI2732	NA	-3	2647220	2648206	DCM	1000	16	0	0	NA	NA	NA	NA	NA	P
METDI	2648667	Minus	METDI2733	NA	-1	2648311	2648649	DCM	1000	10	5.1e-11	0	NA	NA	NA	NA	NA	P
METDI	2652646	Plus	METDI2738	NA	1	2652661	2653863	DCM	1000	18	0	0	NA	NA	NA	NA	NA	P
METDI	2659823	Plus	METDI2746	ftr1	2	2660009	2660839	DCM	1000	19	0	0	MeOH	1000	26	0	0	P
METDI	2661644	Minus	METDI2747	NA	-2	2660952	2661425	DCM	1000	10	3.6e-09	0	NA	NA	NA	NA	NA	P
METDI	2664410	Plus	METDI2751	NA	1	2664463	2664843	DCM	1000	27	0	0	NA	NA	NA	NA	NA	P
METDI	2664416	Plus	METDI2751	NA	1	2664463	2664843	DCM	1000	14	2.7e-07	0	NA	NA	NA	NA	NA	P
METDI	2666934	Plus	METDI2755	hemA	2	2667158	2668546	NA	NA	NA	NA	NA	MeOH	1000	NA	0	3	IP
METDI	2666937	Plus	METDI2755	hemA	2	2667158	2668546	DCM	1000	111	0	3	NA	NA	NA	NA	NA	IP
METDI	2672737	Plus	METDI2762	aroG	3	2672787	2674169	DCM	1000	23	2.3e-11	0	MeOH	1000	21	0	0	P
METDI	2674372	Plus	METDI2763	NA	1	2674390	2674605	DCM	1000	79	0	1	MeOH	1000	83	0	0	P
METDI	2674376	Plus	METDI2763	NA	1	2674390	2674605	NA	NA	NA	NA	NA	MeOH	1000	9	2.4e-06	0	P
METDI	2674377	Plus	METDI2763	NA	1	2674390	2674605	DCM	1000	4	4.7e-06	0	NA	NA	NA	NA	NA	P
METDI	2675470	Minus	METDI2764	NA	-2	2674683	2675228	DCM	1000	39	0	0	NA	NA	NA	NA	NA	P
METDI	2675488	Plus	METDI2765	NA	1	2675560	2676474	DCM	1000	9	0	1	NA	NA	NA	NA	NA	P
METDI	2676463	Plus	METDI2766	gmk	2	2676509	2677180	NA	NA	NA	NA	NA	MeOH	1000	8	3.6e-11	0	IP
METDI	2679673	Minus	METDI2768	NA	-1	2679148	2679663	DCM	1000	12	1.2e-08	0	NA	NA	NA	NA	NA	P
METDI	2680966	Plus	METDI2771	NA	3	2681031	2681426	DCM	1000	11	3.7e-07	0	NA	NA	NA	NA	NA	P
METDI	2688270	Minus	METDI2775	NA	-2	2687163	2688170	DCM	1000	10	7.4e-09	0	NA	NA	NA	NA	NA	P
METDI	2688277	Minus	METDI2775	NA	-2	2687163	2688170	DCM	1000	4	7.4e-09	0	NA	NA	NA	NA	NA	P
METDI	2698135	Minus	METDI2783	cstA	-1	2696035	2698092	DCM	1000	NA	6.2e-12	1	MeOH	1000	NA	8.8e-05	0	P
METDI	2700665	Plus	METDI2788	NA	2	2700695	2701009	NA	NA	NA	NA	NA	MeOH	1000	19	0	0	P
METDI	2706887	Minus	METDI2792	glgA	-2	2705304	2706836	DCM	1000	7	1.5e-05	2	NA	NA	NA	NA	NA	P
METDI	2706892	Minus	METDI2792	glgA	-2	2705304	2706836	DCM	1000	47	0	0	NA	NA	NA	NA	NA	P
METDI	2706897	Minus	METDI2792	glgA	-2	2705304	2706836	DCM	1000	37	0	0	NA	NA	NA	NA	NA	P
METDI	2706923	Minus	METDI2792	glgA	-2	2705304	2706836	NA	NA	NA	NA	NA	MeOH	1000	NA	1.3e-09	0	P
METDI	2708759	Minus	METDI2793	NA	-1	2707096	2708721	DCM	1000	13	1.2e-06	0	NA	NA	NA	NA	NA	P
METDI	2708826	Plus	METDI2794	glgP	2	2709050	2711584	DCM	1000	10	0.00022	0	NA	NA	NA	NA	NA	P
METDI	2708847	Minus	METDI2793	NA	-1	2707096	2708721	DCM	1000	13	5.6e-06	0	NA	NA	NA	NA	NA	P
METDI	2708884	Minus	METDI2793	NA	-1	2707096	2708721	DCM	1000	43	0	0	NA	NA	NA	NA	NA	P
METDI	2708954	Plus	METDI2794	glgP	2	2709050	2711584	DCM	1000	21	0	1	MeOH	1000	20	0	1	P
METDI	2721764	Minus	METDI2802	NA	-3	2719727	2721700	NA	NA	NA	NA	NA	MeOH	1000	21	0	0	P
METDI	2723605	Minus	METDI2805	NA	-1	2723029	2723595	DCM	1000	37	0	0	MeOH	1000	8	3.7e-07	0	P
METDI	2725822	Minus	METDI2807	hss	-2	2724315	2725763	NA	NA	NA	NA	NA	MeOH	1000	28	0	3	P
METDI	2725994	Plus	METDI2808	NA	3	2726037	2726225	DCM	1000	21	4.9e-11	0	NA	NA	NA	NA	NA	P
METDI	2733691	Minus	METDI2815	NA	-1	2733121	2733618	DCM	1000	9	0	1	MeOH	1000	NA	0	1	P
METDI	2733727	Plus	METDI2816	NA	2	2733776	2734342	NA	NA	NA	NA	NA	MeOH	1000	10	1.1e-08	0	P
METDI	2738327	Plus	METDI2823	NA	1	2738344	2738742	DCM	1000	36	0	0	NA	NA	NA	NA	NA	P
METDI	2739597	Plus	METDI2825	NA	2	2739617	2741569	DCM	1000	233	0	0	MeOH	1000	151	0	0	P
METDI	2739607	Plus	METDI2825	NA	2	2739617	2741569	DCM	1000	26	0	1	MeOH	1000	21	0	1	P
METDI	2741664	Plus	METDI2826	NA	3	2741673	2742977	DCM	1000	NA	5.6e-05	0	MeOH	1000	NA	9e-06	3	P
METDI	2741667	Plus	METDI2826	NA	3	2741673	2742977	DCM	1000	NA	7.7e-06	0	NA	NA	NA	NA	NA	P
METDI	2746526	Minus	METDI2829	purM	-1	2745430	2746497	NA	NA	NA	NA	NA	MeOH	1000	NA	1.2e-13	0	IP
METDI	2759761	Plus	METDI2839	rpsB	3	2759877	2760926	DCM	1000	23	0	0	MeOH	1000	37	0	0	P
METDI	2763616	Minus	METDI2842	ppa	-1	2762992	2763531	DCM	1000	23	0	1	MeOH	1000	24	0	1	P
METDI	2764331	Minus	METDI2843	NA	-3	2763806	2764312	DCM	1000	35	0	0	MeOH	1000	10	3.5e-12	0	P
METDI	2764426	Plus	METDI2844	NA	1	2764450	2765175	DCM	1000	14	3e-12	0	NA	NA	NA	NA	NA	P
METDI	2770104	Minus	METDI2847	NA	-1	2767459	2770023	DCM	1000	11	4.2e-11	0	NA	NA	NA	NA	NA	P
METDI	2770151	Minus	METDI2847	NA	-1	2767459	2770023	DCM	1000	11	1.9e-07	3	NA	NA	NA	NA	NA	P
METDI	2770208	Minus	METDI2847	NA	-1	2767459	2770023	NA	NA	NA	NA	NA	MeOH	1000	NA	0.00034	0	P
METDI	2770214	Minus	METDI2847	NA	-1	2767459	2770023	NA	NA	NA	NA	NA	MeOH	1000	5	1.6e-12	0	P
METDI	2771642	Minus	METDI2848	NA	-1	2770384	2771544	DCM	1000	11	1.7e-08	0	MeOH	1000	8	2.1e-10	0	P
METDI	2775285	Minus	METDI2852	frr	-2	2774664	2775227	NA	NA	NA	NA	NA	MeOH	1000	17	0	2	P
METDI	2797149	Plus	METDI2867	glnK	3	2797341	2797679	DCM	1000	10	1.4e-07	0	NA	NA	NA	NA	NA	P
METDI	2808782	Minus	METDI2873	fdh4B	-2	2808366	2808668	DCM	1000	13	7.8e-07	2	NA	NA	NA	NA	NA	IP
METDI	2811068	Minus	METDI2874	fdh4A	-3	2808665	2810980	DCM	1000	6	1.1e-06	0	MeOH	1000	48	0	0	P
METDI	2813053	Plus	METDI2877	NA	3	2813148	2813780	DCM	1000	10	1.6e-05	0	NA	NA	NA	NA	NA	P
METDI	2813103	Plus	METDI2877	NA	3	2813148	2813780	DCM	1000	12	1.8e-08	0	MeOH	1000	10	1.5e-08	0	P
METDI	2813108	Plus	METDI2877	NA	3	2813148	2813780	DCM	1000	22	0	0	MeOH	1000	11	1.3e-09	0	P
METDI	2814135	Minus	METDI2878	NA	-1	2813791	2814120	DCM	1000	6	7.4e-05	0	NA	NA	NA	NA	NA	P
METDI	2814141	Minus	METDI2878	NA	-1	2813791	2814120	DCM	1000	11	3.5e-07	0	NA	NA	NA	NA	NA	P
METDI	2831668	Minus	METDI2897	NA	-2	2831256	2831633	NA	NA	NA	NA	NA	MeOH	1000	NA	0.00024	0	P
METDI	2831669	Minus	METDI2897	NA	-2	2831256	2831633	DCM	1000	7	0.00014	0	NA	NA	NA	NA	NA	P
METDI	2831676	Minus	METDI2897	NA	-2	2831256	2831633	NA	NA	NA	NA	NA	MeOH	1000	NA	0	1	P
METDI	2839048	Minus	METDI2905	NA	-3	2838218	2838994	NA	NA	NA	NA	NA	MeOH	1000	8	8e-09	0	P
METDI	2839114	Plus	METDI2906	NA	3	2839176	2840084	NA	NA	NA	NA	NA	MeOH	1000	14	6.5e-13	0	P
METDI	2850413	Plus	METDI2919	NA	2	2850473	2851363	DCM	1000	52	0	1	NA	NA	NA	NA	NA	P
METDI	2851853	Minus	METDI2920	NA	-3	2851433	2851822	DCM	1000	71	0	0	NA	NA	NA	NA	NA	P
METDI	2851858	Minus	METDI2920	NA	-3	2851433	2851822	DCM	1000	58	0	0	NA	NA	NA	NA	NA	P
METDI	2875117	Minus	METDI2946	NA	-3	2874503	2874961	NA	NA	NA	NA	NA	MeOH	1000	5	0	0	P
METDI	2879719	Minus	METDI2952	rpsM	-2	2879205	2879573	DCM	1000	5	1.3e-07	0	MeOH	1000	0	4.8e-07	0	P
METDI	2879724	Minus	METDI2952	rpsM	-2	2879205	2879573	DCM	1000	24	0	0	NA	NA	NA	NA	NA	P
METDI	2879725	Minus	METDI2952	rpsM	-2	2879205	2879573	NA	NA	NA	NA	NA	MeOH	1000	8	4.8e-08	1	P
METDI	2886596	Minus	METDI2965	rplN	-1	2886058	2886426	NA	NA	NA	NA	NA	MeOH	1000	NA	2.1e-09	0	P
METDI	2886599	Minus	METDI2965	rplN	-1	2886058	2886426	NA	NA	NA	NA	NA	MeOH	1000	NA	6.7e-06	0	P
METDI	2888263	Plus	METDI2968	NA	1	2888506	2888886	DCM	1000	28	0	0	MeOH	1000	7	0	0	P
METDI	2888266	Plus	METDI2968	NA	1	2888506	2888886	DCM	1000	8	0.001	1	NA	NA	NA	NA	NA	P
METDI	2888267	Plus	METDI2968	NA	1	2888506	2888886	NA	NA	NA	NA	NA	MeOH	1000	6	1.4e-06	0	P
METDI	2888974	Plus	METDI2969	NA	3	2889000	2890247	NA	NA	NA	NA	NA	MeOH	1000	11	1.5e-09	0	P
METDI	2888975	Plus	METDI2969	NA	3	2889000	2890247	DCM	1000	13	2.6e-10	2	NA	NA	NA	NA	NA	P
METDI	2888977	Plus	METDI2969	NA	3	2889000	2890247	NA	NA	NA	NA	NA	MeOH	1000	15	0	0	P
METDI	2892864	Plus	METDI2974	NA	1	2892901	2893158	DCM	1000	13	9.1e-10	0	NA	NA	NA	NA	NA	P
METDI	2893374	Plus	METDI2975	NA	2	2893415	2893684	DCM	1000	9	3e-08	0	NA	NA	NA	NA	NA	P
METDI	2895492	Minus	METDI2977	NA	-1	2895211	2895477	DCM	1000	15	3.5e-07	0	MeOH	1000	12	0	0	P
METDI	2895737	Plus	METDI2978	NA	3	2895864	2896349	NA	NA	NA	NA	NA	MeOH	1000	10	2e-07	0	P
METDI	2897980	Plus	METDI2981	map	1	2898013	2898867	DCM	1000	1	0	0	MeOH	1000	14	0	0	P
METDI	2904731	Plus	METDI2990	NA	2	2904749	2905639	NA	NA	NA	NA	NA	MeOH	1000	13	0	0	P
METDI	2908785	Minus	METDI2993	NA	-1	2907340	2908554	DCM	1000	10	1.1e-07	0	MeOH	1000	29	0	0	P
METDI	2908897	Plus	METDI2994	NA	2	2909033	2912101	DCM	1000	34	0	0	MeOH	1000	25	0	0	P
METDI	2912141	Plus	METDI2995	NA	3	2912193	2912423	DCM	1000	127	0	4	MeOH	1000	122	0	4	P
METDI	2912941	Minus	METDI2997	NA	-3	2912546	2912797	DCM	1000	25	0	3	MeOH	1000	12	0	0	P
METDI	2916222	Minus	METDI3000	gap11	-3	2915798	2916154	DCM	1000	21	0	0	MeOH	1000	29	0	0	P
METDI	2916364	Minus	METDI3000	gap11	-3	2915798	2916154	DCM	1000	45	0	0	MeOH	1000	9	7.2e-10	0	P
METDI	2916368	Minus	METDI3000	gap11	-3	2915798	2916154	DCM	1000	64	0	2	MeOH	1000	13	0	2	P
METDI	2923794	Minus	METDI3005	msd	-2	2922033	2923721	DCM	1000	12	1.3e-11	0	NA	NA	NA	NA	NA	P
METDI	2924895	Plus	METDI3007	NA	2	2924927	2925829	NA	NA	NA	NA	NA	MeOH	1000	NA	0	0	P
METDI	2930182	Plus	METDI3012	NA	3	2930379	2930882	DCM	1000	23	2.6e-14	0	MeOH	1000	22	0	0	P
METDI	2938683	Minus	METDI3017	NA	-3	2938307	2938666	NA	NA	NA	NA	NA	MeOH	1000	5	5.7e-10	0	P
METDI	2940333	Minus	METDI3020	ssb	-2	2939721	2940287	DCM	1000	28	0	1	NA	NA	NA	NA	NA	P
METDI	2940334	Minus	METDI3020	ssb	-2	2939721	2940287	NA	NA	NA	NA	NA	MeOH	1000	48	0	1	P
METDI	2940416	Minus	METDI3020	ssb	-2	2939721	2940287	DCM	1000	16	1.3e-08	0	NA	NA	NA	NA	NA	P
METDI	2940421	Minus	METDI3020	ssb	-2	2939721	2940287	DCM	1000	99	0	0	MeOH	1000	27	0	0	P
METDI	2941635	Minus	METDI3021	yncB	-1	2940592	2941608	NA	NA	NA	NA	NA	MeOH	1000	10	4.3e-10	1	P
METDI	2942733	Minus	METDI3023	NA	-1	2942161	2942700	DCM	1000	18	0	1	NA	NA	NA	NA	NA	P
METDI	2946903	Plus	METDI3029	trx	3	2946963	2947871	NA	NA	NA	NA	NA	MeOH	1000	11	2.4e-13	2	P
METDI	2946905	Plus	METDI3029	trx	3	2946963	2947871	DCM	1000	34	0	2	NA	NA	NA	NA	NA	P
METDI	2946908	Plus	METDI3029	trx	3	2946963	2947871	DCM	1000	10	7.1e-09	0	NA	NA	NA	NA	NA	P
METDI	2950043	Minus	METDI3032	NA	-3	2949044	2950003	DCM	1000	21	0	0	NA	NA	NA	NA	NA	PAi
METDI	2954100	Minus	METDI3037	NA	-2	2953455	2954054	DCM	1000	16	0	0	MeOH	1000	NA	4.7e-11	0	P
METDI	2956154	Plus	METDI3040	NA	2	2956214	2956654	NA	NA	NA	NA	NA	MeOH	1000	25	0	0	P
METDI	2957381	Plus	METDI3043	NA	2	2957459	2957890	DCM	1000	63	0	3	MeOH	1000	10	1.7e-10	0	P
METDI	2959190	Minus	METDI3044	NA	-2	2957943	2959001	NA	NA	NA	NA	NA	MeOH	1000	4	1.6e-12	0	IP
METDI	2960363	Minus	METDI3046	folE	-2	2959440	2960249	DCM	1000	89	0	1	NA	NA	NA	NA	NA	P
METDI	2962328	Minus	METDI3050	ybhL	-1	2961496	2962263	NA	NA	NA	NA	NA	MeOH	1000	NA	4.5e-09	0	P
METDI	2962337	Minus	METDI3050	ybhL	-1	2961496	2962263	DCM	1000	86	0	2	MeOH	1000	16	0	2	P
METDI	2966701	Plus	METDI3053	pdxJ	3	2966733	2967482	DCM	1000	44	0	1	NA	NA	NA	NA	NA	P
METDI	2967956	Plus	METDI3055	NA	2	2968019	2968825	NA	NA	NA	NA	NA	MeOH	1000	5	1.6e-09	1	P
METDI	2967957	Plus	METDI3055	NA	2	2968019	2968825	DCM	1000	4	4.6e-06	0	NA	NA	NA	NA	NA	P
METDI	2969466	Plus	METDI3057	era	1	2969677	2970657	DCM	1000	NA	0	0	MeOH	1000	NA	0	0	IP
METDI	2975876	Plus	METDI3063	NA	1	2975971	2976276	DCM	1000	57	0	3	MeOH	1000	14	0	0	P
METDI	2981554	Minus	METDI3067	NA	-2	2979828	2981516	DCM	1000	17	2.3e-13	0	NA	NA	NA	NA	NA	P
METDI	2981559	Minus	METDI3067	NA	-2	2979828	2981516	DCM	1000	27	0	0	NA	NA	NA	NA	NA	P
METDI	2984778	Minus	METDI3069	NA	-1	2983234	2984595	DCM	1000	28	0	0	MeOH	1000	NA	0.00023	0	IP
METDI	2984789	Minus	METDI3069	NA	-1	2983234	2984595	NA	NA	NA	NA	NA	MeOH	1000	11	1.8e-06	0	IP
METDI	2984793	Minus	METDI3069	NA	-1	2983234	2984595	DCM	1000	259	0	5	MeOH	1000	72	0	5	IP
METDI	2990949	Minus	METDI3074	NA	-3	2990243	2990869	DCM	1000	36	0	0	NA	NA	NA	NA	NA	P
METDI	2993564	Minus	METDI3077	NA	-3	2992859	2993524	NA	NA	NA	NA	NA	MeOH	1000	8	0	0	P
METDI	2995218	Plus	METDI3080	rpiA	2	2995295	2996005	NA	NA	NA	NA	NA	MeOH	1000	8	0	1	P
METDI	3000843	Minus	METDI3084	NA	-1	2999383	3000807	DCM	1000	12	6e-08	0	NA	NA	NA	NA	NA	P
METDI	3001568	Plus	METDI3086	osmC	1	3001609	3002040	NA	NA	NA	NA	NA	MeOH	1000	11	3.1e-09	1	P
METDI	3001575	Plus	METDI3086	osmC	1	3001609	3002040	DCM	1000	28	0	0	MeOH	1000	9	0	0	P
METDI	3011885	Plus	METDI3096	NA	1	3011923	3012915	NA	NA	NA	NA	NA	MeOH	1000	1	0	0	P
METDI	3023234	Minus	METDI3106	dctA	-2	3021795	3023123	DCM	1000	11	7.2e-09	0	NA	NA	NA	NA	NA	P
METDI	3023533	Plus	METDI3107	ileS	2	3023675	3026650	NA	NA	NA	NA	NA	MeOH	1000	1	2.6e-07	0	P
METDI	3028023	Plus	METDI3110	pqqF	2	3028223	3029605	DCM	1000	21	0	1	NA	NA	NA	NA	NA	IP
METDI	3032220	Plus	METDI3113	fpr	2	3032249	3033022	NA	NA	NA	NA	NA	MeOH	1000	NA	3.4e-07	0	P
METDI	3034853	Minus	METDI3116	NA	-1	3034393	3034812	DCM	1000	25	0	0	NA	NA	NA	NA	NA	P
METDI	3034862	Minus	METDI3116	NA	-1	3034393	3034812	DCM	1000	144	0	0	MeOH	1000	10	0	0	P
METDI	3043646	Plus	METDI3128	clpB	2	3043763	3046387	DCM	1000	4	4.9e-07	0	NA	NA	NA	NA	NA	P
METDI	3043649	Plus	METDI3128	clpB	2	3043763	3046387	DCM	1000	1	0.00012	0	NA	NA	NA	NA	NA	P
METDI	3047335	Plus	METDI3130	atoE	3	3047367	3048806	DCM	1000	10	3.1e-08	0	MeOH	1000	15	0	0	P
METDI	3049606	Minus	METDI3132	NA	-3	3049067	3049438	NA	NA	NA	NA	NA	MeOH	1000	10	1.1e-10	0	IP
METDI	3053498	Plus	METDI3137	NA	3	3053562	3054095	DCM	1000	70	0	0	MeOH	1000	17	0	0	P
METDI	3053502	Plus	METDI3137	NA	3	3053562	3054095	NA	NA	NA	NA	NA	MeOH	1000	0	1.6e-05	0	P
METDI	3054688	Minus	METDI3138	rpmE	-2	3054429	3054683	DCM	1000	8	9.1e-06	0	NA	NA	NA	NA	NA	P
METDI	3054756	Minus	METDI3138	rpmE	-2	3054429	3054683	DCM	1000	9	5.7e-05	0	MeOH	1000	13	4.7e-12	2	P
METDI	3061801	Minus	METDI3144	5fcl	-2	3061074	3061664	DCM	1000	120	0	0	MeOH	1000	NA	0	0	P
METDI	3061804	Minus	METDI3144	5fcl	-2	3061074	3061664	DCM	1000	201	0	1	MeOH	1000	NA	0	1	P
METDI	3061851	Minus	METDI3144	5fcl	-2	3061074	3061664	DCM	1000	11	0.0075	0	MeOH	1000	9	1.9e-06	0	P
METDI	3062737	Minus	METDI3146	NA	-2	3062307	3062627	DCM	1000	16	0	0	MeOH	1000	14	0	1	P
METDI	3062849	Plus	METDI3147	gapA	3	3063090	3064097	NA	NA	NA	NA	NA	MeOH	1000	8	7.3e-08	0	P
METDI	3066129	Plus	METDI3150	cbbA	1	3066169	3067236	DCM	1000	13	5.8e-14	1	NA	NA	NA	NA	NA	P
METDI	3072380	Plus	METDI3155	glnK	2	3072413	3072751	DCM	1000	51	0	1	NA	NA	NA	NA	NA	P
METDI	3072388	Plus	METDI3155	glnK	2	3072413	3072751	DCM	1000	30	0	1	MeOH	1000	NA	0	1	P
METDI	3072402	Minus	METDI3154	NA	-1	3070705	3072228	DCM	1000	20	0	0	MeOH	1000	13	3.2e-09	0	P
METDI	3075240	Minus	METDI3157	glnII	-1	3074008	3075054	NA	NA	NA	NA	NA	MeOH	1000	NA	0	0	P
METDI	3078315	Plus	METDI3162	RNR	2	3078392	3080758	DCM	1000	28	0	1	NA	NA	NA	NA	NA	P
METDI	3087067	Plus	METDI3169	bacA	3	3087120	3087971	NA	NA	NA	NA	NA	MeOH	1000	19	0	0	P
METDI	3088028	Plus	METDI3170	mcmB	1	3088120	3089937	NA	NA	NA	NA	NA	MeOH	1000	17	0	0	P
METDI	3088060	Plus	METDI3170	mcmB	1	3088120	3089937	NA	NA	NA	NA	NA	MeOH	1000	NA	6e-05	0	P
METDI	3091704	Plus	METDI3174	rfbC	3	3091731	3092282	NA	NA	NA	NA	NA	MeOH	1000	7	3.4e-12	0	P
METDI	3092357	Plus	METDI3175	rffG	1	3092416	3093474	NA	NA	NA	NA	NA	MeOH	1000	NA	4.4e-07	0	P
METDI	3102671	Plus	NA	NA	NA	NA	NA	DCM	1000	140	0	2	MeOH	1000	171	0	3	O
METDI	3102676	Plus	NA	NA	NA	NA	NA	NA	NA	NA	NA	NA	MeOH	1000	NA	2.2e-05	3	O
METDI	3102679	Plus	METDI3184	NA	-1	3102927	3104363	DCM	1000	12	1.1e-08	0	NA	NA	NA	NA	NA	O
METDI	3102695	Plus	METDI3184	NA	3	3102927	3104363	NA	NA	NA	NA	NA	MeOH	1000	15	0	0	P
METDI	3105249	Plus	METDI3186	clpX	1	3105373	3106644	DCM	1000	8	1.4e-07	0	NA	NA	NA	NA	NA	P
METDI	3105321	Plus	METDI3186	clpX	1	3105373	3106644	DCM	1000	92	0	1	NA	NA	NA	NA	NA	P
METDI	3105325	Plus	METDI3186	clpX	1	3105373	3106644	DCM	1000	13	0	0	MeOH	1000	6	2.1e-14	0	P
METDI	3106753	Plus	METDI3187	lon	1	3106912	3109332	DCM	1000	13	5.9e-12	0	NA	NA	NA	NA	NA	P
METDI	3106757	Plus	METDI3187	lon	1	3106912	3109332	DCM	1000	35	0	0	NA	NA	NA	NA	NA	P
METDI	3119709	Minus	METDI3196	NA	-1	3118978	3119679	DCM	1000	16	0	1	NA	NA	NA	NA	NA	P
METDI	3119712	Minus	METDI3196	NA	-1	3118978	3119679	DCM	1000	50	0	0	NA	NA	NA	NA	NA	P
METDI	3119882	Plus	METDI3197	NA	2	3119915	3121108	DCM	1000	38	0	0	NA	NA	NA	NA	NA	P
METDI	3129924	Minus	METDI3203	rplY	-2	3129129	3129815	DCM	1000	79	0	0	MeOH	1000	NA	0	0	P
METDI	3130861	Plus	METDI3205	NA	2	3130931	3131137	NA	NA	NA	NA	NA	MeOH	1000	10	2.8e-05	0	P
METDI	3130880	Plus	METDI3205	NA	2	3130931	3131137	DCM	1000	9	0	0	MeOH	1000	0	0	0	P
METDI	3130883	Plus	METDI3205	NA	2	3130931	3131137	NA	NA	NA	NA	NA	MeOH	1000	NA	0	1	P
METDI	3130884	Plus	METDI3205	NA	2	3130931	3131137	DCM	1000	15	0	1	NA	NA	NA	NA	NA	P
METDI	3130888	Plus	METDI3205	NA	2	3130931	3131137	DCM	1000	3	6.7e-06	0	NA	NA	NA	NA	NA	P
METDI	3145556	Minus	METDI3219	NA	-2	3144108	3145427	DCM	1000	11	1.7e-07	0	NA	NA	NA	NA	NA	P
METDI	3145777	Plus	METDI3220	NA	3	3145827	3147323	DCM	1000	11	2.7e-06	0	NA	NA	NA	NA	NA	P
METDI	3149316	Minus	METDI3223	NA	-3	3148904	3149236	DCM	1000	14	1.3e-11	0	NA	NA	NA	NA	NA	P
METDI	3149321	Minus	METDI3223	NA	-3	3148904	3149236	DCM	1000	13	5e-09	0	NA	NA	NA	NA	NA	P
METDI	3150870	Plus	METDI3226	NA	2	3150929	3151687	DCM	1000	10	6.4e-10	0	MeOH	1000	20	0	0	P
METDI	3153807	Plus	METDI3229	rpoN	2	3153875	3155422	DCM	1000	64	0	0	MeOH	1000	23	0	0	P
METDI	3153810	Plus	METDI3229	rpoN	2	3153875	3155422	DCM	1000	16	0	0	NA	NA	NA	NA	NA	P
METDI	3155510	Plus	METDI3230	NA	1	3155536	3156144	DCM	1000	27	0	2	NA	NA	NA	NA	NA	P
METDI	3155517	Plus	METDI3230	NA	1	3155536	3156144	DCM	1000	51	0	4	MeOH	1000	NA	0	4	P
METDI	3156097	Plus	METDI3231	ptsN	2	3156344	3156811	NA	NA	NA	NA	NA	MeOH	1000	17	0	1	IP
METDI	3156101	Plus	METDI3231	ptsN	2	3156344	3156811	NA	NA	NA	NA	NA	MeOH	1000	1	0	0	IP
METDI	3156105	Plus	METDI3231	ptsN	2	3156344	3156811	DCM	1000	42	0	4	MeOH	1000	11	0	0	IP
METDI	3162648	Plus	METDI3239	NA	1	3162706	3162858	DCM	1000	9	1.6e-09	0	NA	NA	NA	NA	NA	P
METDI	3165319	Plus	METDI3242	NA	3	3165363	3167594	NA	NA	NA	NA	NA	MeOH	1000	35	0	1	P
METDI	3179638	Plus	METDI3252	NA	2	3179768	3181255	NA	NA	NA	NA	NA	MeOH	1000	14	0	1	IP
METDI	3184113	Minus	METDI3254	leuB	-3	3182975	3184084	NA	NA	NA	NA	NA	MeOH	1000	10	0	0	P
METDI	3184529	Minus	METDI3255	NA	-1	3184192	3184509	NA	NA	NA	NA	NA	MeOH	1000	15	1.3e-08	0	P
METDI	3197164	Minus	METDI3265	NA	-3	3195866	3197038	NA	NA	NA	NA	NA	MeOH	1000	NA	2.3e-12	1	P
METDI	3197172	Minus	METDI3265	NA	-3	3195866	3197038	DCM	1000	14	1.1e-10	0	MeOH	1000	NA	1.2e-14	0	P
METDI	3200868	Plus	METDI3268	NA	3	3201024	3202331	DCM	1000	51	0	1	MeOH	1000	114	0	1	P
METDI	3200872	Plus	METDI3268	NA	3	3201024	3202331	DCM	1000	10	0.0018	0	MeOH	1000	21	4.6e-10	0	P
METDI	3205689	Plus	METDI3272	petA	2	3205856	3206404	NA	NA	NA	NA	NA	MeOH	1000	43	0	4	P
METDI	3211200	Plus	METDI3278	hisB	1	3211249	3211836	DCM	1000	15	0	0	MeOH	1000	51	0	1	P
METDI	3211204	Plus	METDI3278	hisB	1	3211249	3211836	NA	NA	NA	NA	NA	MeOH	1000	14	0	1	P
METDI	3214727	Plus	METDI3283	hisE	2	3214775	3215098	DCM	1000	87	0	0	MeOH	1000	10	0	0	P
METDI	3218471	Plus	METDI3287	NA	2	3218528	3219673	DCM	1000	15	2.5e-06	1	MeOH	1000	30	0	3	P
METDI	3218486	Plus	METDI3287	NA	2	3218528	3219673	DCM	1000	58	0	0	MeOH	1000	27	0	0	P
METDI	3221112	Plus	METDI3291	NA	1	3221137	3221808	DCM	1000	NA	0.00012	0	NA	NA	NA	NA	NA	P
METDI	3223095	Plus	METDI3294	NA	2	3223181	3225709	DCM	1000	20	1.8e-09	0	MeOH	1000	7	9e-06	0	P
METDI	3223119	Plus	METDI3294	NA	2	3223181	3225709	NA	NA	NA	NA	NA	MeOH	1000	25	0	2	P
METDI	3223121	Plus	METDI3294	NA	2	3223181	3225709	DCM	1000	41	0	2	NA	NA	NA	NA	NA	P
METDI	3223124	Plus	METDI3294	NA	2	3223181	3225709	DCM	1000	57	0	0	MeOH	1000	36	0	0	P
METDI	3225910	Plus	METDI3295	acs	3	3225969	3227918	DCM	1000	29	0	3	NA	NA	NA	NA	NA	P
METDI	3225914	Plus	METDI3295	acs	3	3225969	3227918	DCM	1000	9	3.4e-09	0	MeOH	1000	NA	0	0	P
METDI	3230367	Plus	METDI3298	NA	1	3230458	3232194	DCM	1000	30	0	0	NA	NA	NA	NA	NA	P
METDI	3230371	Plus	METDI3298	NA	1	3230458	3232194	DCM	1000	14	4.7e-14	0	NA	NA	NA	NA	NA	P
METDI	3236022	Minus	METDI3300	NA	-3	3234230	3235921	DCM	1000	17	9.9e-15	0	MeOH	1000	1	0	0	P
METDI	3237009	Minus	METDI3301	sseA	-2	3236130	3236978	NA	NA	NA	NA	NA	MeOH	1000	NA	3.7e-14	1	P
METDI	3239152	Plus	METDI3304	rhlE	3	3239358	3240890	NA	NA	NA	NA	NA	MeOH	1000	558	0	2	P
METDI	3239164	Plus	METDI3304	rhlE	3	3239358	3240890	NA	NA	NA	NA	NA	MeOH	1000	50	0.00014	0	P
METDI	3241026	Plus	METDI3305	NA	3	3241065	3241250	DCM	1000	186	0	0	MeOH	1000	NA	1.2e-09	0	P
METDI	3241334	Plus	METDI3306	NA	3	3241377	3241661	DCM	1000	14	3.8e-05	0	NA	NA	NA	NA	NA	P
METDI	3241830	Plus	METDI3307	NA	2	3241871	3242014	DCM	1000	17	1.5e-11	2	MeOH	1000	9	6.8e-13	0	P
METDI	3243435	Plus	METDI3310	gyrB	3	3243570	3246017	DCM	1000	10	1.8e-09	0	MeOH	1000	31	0	0	P
METDI	3243438	Plus	METDI3310	gyrB	3	3243570	3246017	DCM	1000	14	4e-14	0	MeOH	1000	33	0	2	P
METDI	3243501	Plus	METDI3310	gyrB	3	3243570	3246017	DCM	1000	4	8.2e-09	0	NA	NA	NA	NA	NA	P
METDI	3248688	Minus	METDI3314	NA	-2	3248229	3248591	DCM	1000	19	0	3	NA	NA	NA	NA	NA	P
METDI	3253298	Plus	METDI3320	NA	1	3253396	3254283	NA	NA	NA	NA	NA	MeOH	1000	NA	0	0	P
METDI	3256208	Minus	METDI3323	NA	-3	3255290	3256060	DCM	1000	8	6.6e-13	0	NA	NA	NA	NA	NA	P
METDI	3256211	Minus	METDI3323	NA	-3	3255290	3256060	DCM	1000	18	0	0	NA	NA	NA	NA	NA	P
METDI	3259706	Minus	METDI3325	kefB	-2	3257772	3259670	NA	NA	NA	NA	NA	MeOH	1000	NA	8.2e-05	1	P
METDI	3259735	Minus	METDI3325	kefB	-2	3257772	3259670	DCM	1000	13	4.8e-11	0	MeOH	1000	39	0	0	P
METDI	3262652	Minus	METDI3328	NA	-2	3262158	3262640	NA	NA	NA	NA	NA	MeOH	1000	15	0	0	P
METDI	3262764	Plus	METDI3329	NA	3	3262764	3263372	DCM	1000	125	0	0	MeOH	1000	6	0	0	P
METDI	3267386	Minus	METDI3331	alaS	-1	3264655	3267330	NA	NA	NA	NA	NA	MeOH	1000	2	1.1e-09	0	P
METDI	3268911	Plus	METDI3334	recA	-1	3268891	3269952	DCM	1000	13	9.4e-07	0	NA	NA	NA	NA	NA	Ai
METDI	3269991	Minus	METDI3334	recA	-1	3268891	3269952	DCM	1000	12	9.4e-08	0	MeOH	1000	5	7.5e-13	0	P
METDI	3269996	Minus	METDI3334	recA	-1	3268891	3269952	DCM	1000	60	0	2	MeOH	1000	28	0	0	P
METDI	3270033	Minus	METDI3334	recA	-1	3268891	3269952	DCM	1000	11	2.1e-06	2	NA	NA	NA	NA	NA	P
METDI	3270043	Minus	METDI3334	recA	-1	3268891	3269952	DCM	1000	104	0	1	NA	NA	NA	NA	NA	P
METDI	3276880	Plus	METDI3342	NA	3	3276975	3278186	DCM	1000	26	0	0	NA	NA	NA	NA	NA	P
METDI	3286479	Plus	METDI3352	rplM	1	3286543	3287004	DCM	1000	35	0	0	MeOH	1000	51	0	0	P
METDI	3286482	Plus	METDI3352	rplM	1	3286543	3287004	NA	NA	NA	NA	NA	MeOH	1000	8	0	0	P
METDI	3293591	Minus	NA	NA	NA	NA	NA	NA	NA	NA	NA	NA	MeOH	1000	64	0	4	O
METDI	3293596	Minus	NA	NA	NA	NA	NA	NA	NA	NA	NA	NA	MeOH	1000	66	0	2	O
METDI	3294630	Plus	NA	NA	NA	NA	NA	NA	NA	NA	NA	NA	MeOH	1000	18	5.4e-10	0	O
METDI	3294676	Plus	NA	NA	NA	NA	NA	DCM	1000	862	0	0	MeOH	1000	913	0	3	O
METDI	3294682	Plus	NA	NA	NA	NA	NA	NA	NA	NA	NA	NA	MeOH	1000	12	4.1e-07	0	O
METDI	3295988	Plus	METDI3367	NA	2	3296078	3297106	DCM	1000	71	0	0	MeOH	1000	18	0	0	P
METDI	3295991	Plus	METDI3367	NA	2	3296078	3297106	DCM	1000	45	0	0	MeOH	1000	14	2.4e-08	2	P
METDI	3301428	Minus	METDI3374	NA	-1	3300892	3301413	DCM	1000	20	0	1	NA	NA	NA	NA	NA	P
METDI	3301431	Minus	METDI3374	NA	-1	3300892	3301413	DCM	1000	25	0	0	NA	NA	NA	NA	NA	P
METDI	3302809	Minus	METDI3377	NA	-1	3301882	3302784	DCM	1000	10	3.5e-12	0	NA	NA	NA	NA	NA	P
METDI	3308698	Minus	METDI3384	NA	-2	3308355	3308585	DCM	1000	10	8.1e-06	0	NA	NA	NA	NA	NA	P
METDI	3311862	Minus	NA	NA	NA	NA	NA	DCM	1000	40	0	0	MeOH	1000	27	0	0	O
METDI	3311867	Minus	NA	NA	NA	NA	NA	DCM	1000	56	0	3	MeOH	1000	41	0	3	O
METDI	3312076	Minus	NA	NA	NA	NA	NA	DCM	1000	165	0	1	MeOH	1000	312	0	1	O
METDI	3312083	Minus	NA	NA	NA	NA	NA	DCM	1000	866	0	0	MeOH	1000	1236	0	0	O
METDI	3313012	Plus	METDI3389	NA	1	3313021	3313284	DCM	1000	44	0	3	NA	NA	NA	NA	NA	P
METDI	3318613	Plus	METDI3395	NA	3	3318657	3318956	NA	NA	NA	NA	NA	MeOH	1000	NA	1.7e-07	0	P
METDI	3321272	Plus	METDI3398	NA	3	3321303	3321629	DCM	1000	375	0	1	MeOH	1000	74	0	1	P
METDI	3321284	Plus	METDI3398	NA	3	3321303	3321629	DCM	1000	20	7.4e-06	0	NA	NA	NA	NA	NA	P
METDI	3323513	Minus	METDI3400	NA	-1	3322021	3323394	DCM	1000	13	7e-08	0	MeOH	1000	4	6.1e-06	0	P
METDI	3327397	Plus	METDI3404	NA	1	3327544	3328212	DCM	1000	20	0	0	MeOH	1000	11	2.1e-10	0	P
METDI	3327497	Plus	METDI3404	NA	1	3327544	3328212	DCM	1000	46	0	0	MeOH	1000	NA	0	0	P
METDI	3328594	Plus	METDI3406	NA	1	3328603	3328845	DCM	1000	40	0	0	NA	NA	NA	NA	NA	P
METDI	3329669	Minus	METDI3408	NA	-1	3329185	3329613	DCM	1000	53	0	0	MeOH	1000	34	0	0	P
METDI	3329673	Minus	METDI3408	NA	-1	3329185	3329613	DCM	1000	31	0	0	MeOH	1000	21	0	0	P
METDI	3329699	Plus	METDI3409	moaA	2	3329756	3330790	DCM	1000	18	3.6e-14	2	NA	NA	NA	NA	NA	P
METDI	3329700	Plus	METDI3409	moaA	2	3329756	3330790	NA	NA	NA	NA	NA	MeOH	1000	7	0	0	P
METDI	3332814	Minus	METDI3411	NA	-1	3331618	3332814	DCM	1000	12	7.7e-06	0	MeOH	1000	25	0	0	P
METDI	3334822	Minus	METDI3413	miaA	-3	3333854	3334807	DCM	1000	5	1.4e-05	0	MeOH	1000	23	0	1	PAi
METDI	3339710	Minus	METDI3417	hflK	-2	3338409	3339557	DCM	1000	9	1.7e-06	0	NA	NA	NA	NA	NA	P
METDI	3339714	Minus	METDI3417	hflK	-2	3338409	3339557	NA	NA	NA	NA	NA	MeOH	1000	15	0	4	P
METDI	3339747	Minus	METDI3417	hflK	-2	3338409	3339557	DCM	1000	25	0	1	NA	NA	NA	NA	NA	P
METDI	3339748	Minus	METDI3417	hflK	-2	3338409	3339557	NA	NA	NA	NA	NA	MeOH	1000	NA	2.8e-07	0	P
METDI	3346196	Plus	METDI3424	NA	3	3346236	3346424	DCM	1000	NA	3.8e-06	0	NA	NA	NA	NA	NA	P
METDI	3351649	Minus	METDI3432	NA	-3	3351284	3351610	NA	NA	NA	NA	NA	MeOH	1000	11	5.2e-11	0	P
METDI	3359296	Plus	METDI3438	NA	3	3359361	3360554	DCM	1000	47	0	5	NA	NA	NA	NA	NA	P
METDI	3374824	Plus	METDI3451	NA	2	3374837	3376003	DCM	1000	19	0	0	MeOH	1000	13	0	0	P
METDI	3383378	Minus	METDI3459	infB	-1	3380245	3383214	DCM	1000	86	0	0	NA	NA	NA	NA	NA	IP
METDI	3383415	Minus	METDI3459	infB	-1	3380245	3383214	DCM	1000	146	0	1	MeOH	1000	159	0	2	IP
METDI	3390148	Plus	METDI3467	NA	1	3390199	3390612	DCM	1000	2	3.8e-05	0	NA	NA	NA	NA	NA	P
METDI	3394632	Plus	METDI3473	treZ	2	3394691	3396496	DCM	1000	30	0	0	NA	NA	NA	NA	NA	P
METDI	3411522	Plus	METDI3484	NA	1	3411541	3411813	DCM	1000	17	2.3e-10	0	NA	NA	NA	NA	NA	P
METDI	3411525	Plus	METDI3484	NA	1	3411541	3411813	DCM	1000	37	0	0	NA	NA	NA	NA	NA	P
METDI	3414707	Minus	METDI3486	glgB	-3	3412259	3414613	DCM	1000	27	0	0	NA	NA	NA	NA	NA	IP
METDI	3418757	Plus	METDI3490	NA	1	3419002	3419622	NA	NA	NA	NA	NA	MeOH	1000	0	5.3e-14	0	IP
METDI	3418847	Plus	METDI3490	NA	1	3419002	3419622	DCM	1000	20	0	0	MeOH	1000	13	7.9e-13	0	IP
METDI	3419002	Plus	METDI3490	NA	1	3419002	3419622	DCM	1000	14	0	0	NA	NA	NA	NA	NA	P
METDI	3436748	Plus	METDI3507	rpmJ	1	3436855	3436980	NA	NA	NA	NA	NA	MeOH	1000	NA	2.9e-06	0	P
METDI	3436754	Plus	METDI3507	rpmJ	1	3436855	3436980	NA	NA	NA	NA	NA	MeOH	1000	NA	0.00085	0	P
METDI	3442184	Minus	METDI3512	NA	-3	3441713	3442168	DCM	1000	17	0	0	MeOH	1000	NA	0	0	P
METDI	3444972	Plus	METDI3516	NA	2	3445019	3445285	NA	NA	NA	NA	NA	MeOH	1000	3	5.4e-12	0	P
METDI	3449194	Minus	METDI3518	NA	-3	3447236	3449176	DCM	1000	18	0	0	MeOH	1000	7	1.1e-08	0	P
METDI	3455344	Plus	METDI3524	NA	2	3455378	3455671	DCM	1000	131	0	2	NA	NA	NA	NA	NA	P
METDI	3460788	Plus	NA	NA	NA	NA	NA	DCM	1000	139	0	0	MeOH	1000	64	0	0	O
METDI	3460793	Plus	NA	NA	NA	NA	NA	DCM	1000	24	0	0	MeOH	1000	23	0	0	O
METDI	3461176	Plus	METDI3529	NA	2	3461189	3461923	DCM	1000	65	0	0	MeOH	1000	12	0	0	P
METDI	3462848	Plus	METDI3531	NA	1	3462883	3464868	DCM	1000	35	0	0	MeOH	1000	14	0	0	P
METDI	3471304	Plus	METDI3537	NA	1	3471331	3473220	DCM	1000	46	0	0	MeOH	1000	14	7.2e-10	0	P
METDI	3475997	Minus	METDI3539	NA	-1	3474934	3475992	DCM	1000	102	0	1	MeOH	1000	67	0	3	P
METDI	3476566	Minus	METDI3540	NA	-3	3476162	3476473	DCM	1000	37	0	4	MeOH	1000	10	0.00092	0	P
METDI	3476570	Minus	METDI3540	NA	-3	3476162	3476473	NA	NA	NA	NA	NA	MeOH	1000	12	7.6e-05	0	P
METDI	3482702	Minus	NA	NA	NA	NA	NA	NA	NA	NA	NA	NA	MeOH	1000	24	0	0	O
METDI	3482707	Minus	NA	NA	NA	NA	NA	DCM	1000	103	0	0	MeOH	1000	97	0	0	O
METDI	3486141	Plus	METDI3549	NA	3	3486249	3486560	DCM	1000	14	9.6e-06	0	NA	NA	NA	NA	NA	P
METDI	3495731	Plus	METDI3558	NA	1	3495757	3495909	NA	NA	NA	NA	NA	MeOH	1000	11	1.6e-11	0	P
METDI	3497402	Plus	METDI3561	NA	2	3497510	3497683	DCM	1000	103	0	0	MeOH	1000	18	0	0	P
METDI	3500246	Minus	METDI3564	NA	-3	3499943	3500149	DCM	1000	37	0	0	MeOH	1000	NA	9e-07	0	P
METDI	3500277	Minus	METDI3564	NA	-3	3499943	3500149	DCM	1000	4	8.9e-05	0	NA	NA	NA	NA	NA	P
METDI	3500334	Plus	METDI3565	NA	2	3500360	3501097	DCM	1000	671	0	0	MeOH	1000	770	0	1	P
METDI	3500338	Plus	METDI3565	NA	2	3500360	3501097	DCM	1000	17	3.2e-10	0	MeOH	1000	21	0	0	P
METDI	3500341	Plus	METDI3565	NA	2	3500360	3501097	DCM	1000	19	6.2e-12	0	MeOH	1000	23	0	0	P
METDI	3504622	Plus	METDI3570	NA	1	3504700	3505740	DCM	1000	40	0	1	MeOH	1000	14	4.6e-13	0	P
METDI	3505677	Plus	METDI3571	NA	2	3505760	3505993	NA	NA	NA	NA	NA	MeOH	1000	0	1.4e-07	0	IP
METDI	3514782	Minus	METDI3578	NA	-2	3512778	3514565	DCM	1000	66	0	8	MeOH	1000	18	0	2	P
METDI	3521255	Minus	METDI3585	ispDF	-1	3519907	3521241	DCM	1000	11	2e-06	0	NA	NA	NA	NA	NA	P
METDI	3530814	Plus	METDI3592	hfq	3	3530916	3531170	NA	NA	NA	NA	NA	MeOH	1000	47	0	1	P
METDI	3530820	Plus	METDI3592	hfq	3	3530916	3531170	DCM	1000	68	0	1	MeOH	1000	51	0	1	P
METDI	3535828	Minus	METDI3596	NA	-1	3535459	3535770	DCM	1000	33	0	0	NA	NA	NA	NA	NA	P
METDI	3546513	Plus	METDI3607	NA	1	3546667	3548415	NA	NA	NA	NA	NA	MeOH	1000	12	0	0	IP
METDI	3553431	Plus	METDI3611	NA	1	3553495	3555363	NA	NA	NA	NA	NA	MeOH	1000	13	7.8e-15	0	IP
METDI	3563216	Minus	METDI3617	NA	-3	3562154	3563194	NA	NA	NA	NA	NA	MeOH	1000	10	9.9e-12	0	P
METDI	3563247	Plus	METDI3618	NA	1	3563275	3564015	NA	NA	NA	NA	NA	MeOH	1000	32	0	4	P
METDI	3563250	Plus	METDI3618	NA	1	3563275	3564015	DCM	1000	13	5.6e-07	0	NA	NA	NA	NA	NA	P
METDI	3563253	Plus	METDI3618	NA	1	3563275	3564015	NA	NA	NA	NA	NA	MeOH	1000	8	6.7e-07	0	P
METDI	3573370	Minus	METDI3628	NA	-2	3572970	3573335	DCM	1000	18	0	0	MeOH	1000	NA	0	0	P
METDI	3573374	Minus	METDI3628	NA	-2	3572970	3573335	DCM	1000	55	0	2	MeOH	1000	41	0	2	P
METDI	3573397	Minus	METDI3628	NA	-2	3572970	3573335	DCM	1000	23	0	0	NA	NA	NA	NA	NA	P
METDI	3574119	Minus	METDI3629	hpt	-1	3573499	3574068	NA	NA	NA	NA	NA	MeOH	1000	NA	8.2e-08	1	P
METDI	3574120	Minus	METDI3629	hpt	-1	3573499	3574068	DCM	1000	18	0	1	NA	NA	NA	NA	NA	P
METDI	3574124	Minus	METDI3629	hpt	-1	3573499	3574068	DCM	1000	19	0	0	MeOH	1000	NA	6.3e-09	0	P
METDI	3582035	Plus	METDI3639	NA	3	3582072	3582470	DCM	1000	18	7.3e-14	0	NA	NA	NA	NA	NA	P
METDI	3582038	Plus	METDI3639	NA	3	3582072	3582470	NA	NA	NA	NA	NA	MeOH	1000	25	0	1	I
METDI	3582039	Plus	METDI3639	NA	3	3582072	3582470	DCM	1000	88	0	1	NA	NA	NA	NA	NA	P
METDI	3582100	Plus	METDI3639	NA	3	3582072	3582470	DCM	1000	3	4.3e-05	0	NA	NA	NA	NA	NA	I
METDI	3593887	Minus	METDI3650	NA	-3	3593018	3593749	DCM	1000	62	0	0	MeOH	1000	12	0	0	P
METDI	3594999	Minus	METDI3651	NA	-2	3594078	3594950	NA	NA	NA	NA	NA	MeOH	1000	2	0	0	P
METDI	3595106	Minus	METDI3651	NA	-2	3594078	3594950	DCM	1000	24	0	3	NA	NA	NA	NA	NA	P
METDI	3603061	Minus	METDI3659	NA	-2	3602130	3603035	NA	NA	NA	NA	NA	MeOH	1000	22	0	1	P
METDI	3603062	Minus	METDI3659	NA	-2	3602130	3603035	DCM	1000	26	0	1	NA	NA	NA	NA	NA	P
METDI	3603066	Minus	METDI3659	NA	-2	3602130	3603035	DCM	1000	205	0	4	MeOH	1000	92	0	4	P
METDI	3603099	Minus	METDI3659	NA	-2	3602130	3603035	DCM	1000	15	1.9e-06	0	MeOH	1000	3	2.9e-09	1	P
METDI	3603446	Minus	METDI3660	NA	-1	3603142	3603333	NA	NA	NA	NA	NA	MeOH	1000	16	0	0	P
METDI	3606288	Minus	METDI3661	ppdK	-1	3603586	3606252	DCM	1000	12	5.1e-10	0	MeOH	1000	13	0	2	P
METDI	3606647	Minus	METDI3662	NA	-3	3606470	3606622	DCM	1000	60	0	0	NA	NA	NA	NA	NA	P
METDI	3606809	Minus	METDI3662	NA	-3	3606470	3606622	DCM	1000	20	0	0	NA	NA	NA	NA	NA	P
METDI	3607696	Plus	METDI3664	NA	3	3607719	3608162	DCM	1000	12	2.6e-09	0	MeOH	1000	13	1.7e-14	0	P
METDI	3614004	Plus	METDI3671	NA	1	3614047	3614223	DCM	1000	43	0	2	NA	NA	NA	NA	NA	P
METDI	3614582	Minus	METDI3672	nepR	-1	3614302	3614550	DCM	1000	29	0	1	NA	NA	NA	NA	NA	P
METDI	3614586	Minus	METDI3672	nepR	-1	3614302	3614550	DCM	1000	NA	0.0022	0	NA	NA	NA	NA	NA	P
METDI	3614670	Plus	METDI3673	phyR	3	3614703	3615506	DCM	1000	71	0	0	MeOH	1000	2	1.4e-10	0	P
METDI	3615945	Plus	METDI3674	NA	1	3615967	3616329	DCM	1000	6	1.9e-13	0	NA	NA	NA	NA	NA	P
METDI	3618704	Plus	METDI3677	NA	2	3618827	3619042	DCM	1000	39	0	0	MeOH	1000	2	1.5e-12	0	P
METDI	3623775	Minus	METDI3684	NA	-3	3623390	3623698	DCM	1000	69	0	0	NA	NA	NA	NA	NA	P
METDI	3623899	Plus	METDI3685	NA	3	3623994	3625205	DCM	1000	43	0	0	NA	NA	NA	NA	NA	P
METDI	3623907	Plus	METDI3685	NA	3	3623994	3625205	DCM	1000	12	0	0	MeOH	1000	NA	2.5e-07	0	P
METDI	3627423	Plus	METDI3687	atoD	1	3627529	3628266	NA	NA	NA	NA	NA	MeOH	1000	NA	4.5e-08	0	P
METDI	3641402	Minus	METDI3701	NA	-2	3640800	3641357	DCM	1000	18	0	2	NA	NA	NA	NA	NA	P
METDI	3649695	Minus	METDI3708	guaB	-1	3648148	3649638	NA	NA	NA	NA	NA	MeOH	1000	9	1e-08	0	IP
METDI	3649702	Minus	METDI3708	guaB	-1	3648148	3649638	DCM	1000	40	0	0	MeOH	1000	18	0	0	IP
METDI	3656126	Plus	METDI3717	NA	3	3656304	3657242	DCM	1000	331	0	2	MeOH	1000	539	0	2	IP
METDI	3656137	Plus	METDI3717	NA	3	3656304	3657242	DCM	1000	7	0.0031	0	MeOH	1000	10	1.7e-10	0	IP
METDI	3660818	Plus	METDI3720	lpxC	2	3660941	3661888	DCM	1000	14	0	0	MeOH	1000	15	0	0	P
METDI	3661999	Plus	METDI3721	NA	2	3662054	3662929	DCM	1000	22	0	0	MeOH	1000	17	0	2	P
METDI	3671232	Plus	METDI3729	dnaK	1	3671392	3673311	DCM	1000	12	6.6e-07	0	MeOH	1000	6	4.4e-09	0	P
METDI	3671244	Plus	METDI3729	dnaK	1	3671392	3673311	NA	NA	NA	NA	NA	MeOH	1000	51	0	1	P
METDI	3671251	Plus	METDI3729	dnaK	1	3671392	3673311	DCM	1000	41	0	1	MeOH	1000	45	0	1	P
METDI	3673424	Plus	METDI3730	dnaJ	3	3673509	3674720	NA	NA	NA	NA	NA	MeOH	1000	11	0	0	P
METDI	3674858	Plus	METDI3731	pmtA	2	3674879	3675535	NA	NA	NA	NA	NA	MeOH	1000	8	6.3e-07	0	P
METDI	3679576	Plus	METDI3737	NA	1	3679606	3679830	NA	NA	NA	NA	NA	MeOH	1000	10	5e-08	0	P
METDI	3684827	Minus	METDI3742	NA	-1	3684154	3684630	DCM	1000	17	9e-11	1	MeOH	1000	2	8.2e-07	0	P
METDI	3684902	Plus	METDI3744	NA	1	3685012	3685848	DCM	1000	NA	0	0	MeOH	1000	NA	0	2	P
METDI	3687715	Plus	METDI3747	NA	2	3687758	3688606	NA	NA	NA	NA	NA	MeOH	1000	22	0	0	P
METDI	3688679	Plus	METDI3748	rpmB	1	3688792	3689097	NA	NA	NA	NA	NA	MeOH	1000	NA	2.6e-08	0	P
METDI	3707074	Plus	METDI3763	NA	3	3707214	3707342	DCM	1000	30	0	0	NA	NA	NA	NA	NA	P
METDI	3708439	Minus	METDI3764	NA	-2	3707367	3708353	DCM	1000	18	0	1	MeOH	1000	12	0	2	P
METDI	3710042	Plus	METDI3767	pccA	3	3710094	3712097	NA	NA	NA	NA	NA	MeOH	1000	9	0	0	P
METDI	3718004	Plus	METDI3777	efp	2	3718076	3718636	DCM	1000	5	2.1e-11	0	MeOH	1000	1	0	0	P
METDI	3720125	Plus	METDI3779	NA	2	3720158	3720766	DCM	1000	12	2.5e-07	0	NA	NA	NA	NA	NA	P
METDI	3720168	Plus	METDI3779	NA	2	3720158	3720766	DCM	1000	33	0	3	MeOH	1000	23	0	0	I
METDI	3734244	Minus	METDI3794	NA	-3	3733778	3734026	DCM	1000	106	0	0	NA	NA	NA	NA	NA	P
METDI	3734247	Minus	METDI3794	NA	-3	3733778	3734026	DCM	1000	72	0	0	MeOH	1000	4	7.9e-10	0	P
METDI	3737330	Plus	NA	NA	NA	NA	NA	DCM	1000	10	3.5e-05	0	NA	NA	NA	NA	NA	O
METDI	3737490	Minus	METDI3798	NA	-2	3737079	3737312	DCM	1000	33	0	0	MeOH	1000	16	0	0	P
METDI	3737591	Minus	NA	NA	NA	NA	NA	DCM	1000	11	0	0	MeOH	1000	16	0	0	O
METDI	3737613	Minus	NA	NA	NA	NA	NA	DCM	1000	168	0	1	NA	NA	NA	NA	NA	O
METDI	3737737	Plus	METDI3799	NA	3	3737856	3738869	DCM	1000	94	0	0	MeOH	1000	136	0	6	P
METDI	3741876	Plus	METDI3805	NA	3	3741912	3742184	DCM	1000	NA	0.0016	0	MeOH	1000	6	5.6e-10	0	P
METDI	3744993	Plus	METDI3810	NA	1	3745174	3745470	DCM	1000	1	0	0	MeOH	1000	8	3.1e-08	0	IP
METDI	3745944	Minus	METDI3811	dksA	-1	3745492	3745911	NA	NA	NA	NA	NA	MeOH	1000	NA	0	0	IP
METDI	3748644	Minus	METDI3814	NA	-2	3747186	3748559	DCM	1000	11	1.1e-05	0	MeOH	1000	23	0	0	P
METDI	3748896	Plus	METDI3815	NA	1	3748930	3749226	DCM	1000	21	0	0	MeOH	1000	17	0	0	P
METDI	3748899	Plus	METDI3815	NA	1	3748930	3749226	DCM	1000	13	1.3e-08	0	NA	NA	NA	NA	NA	P
METDI	3775807	Minus	METDI3840	gatB	-1	3774304	3775776	DCM	1000	17	0	0	MeOH	1000	16	0	0	P
METDI	3775811	Minus	METDI3840	gatB	-1	3774304	3775776	NA	NA	NA	NA	NA	MeOH	1000	13	0	0	P
METDI	3782758	Minus	METDI3849	NA	-2	3782352	3782609	DCM	1000	20	1.2e-11	2	NA	NA	NA	NA	NA	P
METDI	3787406	Plus	METDI3852	NA	2	3787469	3789007	DCM	1000	47	0	0	NA	NA	NA	NA	NA	P
METDI	3787410	Plus	METDI3852	NA	2	3787469	3789007	DCM	1000	22	9.5e-14	0	NA	NA	NA	NA	NA	P
METDI	3787435	Plus	METDI3852	NA	2	3787469	3789007	DCM	1000	15	1.8e-05	0	MeOH	1000	0	4e-12	0	P
METDI	3801122	Minus	METDI3866	NA	-2	3800685	3800900	DCM	1000	10	1.5e-11	0	MeOH	1000	13	0	0	IP
METDI	3801125	Minus	METDI3866	NA	-2	3800685	3800900	DCM	1000	5	1.8e-06	0	MeOH	1000	9	1.1e-13	0	IP
METDI	3813915	Minus	METDI3875	glyQ	-3	3812954	3813892	NA	NA	NA	NA	NA	MeOH	1000	16	0	1	P
METDI	3815710	Minus	METDI3879	NA	-3	3815219	3815683	DCM	1000	15	1.5e-12	0	NA	NA	NA	NA	NA	P
METDI	3819297	Plus	METDI3884	ispB	3	3819354	3820376	DCM	1000	NA	3.3e-09	0	NA	NA	NA	NA	NA	P
METDI	3819302	Plus	METDI3884	ispB	3	3819354	3820376	DCM	1000	11	0	0	MeOH	1000	2	0	1	P
METDI	3827803	Plus	METDI3894	NA	2	3827840	3828079	DCM	1000	10	7.9e-08	0	MeOH	1000	20	0	0	P
METDI	3828131	Plus	METDI3895	NA	1	3828226	3828549	DCM	1000	NA	0.00057	2	NA	NA	NA	NA	NA	P
METDI	3836024	Minus	METDI3903	parE	-3	3833798	3835855	DCM	1000	28	0	0	NA	NA	NA	NA	NA	P
METDI	3836181	Plus	METDI3904	NA	1	3836209	3836400	DCM	1000	295	0	0	NA	NA	NA	NA	NA	P
METDI	3836185	Plus	METDI3904	NA	1	3836209	3836400	DCM	1000	12	9.8e-07	0	NA	NA	NA	NA	NA	P
METDI	3837636	Minus	METDI3905	ltaE	-2	3836424	3837464	NA	NA	NA	NA	NA	MeOH	1000	NA	3.6e-13	0	IP
METDI	3839440	Minus	METDI3906	NA	-2	3837606	3839372	DCM	1000	7	4.3e-07	2	NA	NA	NA	NA	NA	P
METDI	3839538	Minus	METDI3906	NA	-2	3837606	3839372	DCM	1000	29	0	0	NA	NA	NA	NA	NA	P
METDI	3839541	Minus	METDI3906	NA	-2	3837606	3839372	NA	NA	NA	NA	NA	MeOH	1000	11	7.6e-12	0	P
METDI	3843030	Plus	METDI3911	NA	1	3843088	3843420	DCM	1000	146	0	0	MeOH	1000	NA	0	0	P
METDI	3843035	Plus	METDI3911	NA	1	3843088	3843420	DCM	1000	1	8.2e-06	0	NA	NA	NA	NA	NA	P
METDI	3843036	Plus	METDI3911	NA	1	3843088	3843420	NA	NA	NA	NA	NA	MeOH	1000	NA	0.00044	0	P
METDI	3858037	Minus	METDI3925	icd	-1	3856759	3857973	DCM	1000	8	1.6e-11	0	MeOH	1000	4	0	0	P
METDI	3859448	Plus	METDI3928	NA	1	3859468	3859728	DCM	1000	18	0	0	MeOH	1000	NA	0	0	P
METDI	3859451	Plus	METDI3928	NA	1	3859468	3859728	DCM	1000	13	6e-11	2	NA	NA	NA	NA	NA	P
METDI	3859453	Plus	METDI3928	NA	1	3859468	3859728	NA	NA	NA	NA	NA	MeOH	1000	8	1.6e-10	2	P
METDI	3867721	Minus	METDI3938	NA	-3	3867335	3867721	DCM	1000	74	0	0	NA	NA	NA	NA	NA	P
METDI	3867742	Minus	METDI3938	NA	-3	3867335	3867721	DCM	1000	11	1.4e-09	0	NA	NA	NA	NA	NA	P
METDI	3867743	Minus	METDI3938	NA	-3	3867335	3867721	NA	NA	NA	NA	NA	MeOH	1000	15	0	1	P
METDI	3867746	Minus	METDI3938	NA	-3	3867335	3867721	NA	NA	NA	NA	NA	MeOH	1000	22	0	0	P
METDI	3869842	Minus	METDI3940	NA	-2	3869388	3869756	NA	NA	NA	NA	NA	MeOH	1000	9	1.1e-08	0	P
METDI	3869856	Minus	METDI3940	NA	-2	3869388	3869756	NA	NA	NA	NA	NA	MeOH	1000	7	4.7e-06	0	P
METDI	3876454	Plus	METDI3946	NA	3	3876471	3876650	DCM	1000	12	0	0	NA	NA	NA	NA	NA	P
METDI	3883375	Plus	METDI3954	NA	3	3883407	3883928	DCM	1000	10	2e-05	0	NA	NA	NA	NA	NA	P
METDI	3891197	Minus	METDI3963	atpB	-1	3890392	3891147	NA	NA	NA	NA	NA	MeOH	1000	8	1.1e-13	0	P
METDI	3891679	Minus	METDI3964	NA	-1	3891268	3891636	DCM	1000	NA	6e-06	1	MeOH	1000	NA	0	1	P
METDI	3891688	Minus	METDI3964	NA	-1	3891268	3891636	NA	NA	NA	NA	NA	MeOH	1000	NA	0	2	P
METDI	3895433	Plus	METDI3968	ccrfM	-1	3894652	3895848	DCM	1000	11	0.0039	0	NA	NA	NA	NA	NA	Ai
METDI	3895860	Minus	METDI3968	ccrfM	-1	3894652	3895848	DCM	1000	10	0.00013	0	MeOH	1000	1	0.0036	0	P
METDI	3895865	Minus	METDI3968	ccrfM	-1	3894652	3895848	DCM	1000	10	1.7e-06	0	MeOH	1000	0	0	0	P
METDI	3895868	Minus	METDI3968	ccrfM	-1	3894652	3895848	DCM	1000	194	0	0	MeOH	1000	221	0	0	P
METDI	3896695	Plus	METDI3970	NA	2	3896753	3897070	DCM	1000	12	1.2e-08	0	NA	NA	NA	NA	NA	P
METDI	3899568	Plus	METDI3973	NA	2	3899723	3901384	DCM	1000	65	0	0	MeOH	1000	11	0	0	P
METDI	3899572	Plus	METDI3973	NA	2	3899723	3901384	DCM	1000	68	0	2	MeOH	1000	30	0	2	P
METDI	3899577	Plus	METDI3973	NA	2	3899723	3901384	DCM	1000	16	4.4e-11	0	MeOH	1000	NA	4.1e-07	0	P
METDI	3907963	Minus	METDI3977	NA	-3	3905615	3907939	NA	NA	NA	NA	NA	MeOH	1000	NA	1.6e-09	0	P
METDI	3910715	Minus	METDI3980	NA	-3	3909827	3910483	NA	NA	NA	NA	NA	MeOH	1000	15	0	1	IP
METDI	3918825	Plus	METDI3992	miaB	3	3918873	3920213	DCM	1000	23	0	0	MeOH	1000	15	0	0	P
METDI	3921754	Plus	METDI3995	NA	1	3921949	3923097	DCM	1000	13	2.8e-10	0	NA	NA	NA	NA	NA	IP
METDI	3927556	Minus	METDI3998	katA	-2	3925896	3927488	DCM	1000	11	0	0	MeOH	1000	NA	0	0	P
METDI	3930441	Minus	METDI4002	NA	-2	3930180	3930377	DCM	1000	11	2.1e-05	0	MeOH	1000	NA	3e-06	2	IP
METDI	3930469	Minus	METDI4002	NA	-2	3930180	3930377	DCM	1000	16	1e-10	0	MeOH	1000	24	0	0	IP
METDI	3930486	Minus	METDI4002	NA	-2	3930180	3930377	NA	NA	NA	NA	NA	MeOH	1000	25	0	0	IP
METDI	3930567	Minus	METDI4002	NA	-2	3930180	3930377	NA	NA	NA	NA	NA	MeOH	1000	9	1.2e-06	0	IP
METDI	3930726	Minus	METDI4003	NA	-3	3930374	3930574	DCM	1000	0	6.1e-07	0	NA	NA	NA	NA	NA	P
METDI	3932323	Minus	METDI4005	murI	-2	3931416	3932291	DCM	1000	15	0.0082	0	MeOH	1000	NA	0.00093	0	P
METDI	3940638	Plus	METDI4011	cysG	2	3940805	3942262	DCM	1000	4	0.00048	0	MeOH	1000	9	1.2e-06	0	P
METDI	3945066	Plus	METDI4014	NA	3	3945306	3945989	NA	NA	NA	NA	NA	MeOH	1000	7	1.2e-06	0	P
METDI	3946047	Plus	METDI4015	NA	2	3946085	3946291	NA	NA	NA	NA	NA	MeOH	1000	12	2e-14	2	P
METDI	3946745	Minus	METDI4016	NA	-1	3946315	3946725	DCM	1000	45	0	0	MeOH	1000	21	0	0	P
METDI	3946748	Minus	METDI4016	NA	-1	3946315	3946725	DCM	1000	NA	8e-05	0	NA	NA	NA	NA	NA	P
METDI	3949929	Minus	METDI4018	cobS	-1	3948847	3949830	NA	NA	NA	NA	NA	MeOH	1000	NA	0	2	P
METDI	3950019	Minus	METDI4018	cobS	-1	3948847	3949830	NA	NA	NA	NA	NA	MeOH	1000	0	7.4e-09	0	IP
METDI	3950906	Plus	METDI4021	NA	3	3951045	3951323	NA	NA	NA	NA	NA	MeOH	1000	5	1.6e-10	0	P
METDI	3958926	Minus	METDI4030	NA	-1	3958738	3958902	DCM	1000	6	6e-12	0	NA	NA	NA	NA	NA	P
METDI	3962754	Minus	METDI4033	NA	-3	3962201	3962698	NA	NA	NA	NA	NA	MeOH	1000	14	0	0	P
METDI	3966068	Minus	METDI4035	fadE	-2	3964221	3966011	DCM	1000	58	0	0	MeOH	1000	13	0	0	P
METDI	3966241	Plus	METDI4036	NA	1	3966322	3969645	NA	NA	NA	NA	NA	MeOH	1000	7	2e-07	0	P
METDI	3970060	Plus	METDI4037	NA	1	3970096	3970422	DCM	1000	11	1.8e-07	0	NA	NA	NA	NA	NA	P
METDI	3978087	Minus	METDI4046	NA	-3	3977597	3978010	DCM	1000	1	7.1e-06	0	NA	NA	NA	NA	NA	P
METDI	3980316	Minus	METDI4049	coxC	-3	3979379	3980236	NA	NA	NA	NA	NA	MeOH	1000	NA	1.4e-05	0	P
METDI	3984924	Plus	METDI4055	NA	2	3985097	3985972	DCM	1000	32	0	0	NA	NA	NA	NA	NA	P
METDI	3984972	Minus	METDI4054	coxB	-3	3984002	3984841	NA	NA	NA	NA	NA	MeOH	1000	5	0.00018	0	P
METDI	3984976	Minus	METDI4054	coxB	-3	3984002	3984841	DCM	1000	58	0	1	MeOH	1000	105	0	0	P
METDI	3984980	Minus	METDI4054	coxB	-3	3984002	3984841	DCM	1000	265	0	2	MeOH	1000	99	0	1	P
METDI	3987134	Minus	METDI4056	NA	-3	3986000	3987025	DCM	1000	11	2.5e-08	0	NA	NA	NA	NA	NA	P
METDI	3987139	Minus	METDI4056	NA	-3	3986000	3987025	DCM	1000	18	0	0	MeOH	1000	10	5.2e-10	0	P
METDI	3992309	Plus	METDI4058	gltD	2	3992504	3993937	DCM	1000	13	4.1e-11	0	NA	NA	NA	NA	NA	IP
METDI	3994068	Plus	METDI4059	NA	2	3994211	3994801	DCM	1000	23	0	0	NA	NA	NA	NA	NA	P
METDI	3994072	Plus	METDI4059	NA	2	3994211	3994801	DCM	1000	8	1.6e-12	0	NA	NA	NA	NA	NA	P
METDI	3994076	Plus	METDI4059	NA	2	3994211	3994801	DCM	1000	23	0	0	NA	NA	NA	NA	NA	P
METDI	4001934	Plus	METDI4066	galU	1	4001977	4002843	DCM	1000	11	4.9e-10	0	NA	NA	NA	NA	NA	P
METDI	4004176	Plus	METDI4068	NA	2	4004288	4004644	DCM	1000	178	0	0	MeOH	1000	136	0	1	P
METDI	4004182	Plus	METDI4068	NA	2	4004288	4004644	DCM	1000	27	0	0	MeOH	1000	43	0	2	P
METDI	4004245	Plus	METDI4068	NA	2	4004288	4004644	NA	NA	NA	NA	NA	MeOH	1000	43	0	3	P
METDI	4007710	Minus	METDI4072	NA	-2	4006587	4007651	DCM	1000	18	0	0	MeOH	1000	19	0	0	P
METDI	4007713	Minus	METDI4072	NA	-2	4006587	4007651	NA	NA	NA	NA	NA	MeOH	1000	15	0	0	P
METDI	4008571	Plus	METDI4074	yqhA	3	4008591	4009094	DCM	1000	29	0	0	MeOH	1000	95	0	1	P
METDI	4008574	Plus	METDI4074	yqhA	3	4008591	4009094	DCM	1000	26	0	0	MeOH	1000	49	0	1	P
METDI	4010984	Minus	METDI4077	NA	-1	4010584	4010931	NA	NA	NA	NA	NA	MeOH	1000	15	0	0	P
METDI	4014480	Plus	METDI4081	NA	1	4014499	4014810	NA	NA	NA	NA	NA	MeOH	1000	7	1.6e-15	0	P
METDI	4026123	Minus	METDI4092	NA	-1	4024330	4026081	NA	NA	NA	NA	NA	MeOH	1000	24	0	4	P
METDI	4026126	Minus	METDI4092	NA	-1	4024330	4026081	DCM	1000	47	0	4	NA	NA	NA	NA	NA	P
METDI	4028067	Minus	METDI4094	NA	-3	4027145	4028050	NA	NA	NA	NA	NA	MeOH	1000	10	2.4e-11	2	P
METDI	4029754	Minus	METDI4095	NA	-3	4028123	4029625	DCM	1000	56	0	1	MeOH	1000	20	0	0	IP
METDI	4029773	Minus	METDI4095	NA	-3	4028123	4029625	DCM	1000	32	0	0	MeOH	1000	14	2.8e-11	0	IP
METDI	4031775	Plus	METDI4098	NA	3	4031832	4033007	DCM	1000	33	0	3	MeOH	1000	50	0	3	P
METDI	4031787	Plus	METDI4098	NA	3	4031832	4033007	NA	NA	NA	NA	NA	MeOH	1000	6	1.7e-05	0	P
METDI	4036820	Minus	METDI4100	TopA	-1	4034008	4036740	DCM	1000	12	8.2e-10	0	NA	NA	NA	NA	NA	P
METDI	4036822	Minus	METDI4100	TopA	-1	4034008	4036740	NA	NA	NA	NA	NA	MeOH	1000	27	0	3	P
METDI	4039256	Minus	METDI4103	NA	-2	4038882	4039193	DCM	1000	12	8.9e-09	1	NA	NA	NA	NA	NA	P
METDI	4043764	Plus	METDI4108	NA	2	4043879	4044706	DCM	1000	23	0	0	MeOH	1000	11	0	0	P
METDI	4043789	Plus	METDI4108	NA	2	4043879	4044706	DCM	1000	18	5e-11	0	NA	NA	NA	NA	NA	P
METDI	4047706	Minus	METDI4112	NA	-3	4047110	4047688	DCM	1000	30	0	1	MeOH	1000	72	0	1	P
METDI	4048144	Plus	METDI4114	gatC	2	4048193	4048480	DCM	1000	20	0	0	MeOH	1000	15	0	0	P
METDI	4082911	Minus	METDI4148	NA	-2	4082727	4082906	DCM	1000	28	0	1	NA	NA	NA	NA	NA	P
METDI	4082917	Minus	METDI4148	NA	-2	4082727	4082906	DCM	1000	372	0	1	MeOH	1000	78	0	0	P
METDI	4082922	Minus	METDI4148	NA	-2	4082727	4082906	DCM	1000	13	0	0	MeOH	1000	63	0	0	P
METDI	4082935	Minus	METDI4148	NA	-2	4082727	4082906	DCM	1000	35	0	0	NA	NA	NA	NA	NA	P
METDI	4085392	Minus	METDI4149	NA	-2	4083312	4085339	NA	NA	NA	NA	NA	MeOH	1000	14	1.5e-09	0	P
METDI	4085668	Plus	METDI4151	NA	2	4085750	4086775	DCM	1000	9	6.1e-08	0	MeOH	1000	0	0	0	P
METDI	4085677	Plus	METDI4151	NA	2	4085750	4086775	NA	NA	NA	NA	NA	MeOH	1000	24	0	0	P
METDI	4091014	Minus	METDI4160	NA	-3	4090667	4090969	DCM	1000	10	1.3e-07	0	NA	NA	NA	NA	NA	P
METDI	4118688	Plus	METDI4186	NA	2	4118870	4119673	DCM	1000	17	0	0	MeOH	1000	NA	0	0	P
METDI	4119969	Plus	NA	NA	NA	NA	NA	DCM	1000	89	0	0	MeOH	1000	37	0	0	O
METDI	4119976	Plus	METDI4188	cobF	3	4120224	4120982	DCM	1000	43	0	3	MeOH	1000	25	0	3	P
METDI	4120119	Minus	NA	NA	NA	NA	NA	DCM	1000	30	1.1e-09	0	MeOH	1000	5	0.00043	0	O
METDI	4120123	Minus	NA	NA	NA	NA	NA	DCM	1000	41	0	0	MeOH	1000	NA	0	0	O
METDI	4123274	Minus	METDI4190	NA	-2	4122564	4123130	NA	NA	NA	NA	NA	MeOH	1000	5	1.7e-05	0	P
METDI	4123278	Minus	METDI4190	NA	-2	4122564	4123130	NA	NA	NA	NA	NA	MeOH	1000	2	9.6e-10	0	P
METDI	4124684	Plus	METDI4193	NA	1	4124785	4126209	DCM	1000	43	0	0	MeOH	1000	17	0	0	P
METDI	4124688	Plus	METDI4193	NA	1	4124785	4126209	DCM	1000	30	0	1	MeOH	1000	18	0	0	P
METDI	4133113	Plus	METDI4200	NA	2	4133234	4134640	DCM	1000	11	1.6e-08	0	NA	NA	NA	NA	NA	IP
METDI	4133120	Plus	METDI4200	NA	2	4133234	4134640	NA	NA	NA	NA	NA	MeOH	1000	NA	2.6e-12	0	IP
METDI	4136111	Plus	METDI4203	tatA	2	4136147	4136434	DCM	1000	7	2.7e-07	0	MeOH	1000	NA	7.6e-06	0	P
METDI	4136538	Plus	METDI4204	tatB	1	4136578	4137039	NA	NA	NA	NA	NA	MeOH	1000	17	0	0	P
METDI	4158642	Plus	METDI4223	NA	1	4158664	4159404	DCM	1000	32	0	0	NA	NA	NA	NA	NA	P
METDI	4158646	Plus	METDI4223	NA	1	4158664	4159404	DCM	1000	40	0	0	MeOH	1000	16	0	0	P
METDI	4163717	Plus	METDI4227	aldA	2	4163777	4165300	NA	NA	NA	NA	NA	MeOH	1000	14	0	0	P
METDI	4176734	Minus	METDI4236	rrmJ	-3	4176005	4176724	NA	NA	NA	NA	NA	MeOH	1000	9	2.1e-14	0	P
METDI	4178081	Minus	METDI4237	NA	-3	4176908	4178035	DCM	1000	9	4e-11	0	NA	NA	NA	NA	NA	P
METDI	4181734	Minus	METDI4240	ctrI	-3	4180160	4181698	DCM	1000	134	0	0	MeOH	1000	44	0	0	P
METDI	4188651	Minus	METDI4246	NA	-1	4187137	4188636	DCM	1000	10	8.7e-10	0	MeOH	1000	12	1.3e-15	0	P
METDI	4190153	Minus	METDI4248	croR	-1	4189630	4190103	NA	NA	NA	NA	NA	MeOH	1000	NA	3.5e-07	0	P
METDI	4191858	Plus	METDI4251	NA	1	4191898	4192119	DCM	1000	5	8.8e-06	0	NA	NA	NA	NA	NA	P
METDI	4192183	Plus	METDI4252	NA	2	4192244	4193386	DCM	1000	16	1.1e-12	0	MeOH	1000	14	2.1e-14	2	P
METDI	4195878	Minus	METDI4255	gatm	-3	4194623	4195816	NA	NA	NA	NA	NA	MeOH	1000	NA	0.0022	0	P
METDI	4195885	Minus	METDI4255	gatm	-3	4194623	4195816	NA	NA	NA	NA	NA	MeOH	1000	NA	5.2e-05	1	P
METDI	4195895	Minus	METDI4255	gatm	-3	4194623	4195816	NA	NA	NA	NA	NA	MeOH	1000	29	0	1	P
METDI	4195919	Plus	METDI4256	NA	3	4196064	4197161	DCM	1000	11	5.3e-10	0	MeOH	1000	11	1.2e-09	0	P
METDI	4205852	Plus	METDI4263	NA	3	4205886	4207049	NA	NA	NA	NA	NA	MeOH	1000	56	0	3	P
METDI	4209139	Minus	METDI4265	NA	-3	4207952	4209118	DCM	1000	9	8.8e-12	0	MeOH	1000	7	0	0	P
METDI	4211991	Plus	METDI4269	rpmF	1	4212076	4212264	NA	NA	NA	NA	NA	MeOH	1000	NA	6.5e-07	0	P
METDI	4212011	Plus	METDI4269	rpmF	1	4212076	4212264	DCM	1000	6	1e-09	0	MeOH	1000	NA	0.0049	0	P
METDI	4213504	Minus	METDI4271	phaR	-2	4212816	4213418	DCM	1000	2	2e-06	0	NA	NA	NA	NA	NA	P
METDI	4213508	Minus	METDI4271	phaR	-2	4212816	4213418	DCM	1000	6	0.00018	0	NA	NA	NA	NA	NA	P
METDI	4213512	Minus	METDI4271	phaR	-2	4212816	4213418	DCM	1000	50	0	0	MeOH	1000	67	0	0	P
METDI	4213680	Plus	METDI4272	phaA	1	4213744	4214928	DCM	1000	89	0	0	MeOH	1000	82	0	0	P
METDI	4213684	Plus	METDI4272	phaA	1	4213744	4214928	DCM	1000	108	0	1	MeOH	1000	88	0	1	P
METDI	4215080	Plus	METDI4273	phaB	3	4215201	4215929	NA	NA	NA	NA	NA	MeOH	1000	NA	0	3	P
METDI	4222037	Plus	NA	NA	NA	NA	NA	NA	NA	NA	NA	NA	MeOH	1000	738	0	1	O
METDI	4222046	Plus	NA	NA	NA	NA	NA	NA	NA	NA	NA	NA	MeOH	1000	241	0	5	O
METDI	4224671	Minus	METDI4281	NA	-2	4223853	4224539	NA	NA	NA	NA	NA	MeOH	1000	13	0.002	0	P
METDI	4249033	Minus	METDI4311	NA	-3	4248119	4248808	DCM	1000	23	0	0	MeOH	1000	15	8e-09	0	P
METDI	4249038	Minus	METDI4311	NA	-3	4248119	4248808	DCM	1000	14	8.8e-12	0	MeOH	1000	10	0.00038	0	P
METDI	4249041	Minus	METDI4311	NA	-3	4248119	4248808	DCM	1000	22	0	0	MeOH	1000	0	1.2e-06	0	P
METDI	4251622	Minus	METDI4313	fixL	-2	4249959	4251506	DCM	1000	26	0	0	MeOH	1000	23	0	0	P
METDI	4251646	Minus	METDI4313	fixL	-2	4249959	4251506	DCM	1000	19	0	0	NA	NA	NA	NA	NA	P
METDI	4259904	Minus	METDI4319	NA	-1	4259239	4259754	DCM	1000	13	1.1e-12	2	NA	NA	NA	NA	NA	P
METDI	4267150	Minus	METDI4329	umuD	-2	4266669	4267061	DCM	1000	26	0	0	MeOH	1000	28	0	0	P
METDI	4267523	Minus	METDI4330	NA	1	4267225	4267515	DCM	1000	22	3.5e-05	0	MeOH	1000	11	0.00054	0	Ad
METDI	4267529	Minus	METDI4330	NA	1	4267225	4267515	DCM	1000	170	0	0	MeOH	1000	70	0	0	Ad
METDI	4268631	Plus	METDI4334	NA	1	4268800	4269084	DCM	1000	15	3.8e-13	0	NA	NA	NA	NA	NA	P
METDI	4292780	Plus	METDI4368	NA	1	4292815	4295544	DCM	1000	11	6.6e-10	0	NA	NA	NA	NA	NA	P
METDI	4299684	Minus	METDI4373	NA	-2	4298850	4299455	DCM	1000	0	5.6e-06	0	MeOH	1000	5	7.2e-10	0	PAi
METDI	4299690	Minus	METDI4373	NA	-2	4298850	4299455	NA	NA	NA	NA	NA	MeOH	1000	8	8.5e-09	0	PAi
METDI	4300113	Plus	METDI4375	NA	1	4300210	4300521	NA	NA	NA	NA	NA	MeOH	1000	NA	2.9e-05	2	P
METDI	4314675	Plus	METDI4398	NA	1	4314874	4315272	NA	NA	NA	NA	NA	MeOH	1000	15	4e-11	0	PAi
METDI	4328463	Minus	METDI4411	NA	-3	4327289	4328368	DCM	1000	3	7e-06	0	MeOH	1000	NA	2.5e-11	0	P
METDI	4339587	Minus	METDI4423	NA	-2	4339014	4339493	DCM	1000	13	0.00016	0	NA	NA	NA	NA	NA	P
METDI	4339604	Minus	METDI4423	NA	-2	4339014	4339493	DCM	1000	22	7e-08	0	MeOH	1000	13	9.5e-06	0	P
METDI	4339609	Minus	METDI4423	NA	-2	4339014	4339493	DCM	1000	173	0	4	MeOH	1000	82	0	0	P
METDI	4348586	Minus	METDI4439	NA	-3	4348112	4348459	DCM	1000	25	0	1	MeOH	1000	10	6.7e-07	0	P
METDI	4353042	Plus	METDI4446	NA	3	4353093	4354718	DCM	1000	72	0	0	MeOH	1000	58	0	0	P
METDI	4353045	Plus	METDI4446	NA	3	4353093	4354718	DCM	1000	36	0	2	MeOH	1000	36	0	2	P
METDI	4368435	Plus	METDI4463	NA	2	4368488	4368985	DCM	1000	97	0	0	MeOH	1000	11	0	0	P
METDI	4368446	Plus	METDI4463	NA	2	4368488	4368985	DCM	1000	15	1.3e-09	0	NA	NA	NA	NA	NA	P
METDI	4368452	Plus	METDI4463	NA	2	4368488	4368985	DCM	1000	13	6.4e-08	0	NA	NA	NA	NA	NA	P
METDI	4376631	Plus	METDI4471	NA	3	4376832	4377338	DCM	1000	11	1.9e-13	0	NA	NA	NA	NA	NA	P
METDI	4377279	Plus	METDI4472	NA	3	4377495	4377944	DCM	1000	7	1.4e-08	0	NA	NA	NA	NA	NA	IP
METDI	4403865	Minus	METDI4499	NA	-3	4403576	4403851	NA	NA	NA	NA	NA	MeOH	1000	4	0	0	P
METDI	4448937	Minus	METDI4562	fixL	-2	4447272	4448822	DCM	1000	21	1.2e-10	0	NA	NA	NA	NA	NA	P
METDI	4448950	Minus	METDI4562	fixL	-2	4447272	4448822	DCM	1000	7	0.0012	0	MeOH	1000	10	8.1e-09	0	P
METDI	4464944	Plus	METDI4584	NA	2	4465028	4465234	DCM	1000	11	3.1e-07	0	NA	NA	NA	NA	NA	P
METDI	4464981	Plus	METDI4584	NA	2	4465028	4465234	DCM	1000	19	0	0	NA	NA	NA	NA	NA	P
METDI	4464984	Plus	METDI4584	NA	2	4465028	4465234	DCM	1000	8	2e-06	0	NA	NA	NA	NA	NA	P
METDI	4464987	Plus	METDI4584	NA	2	4465028	4465234	DCM	1000	8	1e-11	0	NA	NA	NA	NA	NA	P
METDI	4466484	Minus	METDI4587	mntR	-3	4465967	4466434	NA	NA	NA	NA	NA	MeOH	1000	11	7.8e-14	0	P
METDI	4466489	Minus	METDI4587	mntR	-3	4465967	4466434	DCM	1000	23	0	0	MeOH	1000	49	0	0	P
METDI	4466508	Minus	METDI4587	mntR	-3	4465967	4466434	NA	NA	NA	NA	NA	MeOH	1000	3	9.4e-05	0	P
METDI	4514640	Minus	METDI4637	NA	-2	4513434	4514477	NA	NA	NA	NA	NA	MeOH	1000	19	2.3e-12	1	P
METDI	4514641	Minus	METDI4637	NA	-2	4513434	4514477	DCM	1000	32	0	1	NA	NA	NA	NA	NA	P
METDI	4521816	Minus	METDI4643	NA	-1	4519108	4521738	DCM	1000	10	4.9e-09	0	MeOH	1000	15	0	0	IP
METDI	4524121	Minus	METDI4645	NA	-3	4522886	4524055	DCM	1000	10	1.3e-05	0	MeOH	1000	19	0	0	P
METDI	4524126	Minus	METDI4645	NA	-3	4522886	4524055	NA	NA	NA	NA	NA	MeOH	1000	8	4.8e-09	0	P
METDI	4524291	Plus	METDI4646	NA	2	4524347	4525840	DCM	1000	19	0	0	MeOH	1000	NA	0	0	P
METDI	4528849	Plus	METDI4651	NA	1	4528933	4530114	DCM	1000	12	5e-14	0	NA	NA	NA	NA	NA	IP
METDI	4558593	Plus	METDI4676	NA	3	4558752	4560398	DCM	1000	47	0	0	NA	NA	NA	NA	NA	P
METDI	4558603	Plus	METDI4676	NA	3	4558752	4560398	DCM	1000	13	1.1e-07	0	MeOH	1000	11	0	0	P
METDI	4585250	Minus	METDI4699	NA	-2	4584066	4585010	DCM	1000	15	0	3	NA	NA	NA	NA	NA	P
METDI	4590722	Plus	METDI4704	sdaB	2	4590818	4592179	DCM	1000	23	0	0	NA	NA	NA	NA	NA	P
METDI	4592564	Plus	METDI4705	NA	2	4592576	4592830	NA	NA	NA	NA	NA	MeOH	1000	14	0	1	P
METDI	4592565	Plus	METDI4705	NA	2	4592576	4592830	DCM	1000	20	0	1	NA	NA	NA	NA	NA	P
METDI	4628728	Minus	METDI4732	proC	-2	4627824	4628657	DCM	1000	8	4e-07	0	NA	NA	NA	NA	NA	P
METDI	4628729	Minus	METDI4732	proC	-2	4627824	4628657	NA	NA	NA	NA	NA	MeOH	1000	11	5.2e-14	0	P
METDI	4630017	Minus	METDI4734	NA	-3	4629704	4629985	DCM	1000	24	0	0	MeOH	1000	18	0	0	P
METDI	4634818	Plus	METDI4739	NA	3	4634937	4636151	DCM	1000	233	0	0	MeOH	1000	93	0	0	P
METDI	4634823	Plus	METDI4739	NA	3	4634937	4636151	NA	NA	NA	NA	NA	MeOH	1000	9	0.0054	0	P
METDI	4636439	Plus	METDI4740	rpsU	2	4636586	4636903	DCM	1000	163	0	2	MeOH	1000	175	0	2	P
METDI	4636442	Plus	METDI4740	rpsU	2	4636586	4636903	NA	NA	NA	NA	NA	MeOH	1000	NA	0.0046	0	P
METDI	4637473	Minus	METDI4741	NA	-1	4637002	4637391	DCM	1000	80	0	0	NA	NA	NA	NA	NA	P
METDI	4637610	Minus	METDI4741	NA	-1	4637002	4637391	DCM	1000	10	2.8e-08	0	MeOH	1000	6	2.9e-06	0	P
METDI	4640589	Minus	METDI4744	meaC	-3	4639427	4640473	DCM	1000	10	7.7e-10	0	NA	NA	NA	NA	NA	P
METDI	4641066	Minus	METDI4745	NA	-2	4640667	4640957	DCM	1000	11	7.9e-10	0	MeOH	1000	9	7.7e-11	0	P
METDI	4641071	Minus	METDI4745	NA	-2	4640667	4640957	DCM	1000	17	6.7e-14	0	MeOH	1000	9	1.1e-07	0	P
METDI	4644608	Minus	METDI4747	NA	-2	4643046	4644587	DCM	1000	12	2.5e-08	0	MeOH	1000	22	0	0	P
METDI	4648207	Plus	METDI4753	NA	3	4648221	4648643	DCM	1000	9	2.5e-10	0	NA	NA	NA	NA	NA	P
METDI	4649077	Minus	METDI4754	NA	-1	4648801	4648998	NA	NA	NA	NA	NA	MeOH	1000	NA	1.6e-07	1	P
METDI	4657552	Minus	METDI4763	NA	-3	4657190	4657489	NA	NA	NA	NA	NA	MeOH	1000	27	0	2	P
METDI	4657559	Minus	METDI4763	NA	-3	4657190	4657489	NA	NA	NA	NA	NA	MeOH	1000	12	9.3e-05	1	P
METDI	4660764	Minus	METDI4769	NA	-3	4660208	4660750	DCM	1000	12	4.3e-11	0	NA	NA	NA	NA	NA	P
METDI	4672235	Minus	METDI4779	NA	-2	4670373	4672169	DCM	1000	8	2.5e-10	0	NA	NA	NA	NA	NA	P
METDI	4673016	Minus	METDI4780	NA	-2	4672542	4672850	DCM	1000	20	8.1e-07	0	NA	NA	NA	NA	NA	P
METDI	4691294	Plus	METDI4802	NA	1	4691308	4692234	DCM	1000	8	4.8e-10	0	MeOH	1000	10	6.2e-07	0	P
METDI	4702315	Minus	METDI4811	NA	-3	4700768	4702135	DCM	1000	5	0.00019	0	NA	NA	NA	NA	NA	IP
METDI	4725890	Plus	METDI4837	NA	2	4725971	4726198	DCM	1000	23	0	0	NA	NA	NA	NA	NA	P
METDI	4725920	Plus	METDI4837	NA	2	4725971	4726198	DCM	1000	145	0	0	MeOH	1000	15	0	0	P
METDI	4725928	Plus	METDI4837	NA	2	4725971	4726198	DCM	1000	25	0	0	NA	NA	NA	NA	NA	P
METDI	4737844	Minus	METDI4845	NA	-2	4735599	4737608	DCM	1000	NA	1.1e-05	1	NA	NA	NA	NA	NA	IP
METDI	4737845	Minus	METDI4845	NA	-2	4735599	4737608	NA	NA	NA	NA	NA	MeOH	1000	8	1.5e-09	0	IP
METDI	4737848	Minus	METDI4845	NA	-2	4735599	4737608	DCM	1000	3	0	0	NA	NA	NA	NA	NA	IP
METDI	4737927	Minus	METDI4846	NA	-2	4737699	4737875	DCM	1000	110	0	1	NA	NA	NA	NA	NA	P
METDI	4737931	Minus	METDI4846	NA	-2	4737699	4737875	DCM	1000	172	0	0	NA	NA	NA	NA	NA	P
METDI	4750339	Plus	METDI4860	NA	3	4750386	4750613	DCM	1000	15	0	0	MeOH	1000	35	0	0	P
METDI	4750697	Plus	METDI4861	prs	2	4750781	4751725	NA	NA	NA	NA	NA	MeOH	1000	17	0	1	P
METDI	4750702	Plus	METDI4861	prs	2	4750781	4751725	DCM	1000	26	0	0	MeOH	1000	25	0	1	P
METDI	4750705	Plus	METDI4861	prs	2	4750781	4751725	NA	NA	NA	NA	NA	MeOH	1000	10	0	0	P
METDI	4754373	Plus	METDI4865	fdxA	3	4754514	4754852	NA	NA	NA	NA	NA	MeOH	1000	10	4.5e-12	0	P
METDI	4755104	Plus	METDI4866	NA	3	4755288	4755962	DCM	1000	277	0	1	MeOH	1000	37	0	0	P
METDI	4755107	Plus	METDI4866	NA	3	4755288	4755962	DCM	1000	25	0	0	MeOH	1000	NA	0	0	P
METDI	4756142	Plus	METDI4867	rpoH	3	4756245	4757117	NA	NA	NA	NA	NA	MeOH	1000	6	1.1e-14	0	P
METDI	4756145	Plus	METDI4867	rpoH	3	4756245	4757117	DCM	1000	170	0	3	MeOH	1000	6	0	0	P
METDI	4763923	Minus	METDI4873	NA	-3	4762835	4763809	DCM	1000	13	4.9e-12	0	MeOH	1000	7	4.7e-08	0	P
METDI	4766806	Minus	METDI4876	NA	-3	4765745	4766683	DCM	1000	5	2.8e-05	0	NA	NA	NA	NA	NA	P
METDI	4766812	Minus	METDI4876	NA	-3	4765745	4766683	DCM	1000	189	0	2	NA	NA	NA	NA	NA	P
METDI	4781986	Minus	METDI4883	NA	-1	4779145	4781925	DCM	1000	8	8.9e-08	0	NA	NA	NA	NA	NA	P
METDI	4781989	Minus	METDI4883	NA	-1	4779145	4781925	DCM	1000	3	8.6e-07	0	MeOH	1000	10	2.7e-12	0	P
METDI	4782930	Minus	METDI4885	NA	-1	4782151	4782912	NA	NA	NA	NA	NA	MeOH	1000	NA	1.9e-07	0	P
METDI	4782935	Minus	METDI4885	NA	-1	4782151	4782912	DCM	1000	35	0	0	MeOH	1000	NA	0	6	P
METDI	4784043	Minus	METDI4886	NA	-2	4783167	4784018	DCM	1000	17	0	0	MeOH	1000	9	7.2e-09	0	P
METDI	4786304	Plus	METDI4889	NA	3	4786371	4786574	DCM	1000	42	0	3	NA	NA	NA	NA	NA	P
METDI	4792052	Minus	METDI4895	NA	-2	4790409	4791809	DCM	1000	19	7.5e-13	0	NA	NA	NA	NA	NA	P
METDI	4792095	Plus	METDI4896	dinJ	1	4792102	4792365	DCM	1000	12	0.00052	0	NA	NA	NA	NA	NA	P
METDI	4796663	Plus	METDI4903	NA	3	4796757	4797854	NA	NA	NA	NA	NA	MeOH	1000	40	0	0	P
METDI	4796672	Plus	METDI4903	NA	3	4796757	4797854	DCM	1000	18	1.1e-08	0	NA	NA	NA	NA	NA	P
METDI	4804211	Minus	METDI4909	NA	-2	4803849	4804031	DCM	1000	5	6.3e-06	0	MeOH	1000	NA	0.00016	0	P
METDI	4808998	Plus	METDI4913	NA	2	4809089	4810246	DCM	1000	13	3.4e-08	0	NA	NA	NA	NA	NA	P
METDI	4811581	Plus	METDI4915	NA	2	4811690	4812694	DCM	1000	12	6.1e-06	0	NA	NA	NA	NA	NA	P
METDI	4811593	Plus	METDI4915	NA	2	4811690	4812694	DCM	1000	68	0	0	MeOH	1000	60	0	0	P
METDI	4811605	Plus	METDI4915	NA	2	4811690	4812694	NA	NA	NA	NA	NA	MeOH	1000	7	1.6e-07	0	P
METDI	4811610	Plus	METDI4915	NA	2	4811690	4812694	NA	NA	NA	NA	NA	MeOH	1000	7	7.5e-06	0	P
METDI	4814890	Plus	METDI4918	NA	3	4814910	4816010	DCM	1000	48	0	0	MeOH	1000	51	0	0	P
METDI	4816248	Minus	METDI4919	NA	-1	4816021	4816248	DCM	1000	214	0	0	MeOH	1000	66	0	0	P
METDI	4818899	Minus	METDI4921	ubiE	-3	4818080	4818859	DCM	1000	14	2.8e-13	0	MeOH	1000	28	0	3	P
METDI	4826435	Minus	METDI4928	radA	-3	4824830	4826260	DCM	1000	42	0	2	NA	NA	NA	NA	NA	P
METDI	4829285	Minus	METDI4930	dnaB	-3	4827626	4829113	DCM	1000	6	1.2e-06	0	MeOH	1000	NA	0.0026	0	P
METDI	4832171	Minus	METDI4934	rpsF	-1	4831495	4831950	DCM	1000	85	0	0	MeOH	1000	15	0	2	IP
METDI	4834337	Minus	METDI4938	NA	-2	4833894	4834274	DCM	1000	3	7.4e-15	0	NA	NA	NA	NA	NA	P
METDI	4834345	Minus	METDI4938	NA	-2	4833894	4834274	DCM	1000	132	0	2	MeOH	1000	5	0	0	P
METDI	4834884	Minus	METDI4939	cspA	-3	4834520	4834729	NA	NA	NA	NA	NA	MeOH	1000	3	1.6e-05	0	P
METDI	4834905	Minus	METDI4939	cspA	-3	4834520	4834729	DCM	1000	30	0	0	NA	NA	NA	NA	NA	P
METDI	4839574	Plus	METDI4944	NA	3	4839615	4840460	DCM	1000	45	0	2	NA	NA	NA	NA	NA	P
METDI	4841865	Plus	METDI4947	NA	1	4841896	4843287	DCM	1000	9	2.4e-08	0	MeOH	1000	11	1.3e-09	0	P
METDI	4859119	Minus	METDI4960	NA	-1	4858450	4859067	DCM	1000	12	1.1e-11	0	NA	NA	NA	NA	NA	P
METDI	4866377	Plus	METDI4965	NA	3	4866402	4866614	DCM	1000	44	0	0	MeOH	1000	17	0	0	P
METDI	4866380	Plus	METDI4965	NA	3	4866402	4866614	DCM	1000	14	8.8e-09	0	NA	NA	NA	NA	NA	P
METDI	4875635	Plus	METDI4975	NA	3	4875687	4876067	DCM	1000	53	0	0	MeOH	1000	21	0	0	P
METDI	4875639	Plus	METDI4975	NA	3	4875687	4876067	DCM	1000	NA	0.002	0	NA	NA	NA	NA	NA	P
METDI	4877272	Minus	METDI4976	NA	-2	4876164	4877231	DCM	1000	22	0	0	NA	NA	NA	NA	NA	P
METDI	4877276	Minus	METDI4976	NA	-2	4876164	4877231	DCM	1000	45	0	1	MeOH	1000	32	0	0	P
METDI	4877281	Minus	METDI4976	NA	-2	4876164	4877231	NA	NA	NA	NA	NA	MeOH	1000	15	0	1	P
METDI	4879125	Minus	METDI4977	rhlE	-3	4877468	4879021	DCM	1000	14	2.5e-11	0	MeOH	1000	25	0	0	P
METDI	4879689	Plus	METDI4979	NA	1	4879906	4880772	DCM	1000	20	5.9e-10	0	NA	NA	NA	NA	NA	P
METDI	4879830	Plus	METDI4979	NA	1	4879906	4880772	DCM	1000	18	2.3e-09	0	MeOH	1000	14	1.1e-11	0	P
METDI	4882310	Plus	METDI4983	NA	1	4882336	4882737	NA	NA	NA	NA	NA	MeOH	1000	16	0	2	P
METDI	4884028	Plus	METDI4986	NA	3	4884060	4884257	DCM	1000	10	2e-14	0	MeOH	1000	13	0	0	P
METDI	4886800	Plus	METDI4990	NA	3	4886877	4887179	DCM	1000	13	0	0	MeOH	1000	NA	0	0	P
METDI	4886809	Plus	METDI4990	NA	3	4886877	4887179	DCM	1000	11	0.0051	0	NA	NA	NA	NA	NA	P
METDI	4901430	Minus	METDI5004	NA	-3	4900481	4901281	NA	NA	NA	NA	NA	MeOH	1000	9	1.3e-13	0	P
METDI	4920656	Plus	METDI5015	NA	3	4920711	4920977	DCM	1000	88	0	0	NA	NA	NA	NA	NA	P
METDI	4920660	Plus	METDI5015	NA	3	4920711	4920977	DCM	1000	9	4.7e-14	0	NA	NA	NA	NA	NA	P
METDI	4921614	Plus	METDI5016	NA	2	4921643	4922125	DCM	1000	11	5.6e-10	0	NA	NA	NA	NA	NA	P
METDI	4928666	Minus	METDI5021	rpsO	-2	4928244	4928513	DCM	1000	15	0	1	MeOH	1000	20	0	0	P
METDI	4930478	Minus	METDI5023	NA	-1	4930342	4930455	DCM	1000	NA	0	2	NA	NA	NA	NA	NA	P
METDI	4931364	Minus	METDI5024	xthA	-1	4930525	4931334	DCM	1000	5	2e-05	0	NA	NA	NA	NA	NA	P
METDI	4931431	Minus	METDI5024	xthA	-1	4930525	4931334	DCM	1000	13	1.7e-10	0	MeOH	1000	7	1.1e-11	0	IP
METDI	4942652	Plus	METDI5032	NA	2	4942832	4944280	DCM	1000	19	6.5e-13	0	MeOH	1000	23	0	0	P
METDI	4944241	Plus	METDI5033	NA	1	4944277	4945203	DCM	1000	11	9.4e-10	0	NA	NA	NA	NA	NA	IP
METDI	4946607	Plus	METDI5035	NA	2	4946654	4947259	DCM	1000	42	0	2	MeOH	1000	34	0	2	P
METDI	4952066	Minus	METDI5039	NA	-1	4950862	4951986	DCM	1000	212	0	2	MeOH	1000	12	1.3e-11	0	P
METDI	4960951	Minus	METDI5047	NA	-3	4960226	4960903	DCM	1000	3	2.4e-15	0	NA	NA	NA	NA	NA	P
METDI	4981152	Plus	METDI5067	NA	3	4981233	4981445	DCM	1000	90	0	5	MeOH	1000	6	4.2e-11	3	P
METDI	4981626	Plus	METDI5068	NA	1	4981780	4982682	DCM	1000	22	0	0	NA	NA	NA	NA	NA	P
METDI	4981632	Plus	METDI5068	NA	1	4981780	4982682	DCM	1000	33	0	0	NA	NA	NA	NA	NA	P
METDI	4986444	Minus	METDI5073	NA	-1	4985995	4986417	DCM	1000	NA	1.3e-06	0	MeOH	1000	NA	8.7e-08	0	P
METDI	4994149	Plus	METDI5080	NA	3	4994268	4995614	DCM	1000	27	0	0	NA	NA	NA	NA	NA	P
METDI	4994156	Plus	METDI5080	NA	3	4994268	4995614	NA	NA	NA	NA	NA	MeOH	1000	7	2e-07	0	P
METDI	5003037	Minus	METDI5088	NA	-2	5002743	5003018	DCM	1000	12	8.9e-06	1	MeOH	1000	9	2.1e-08	0	P
METDI	5003040	Minus	METDI5088	NA	-2	5002743	5003018	DCM	1000	76	0	1	MeOH	1000	NA	0	1	P
METDI	5003046	Minus	METDI5088	NA	-2	5002743	5003018	DCM	1000	563	0	0	MeOH	1000	44	0	0	P
METDI	5014387	Plus	METDI5098	NA	1	5014432	5015094	DCM	1000	30	0	0	MeOH	1000	5	5.9e-08	0	P
METDI	5031325	Minus	METDI5114	NA	-2	5028912	5031269	DCM	1000	11	2.7e-08	2	NA	NA	NA	NA	NA	P
METDI	5051568	Minus	METDI5127	NA	-3	5050439	5051440	DCM	1000	1	0.0026	0	NA	NA	NA	NA	NA	P
METDI	5051573	Minus	METDI5127	NA	-3	5050439	5051440	DCM	1000	27	0	0	NA	NA	NA	NA	NA	P
METDI	5068101	Minus	METDI5145	mxaF	-2	5066061	5067941	DCM	1000	65	0	1	NA	NA	NA	NA	NA	P
METDI	5068102	Minus	METDI5145	mxaF	-2	5066061	5067941	NA	NA	NA	NA	NA	MeOH	1000	43	0	2	P
METDI	5068265	Plus	METDI5146	mxaW	1	5068312	5069217	DCM	1000	10	1.3e-08	0	NA	NA	NA	NA	NA	P
METDI	5070481	Minus	METDI5148	NA	-1	5069596	5070330	DCM	1000	25	0	0	NA	NA	NA	NA	NA	P
METDI	5072395	Plus	METDI5152	NA	3	5072508	5073893	DCM	1000	12	6.8e-14	0	NA	NA	NA	NA	NA	P
METDI	5073969	Plus	METDI5153	glmS	1	5074078	5075904	NA	NA	NA	NA	NA	MeOH	1000	14	0	2	P
METDI	5076420	Minus	METDI5154	NA	-3	5075966	5076400	DCM	1000	34	0	0	NA	NA	NA	NA	NA	P
METDI	5076439	Minus	METDI5154	NA	-3	5075966	5076400	DCM	1000	5	2e-07	0	NA	NA	NA	NA	NA	P
METDI	5076442	Minus	METDI5154	NA	-3	5075966	5076400	DCM	1000	23	0	0	MeOH	1000	NA	0	0	P
METDI	5076569	Plus	METDI5155	NA	3	5076582	5077427	DCM	1000	7	1.2e-10	0	NA	NA	NA	NA	NA	P
METDI	5077826	Minus	METDI5156	NA	-1	5077450	5077776	DCM	1000	56	0	2	NA	NA	NA	NA	NA	P
METDI	5084853	Plus	METDI5160	cspE	2	5084990	5085199	DCM	1000	15	1.1e-15	2	MeOH	1000	11	4.2e-14	0	P
METDI	5084858	Plus	METDI5160	cspE	2	5084990	5085199	DCM	1000	10	3.5e-09	0	NA	NA	NA	NA	NA	P
METDI	5086454	Minus	METDI5164	NA	-2	5086113	5086454	DCM	1000	12	7.7e-06	2	MeOH	1000	31	0	2	P
METDI	5086495	Minus	METDI5164	NA	-2	5086113	5086454	NA	NA	NA	NA	NA	MeOH	1000	6	4.7e-05	0	P
METDI	5088130	Minus	METDI5165	NA	-3	5086712	5088016	DCM	1000	16	2.1e-08	0	NA	NA	NA	NA	NA	P
METDI	5090736	Minus	METDI5168	NA	-2	5090241	5090537	DCM	1000	11	2.9e-13	0	NA	NA	NA	NA	NA	IP
METDI	5101238	Plus	METDI5180	NA	1	5101324	5101503	DCM	1000	23	0	0	MeOH	1000	13	0	0	P
METDI	5101242	Plus	METDI5180	NA	1	5101324	5101503	DCM	1000	11	1.7e-06	0	MeOH	1000	9	8e-07	0	P
METDI	5101427	Plus	METDI5181	NA	1	5101510	5101911	NA	NA	NA	NA	NA	MeOH	1000	11	6.6e-08	0	IP
METDI	5109231	Minus	METDI5188	metG	-3	5107637	5109205	NA	NA	NA	NA	NA	MeOH	1000	12	3.1e-08	0	P
METDI	5109810	Plus	METDI5190	NA	2	5109944	5110144	DCM	1000	21	9.2e-11	0	NA	NA	NA	NA	NA	P
METDI	5109870	Plus	METDI5190	NA	2	5109944	5110144	DCM	1000	32	0	3	NA	NA	NA	NA	NA	P
METDI	5115739	Minus	METDI5196	NA	-1	5115007	5115711	DCM	1000	486	0	1	MeOH	1000	325	0	2	P
METDI	5119314	Plus	METDI5199	NA	2	5119319	5119552	DCM	1000	71	0	0	MeOH	1000	NA	0	0	P
METDI	5119319	Plus	METDI5199	NA	2	5119319	5119552	DCM	1000	82	0	0	MeOH	1000	NA	0	0	P
METDI	5119573	Plus	METDI5200	NA	2	5119637	5120026	NA	NA	NA	NA	NA	MeOH	1000	9	4.9e-06	0	P
METDI	5119616	Plus	METDI5200	NA	2	5119637	5120026	NA	NA	NA	NA	NA	MeOH	1000	13	5.9e-07	2	P
METDI	5130044	Minus	METDI5207	depB	-3	5128625	5129989	DCM	1000	13	2.2e-15	0	NA	NA	NA	NA	NA	P
METDI	5131745	Minus	METDI5208	NA	-3	5130290	5131723	DCM	1000	15	0	0	NA	NA	NA	NA	NA	P
METDI	5133067	Minus	METDI5209	NA	-2	5131887	5132927	DCM	1000	43	0	0	MeOH	1000	28	0	0	P
METDI	5133071	Minus	METDI5209	NA	-2	5131887	5132927	DCM	1000	27	0	0	MeOH	1000	23	0	0	P
METDI	5137163	Minus	NA	NA	NA	NA	NA	NA	NA	NA	NA	NA	MeOH	1000	NA	0.00019	0	O
METDI	5137177	Minus	NA	NA	NA	NA	NA	NA	NA	NA	NA	NA	MeOH	1000	1556	0	6	O
METDI	5142937	Minus	METDI5218	NA	-3	5142539	5142913	DCM	1000	13	1.5e-08	0	NA	NA	NA	NA	NA	P
METDI	5142945	Minus	METDI5218	NA	-3	5142539	5142913	DCM	1000	160	0	2	MeOH	1000	14	8.1e-10	0	P
METDI	5153365	Minus	METDI5226	glcA	-2	5151588	5153327	DCM	1000	30	0	0	MeOH	1000	22	0	1	P
METDI	5153371	Minus	METDI5226	glcA	-2	5151588	5153327	DCM	1000	54	0	2	MeOH	1000	16	0	3	P
METDI	5159424	Minus	METDI5232	yajC	-2	5158947	5159279	DCM	1000	10	2.9e-08	0	MeOH	1000	17	0	0	P
METDI	5162172	Minus	METDI5234	NA	-2	5160801	5162168	NA	NA	NA	NA	NA	MeOH	1000	16	0	0	P
METDI	5165526	Plus	METDI5238	NA	3	5165625	5165714	NA	NA	NA	NA	NA	MeOH	1000	271	0	0	P
METDI	5170568	Plus	METDI5244	NA	2	5170595	5171089	DCM	1000	29	0	0	NA	NA	NA	NA	NA	P
METDI	5170572	Plus	METDI5244	NA	2	5170595	5171089	DCM	1000	NA	2.1e-08	0	NA	NA	NA	NA	NA	P
METDI	5171190	Plus	METDI5245	ate	2	5171228	5171974	DCM	1000	NA	0.00039	0	NA	NA	NA	NA	NA	P
METDI	5174279	Minus	METDI5249	NA	-1	5173330	5174235	DCM	1000	27	0	0	NA	NA	NA	NA	NA	P
METDI	5174284	Minus	METDI5249	NA	-1	5173330	5174235	DCM	1000	12	1.4e-10	0	NA	NA	NA	NA	NA	P
METDI	5174287	Minus	METDI5249	NA	-1	5173330	5174235	DCM	1000	43	0	3	NA	NA	NA	NA	NA	P
METDI	5174329	Minus	METDI5249	NA	-1	5173330	5174235	NA	NA	NA	NA	NA	MeOH	1000	21	0	3	P
METDI	5175486	Minus	METDI5250	NA	-1	5174341	5175375	DCM	1000	6	3.5e-05	0	NA	NA	NA	NA	NA	P
METDI	5183420	Plus	METDI5259	NA	2	5183408	5184502	NA	NA	NA	NA	NA	MeOH	1000	15	5.1e-13	1	I
METDI	5192807	Plus	METDI5264	ibpA	1	5192890	5193393	DCM	1000	9	0	0	NA	NA	NA	NA	NA	P
METDI	5224562	Minus	METDI5291	NA	-3	5223866	5224462	DCM	1000	7	0.0084	0	NA	NA	NA	NA	NA	P
METDI	5228454	Minus	METDI5295	fabI	-3	5227583	5228410	DCM	1000	9	7.9e-09	1	NA	NA	NA	NA	NA	P
METDI	5228455	Minus	METDI5295	fabI	-3	5227583	5228410	NA	NA	NA	NA	NA	MeOH	1000	16	0	0	P
METDI	5228459	Minus	METDI5295	fabI	-3	5227583	5228410	NA	NA	NA	NA	NA	MeOH	1000	4	2.5e-09	0	P
METDI	5229600	Minus	METDI5296	NA	-3	5228648	5229580	DCM	1000	10	1.3e-06	0	NA	NA	NA	NA	NA	P
METDI	5229606	Minus	METDI5296	NA	-3	5228648	5229580	DCM	1000	16	4.7e-12	0	NA	NA	NA	NA	NA	P
METDI	5229627	Minus	METDI5296	NA	-3	5228648	5229580	DCM	1000	30	0	0	NA	NA	NA	NA	NA	P
METDI	5230346	Minus	METDI5297	NA	-2	5229732	5230274	DCM	1000	29	0	0	MeOH	1000	7	2.1e-10	0	P
METDI	5234843	Plus	METDI5304	NA	3	5234877	5235131	DCM	1000	7	3.3e-09	0	MeOH	1000	2	4.6e-10	0	P
METDI	5244506	Minus	METDI5313	sod	-3	5243750	5244370	DCM	1000	NA	0.00038	2	MeOH	1000	11	1.1e-11	2	P
METDI	5248345	Plus	METDI5317	NA	1	5248396	5249391	DCM	1000	64	0	1	NA	NA	NA	NA	NA	P
METDI	5254898	Plus	METDI5322	NA	-1	5254132	5255154	DCM	1000	33	0	0	MeOH	1000	16	2.8e-12	0	Ai
METDI	5256220	Minus	METDI5324	NA	-2	5255760	5256206	DCM	1000	15	1.2e-08	0	MeOH	1000	9	4e-12	0	P
METDI	5256223	Minus	METDI5324	NA	-2	5255760	5256206	DCM	1000	15	3.4e-07	1	MeOH	1000	3	1.9e-08	0	P
METDI	5256230	Minus	METDI5324	NA	-2	5255760	5256206	NA	NA	NA	NA	NA	MeOH	1000	40	0	4	P
METDI	5262378	Minus	METDI5331	NA	-1	5261389	5262276	DCM	1000	7	1.1e-05	0	NA	NA	NA	NA	NA	P
METDI	5267517	Minus	METDI5336	NA	-3	5267072	5267482	DCM	1000	47	0	0	MeOH	1000	14	0	0	P
METDI	5267524	Minus	METDI5336	NA	-3	5267072	5267482	DCM	1000	16	7.3e-09	0	MeOH	1000	14	3.6e-09	2	P
METDI	5267529	Minus	METDI5336	NA	-3	5267072	5267482	DCM	1000	27	0	0	MeOH	1000	8	5.4e-11	0	P
METDI	5267542	Minus	METDI5336	NA	-3	5267072	5267482	DCM	1000	69	0	0	MeOH	1000	31	0	0	P
METDI	5267546	Minus	METDI5336	NA	-3	5267072	5267482	DCM	1000	90	0	0	NA	NA	NA	NA	NA	P
METDI	5280080	Plus	METDI5346	NA	3	5280207	5280767	NA	NA	NA	NA	NA	MeOH	1000	12	2.3e-07	1	P
METDI	5280090	Plus	METDI5346	NA	3	5280207	5280767	DCM	1000	28	0	1	NA	NA	NA	NA	NA	P
METDI	5280091	Plus	METDI5346	NA	3	5280207	5280767	NA	NA	NA	NA	NA	MeOH	1000	NA	0.0002	0	P
METDI	5288559	Plus	NA	NA	NA	NA	NA	DCM	1000	392	0	3	MeOH	1000	314	0	3	O
METDI	5288567	Plus	NA	NA	NA	NA	NA	NA	NA	NA	NA	NA	MeOH	1000	47	0	2	O
METDI	5290914	Minus	METDI5357	NA	-2	5290662	5290877	DCM	1000	14	2.8e-12	1	MeOH	1000	45	0	0	P
METDI	5290917	Minus	METDI5357	NA	-2	5290662	5290877	NA	NA	NA	NA	NA	MeOH	1000	11	4.8e-05	0	P
METDI	5295677	Plus	METDI5363	NA	2	5295872	5296150	DCM	1000	25	2.7e-13	0	MeOH	1000	29	0	0	P
METDI	5322773	Plus	METDI5382	NA	3	5322960	5323463	DCM	1000	19	0	0	MeOH	1000	32	0	0	P
METDI	5322822	Plus	METDI5382	NA	3	5322960	5323463	DCM	1000	10	1.1e-07	0	NA	NA	NA	NA	NA	P
METDI	5337535	Plus	METDI5391	ldhA	1	5337583	5338593	NA	NA	NA	NA	NA	MeOH	1000	NA	0	0	P
METDI	5342923	Plus	METDI5398	leuC	2	5343020	5344429	NA	NA	NA	NA	NA	MeOH	1000	26	0	1	PAi
METDI	5355922	Minus	METDI5410	NA	-1	5354284	5355900	DCM	1000	8	1.1e-05	0	NA	NA	NA	NA	NA	P
METDI	5364221	Plus	METDI5420	NA	1	5364304	5364738	DCM	1000	12	0	0	NA	NA	NA	NA	NA	P
METDI	5364251	Plus	METDI5420	NA	1	5364304	5364738	DCM	1000	7	3.4e-07	0	NA	NA	NA	NA	NA	P
METDI	5364864	Plus	METDI5421	NA	2	5364878	5365069	DCM	1000	31	0	0	MeOH	1000	7	0	0	P
METDI	5371548	Minus	METDI5427	tuf	-3	5370320	5371510	NA	NA	NA	NA	NA	MeOH	1000	NA	3.6e-08	0	P
METDI	5379707	Plus	METDI5435	NA	1	5379724	5380941	NA	NA	NA	NA	NA	MeOH	1000	8	7.5e-13	0	P
METDI	5393760	Minus	METDI5448	rplU	-2	5393235	5393627	DCM	1000	68	0	5	NA	NA	NA	NA	NA	P
METDI	5393765	Minus	METDI5448	rplU	-2	5393235	5393627	NA	NA	NA	NA	NA	MeOH	1000	96	0	5	P
METDI	5395522	Plus	METDI5450	NA	1	5395540	5395926	NA	NA	NA	NA	NA	MeOH	1000	11	4.3e-12	0	P
METDI	5396071	Plus	METDI5451	NA	3	5396079	5397137	DCM	1000	3	1.5e-07	0	NA	NA	NA	NA	NA	P
METDI	5398443	Plus	METDI5453	NA	3	5398485	5398613	DCM	1000	36	0	0	NA	NA	NA	NA	NA	P
METDI	5398446	Plus	METDI5453	NA	3	5398485	5398613	DCM	1000	0	0	0	NA	NA	NA	NA	NA	P
METDI	5398890	Plus	METDI5454	NA	2	5398967	5399215	NA	NA	NA	NA	NA	MeOH	1000	NA	1e-13	0	P
METDI	5400456	Minus	METDI5455	NA	-3	5399234	5400352	DCM	1000	261	0	0	MeOH	1000	227	0	0	P
METDI	5400460	Minus	METDI5455	NA	-3	5399234	5400352	DCM	1000	167	0	0	MeOH	1000	22	0	0	P
METDI	5400819	Plus	METDI5456	NA	3	5400885	5401436	DCM	1000	13	3.1e-12	0	MeOH	1000	5	2.6e-08	0	P
METDI	5405978	Minus	METDI5462	NA	-3	5405711	5405914	DCM	1000	3	1.5e-05	0	NA	NA	NA	NA	NA	P
METDI	5411470	Minus	METDI5466	NA	-3	5409692	5411320	NA	NA	NA	NA	NA	MeOH	1000	15	2.9e-14	0	P
METDI	5411474	Minus	METDI5466	NA	-3	5409692	5411320	DCM	1000	25	0	0	MeOH	1000	13	6.2e-12	0	P
METDI	5411482	Minus	METDI5466	NA	-3	5409692	5411320	DCM	1000	NA	9.8e-05	0	MeOH	1000	4	1.8e-15	0	P
METDI	5416089	Minus	METDI5468	ahcY	-1	5414611	5416017	NA	NA	NA	NA	NA	MeOH	1000	NA	2.4e-06	0	P
METDI	5416111	Minus	METDI5468	ahcY	-1	5414611	5416017	NA	NA	NA	NA	NA	MeOH	1000	8	3.9e-08	0	P
METDI	5419728	Plus	METDI5472	NA	3	5419728	5420507	DCM	1000	17	0	0	MeOH	1000	12	0	0	P
METDI	5421859	Minus	METDI5473	cls	-1	5420398	5421834	DCM	1000	12	1.5e-07	0	MeOH	1000	25	0	0	P
METDI	5421947	Plus	METDI5474	NA	3	5422059	5425202	NA	NA	NA	NA	NA	MeOH	1000	15	1.9e-10	1	P
METDI	5430311	Plus	METDI5478	trx	1	5430400	5430720	DCM	1000	506	0	2	MeOH	1000	301	0	3	IP
METDI	5430319	Plus	METDI5478	trx	1	5430400	5430720	DCM	1000	53	0	5	MeOH	1000	52	0	5	IP
METDI	5431788	Minus	METDI5479	NA	-3	5430878	5431768	DCM	1000	19	0	0	MeOH	1000	NA	0	0	P
METDI	5434486	Minus	METDI5481	accD	-3	5433515	5434438	DCM	1000	6	1.8e-07	0	NA	NA	NA	NA	NA	P
METDI	5435501	Minus	METDI5482	trpA	-1	5434549	5435391	DCM	1000	11	9.2e-09	0	MeOH	1000	33	0	1	P
METDI	5435505	Minus	METDI5482	trpA	-1	5434549	5435391	NA	NA	NA	NA	NA	MeOH	1000	8	1.3e-08	0	P
METDI	5441348	Minus	METDI5487	NA	-1	5440333	5441199	DCM	1000	15	6.1e-12	0	NA	NA	NA	NA	NA	P
METDI	5441377	Minus	METDI5487	NA	-1	5440333	5441199	NA	NA	NA	NA	NA	MeOH	1000	10	6.7e-08	0	P
METDI	5441516	Plus	METDI5488	mxcQ	2	5441666	5443153	DCM	1000	9	0	0	MeOH	1000	23	0	0	P
METDI	5441519	Plus	METDI5488	mxcQ	2	5441666	5443153	DCM	1000	94	0	0	MeOH	1000	65	0	0	P
METDI	5447432	Minus	METDI5492	NA	-1	5446420	5447325	DCM	1000	110	0	2	MeOH	1000	55	0	2	P
METDI	5448779	Minus	METDI5493	NA	-2	5447517	5448662	NA	NA	NA	NA	NA	MeOH	1000	9	3.1e-11	0	P
METDI	5448780	Minus	METDI5493	NA	-2	5447517	5448662	DCM	1000	12	5.3e-09	0	NA	NA	NA	NA	NA	P
METDI	5456036	Plus	METDI5498	ecfG1	1	5456164	5456898	NA	NA	NA	NA	NA	MeOH	1000	14	1.7e-14	0	P
METDI	5456093	Plus	METDI5498	ecfG1	1	5456164	5456898	DCM	1000	43	0	0	MeOH	1000	39	0	0	P
METDI	5458179	Minus	METDI5499	NA	-1	5457628	5458161	DCM	1000	12	0	1	NA	NA	NA	NA	NA	P
METDI	5458180	Minus	METDI5499	NA	-1	5457628	5458161	NA	NA	NA	NA	NA	MeOH	1000	18	0	1	P
METDI	5458976	Minus	METDI5500	NA	-2	5458533	5458931	DCM	1000	23	0	0	NA	NA	NA	NA	NA	P
METDI	5460934	Minus	METDI5502	NA	-3	5460563	5460883	NA	NA	NA	NA	NA	MeOH	1000	3	4.3e-11	0	P
METDI	5461707	Plus	METDI5504	NA	1	5461804	5470197	DCM	1000	3	1.6e-11	0	MeOH	1000	55	0	0	P
METDI	5461715	Plus	METDI5504	NA	1	5461804	5470197	NA	NA	NA	NA	NA	MeOH	1000	7	3.8e-12	1	P
METDI	5461730	Plus	METDI5504	NA	1	5461804	5470197	DCM	1000	35	0	1	MeOH	1000	NA	8.1e-06	0	P
METDI	5461735	Plus	METDI5504	NA	1	5461804	5470197	DCM	1000	9	0.00035	0	NA	NA	NA	NA	NA	P
METDI	5461739	Plus	METDI5504	NA	1	5461804	5470197	DCM	1000	15	2.9e-08	0	NA	NA	NA	NA	NA	P
METDI	5471073	Minus	METDI5505	NA	-2	5470353	5470982	DCM	1000	9	3e-06	0	MeOH	1000	NA	3.2e-10	0	P
METDI	5477134	Minus	METDI5512	argC	-3	5476094	5477038	NA	NA	NA	NA	NA	MeOH	1000	11	1.3e-07	0	P
METDI	5477137	Minus	METDI5512	argC	-3	5476094	5477038	NA	NA	NA	NA	NA	MeOH	1000	8	1.3e-07	0	P
METDI	5479450	Minus	METDI5516	NA	-1	5479129	5479329	DCM	1000	3	0.0003	0	NA	NA	NA	NA	NA	P
METDI	5479568	Plus	METDI5517	prmA	1	5479654	5480571	DCM	1000	21	0	0	NA	NA	NA	NA	NA	P
METDI	5486203	Minus	METDI5521	NA	-3	5484026	5486140	DCM	1000	22	0	0	MeOH	1000	NA	0	0	P
METDI	5500031	Minus	METDI5535	NA	-2	5499267	5499854	NA	NA	NA	NA	NA	MeOH	1000	5	1.8e-09	0	P
METDI	5500815	Plus	METDI5537	NA	2	5500940	5502799	DCM	1000	7	4.5e-09	0	MeOH	1000	NA	1.6e-10	0	P
METDI	5502727	Plus	METDI5538	tkt	1	5502850	5504925	NA	NA	NA	NA	NA	MeOH	1000	5	6.2e-09	0	IP
METDI	5509245	Minus	METDI5541	NA	-2	5509011	5509217	NA	NA	NA	NA	NA	MeOH	1000	11	2.2e-11	0	P
METDI	5510917	Minus	METDI5542	NA	-3	5509349	5510809	DCM	1000	56	0	4	MeOH	1000	25	0	4	P
METDI	5518023	Minus	METDI5546	NA	-1	5516872	5518014	DCM	1000	8	2.6e-13	0	MeOH	1000	28	0	1	P
METDI	5518514	Minus	METDI5547	NA	-2	5518137	5518460	NA	NA	NA	NA	NA	MeOH	1000	13	0	0	IP
METDI	5521347	Minus	METDI5550	NA	-2	5520693	5521328	DCM	1000	29	0	0	MeOH	1000	NA	0	0	P
METDI	5521477	Minus	METDI5550	NA	-2	5520693	5521328	DCM	1000	17	7.3e-09	4	NA	NA	NA	NA	NA	P
METDI	5521481	Minus	METDI5550	NA	-2	5520693	5521328	NA	NA	NA	NA	NA	MeOH	1000	14	5.7e-09	4	P
METDI	5522847	Plus	NA	NA	NA	NA	NA	NA	NA	NA	NA	NA	MeOH	1000	470	0	1	O
METDI	5522851	Plus	NA	NA	NA	NA	NA	NA	NA	NA	NA	NA	MeOH	1000	189	0	0	O
METDI	5522856	Plus	NA	NA	NA	NA	NA	NA	NA	NA	NA	NA	MeOH	1000	220	0	2	O
METDI	5523070	Plus	NA	NA	NA	NA	NA	NA	NA	NA	NA	NA	MeOH	1000	12	0.0014	0	O
METDI	5528926	Plus	METDI5562	NA	3	5528946	5529239	DCM	1000	19	1.3e-14	0	NA	NA	NA	NA	NA	P
METDI	5528934	Plus	METDI5562	NA	3	5528946	5529239	DCM	1000	11	6e-08	0	NA	NA	NA	NA	NA	P
METDI	5538786	Plus	METDI5572	NA	1	5538799	5539221	NA	NA	NA	NA	NA	MeOH	1000	NA	0	0	P
METDI	5539296	Plus	METDI5573	NA	2	5539322	5539843	NA	NA	NA	NA	NA	MeOH	1000	NA	3.2e-05	2	P
METDI	5541820	Plus	METDI5576	NA	3	5541885	5542157	DCM	1000	21	0	0	NA	NA	NA	NA	NA	P
METDI	5543415	Minus	METDI5577	NA	-3	5542202	5543347	DCM	1000	18	1.9e-14	1	NA	NA	NA	NA	NA	P
METDI	5567915	Minus	METDI5599	acpXL	-3	5567489	5567785	NA	NA	NA	NA	NA	MeOH	1000	62	0	1	P
METDI	5571162	Plus	METDI5956	NA	2	5571164	5571652	DCM	1000	36	0	0	MeOH	1000	6	0	0	P
METDI	5573036	Minus	METDI5606	ibpA	-3	5572487	5572957	DCM	1000	79	0	1	MeOH	1000	3	0	0	P
METDI	5573040	Minus	METDI5606	ibpA	-3	5572487	5572957	DCM	1000	15	4e-11	0	NA	NA	NA	NA	NA	P
METDI	5583206	Plus	METDI5614	NA	3	5583396	5583668	DCM	1000	11	1.8e-07	1	NA	NA	NA	NA	NA	PAi
METDI	5583300	Minus	METDI5613	NA	-1	5582725	5583228	DCM	1000	10	9e-12	0	NA	NA	NA	NA	NA	P
METDI	5585616	Plus	METDI5617	gyrA	1	5585851	5588586	DCM	1000	32	0	0	NA	NA	NA	NA	NA	P
METDI	5585619	Plus	METDI5617	gyrA	1	5585851	5588586	DCM	1000	10	2e-11	3	NA	NA	NA	NA	NA	P
METDI	5585636	Plus	METDI5617	gyrA	1	5585851	5588586	DCM	1000	29	0	0	MeOH	1000	13	1.9e-14	0	P
METDI	5585640	Plus	METDI5617	gyrA	1	5585851	5588586	DCM	1000	19	0	0	MeOH	1000	4	8.1e-11	0	P
METDI	5592395	Minus	METDI5623	NA	-2	5591904	5592308	DCM	1000	15	0	0	MeOH	1000	12	0	1	P
METDI	5592402	Minus	METDI5623	NA	-2	5591904	5592308	NA	NA	NA	NA	NA	MeOH	1000	9	6e-10	1	P
METDI	5601179	Plus	METDI5631	NA	1	5601253	5601564	DCM	1000	11	2.2e-08	1	NA	NA	NA	NA	NA	P
METDI	5618155	Minus	METDI5642	NA	-2	5616744	5618114	DCM	1000	18	7.9e-13	0	NA	NA	NA	NA	NA	P
METDI	5628518	Plus	METDI5653	NA	2	5628536	5628859	DCM	1000	24	0	0	NA	NA	NA	NA	NA	P
METDI	5628521	Plus	METDI5653	NA	2	5628536	5628859	DCM	1000	25	0	3	NA	NA	NA	NA	NA	P
METDI	5642145	Minus	METDI5662	NA	-3	5640083	5642038	DCM	1000	54	0	0	MeOH	1000	31	0	0	P
METDI	5667545	Minus	METDI5683	NA	-1	5666245	5667483	DCM	1000	31	0	1	NA	NA	NA	NA	NA	P
METDI	5679509	Minus	NA	NA	NA	NA	NA	DCM	1000	55	0	0	MeOH	1000	NA	0	0	O
METDI	5679516	Minus	NA	NA	NA	NA	NA	DCM	1000	640	0	2	MeOH	1000	47	0	2	O
METDI	5684577	Minus	METDI5696	fbp	-3	5684120	5684542	DCM	1000	30	0	1	NA	NA	NA	NA	NA	P
METDI	5685126	Minus	METDI5697	NA	-2	5684610	5685077	DCM	1000	21	0	0	NA	NA	NA	NA	NA	P
METDI	5688242	Minus	METDI5700	NA	-1	5687518	5688210	NA	NA	NA	NA	NA	MeOH	1000	10	5.1e-09	0	P
METDI	5688245	Minus	METDI5700	NA	-1	5687518	5688210	DCM	1000	30	0	2	NA	NA	NA	NA	NA	P
METDI	5690214	Minus	METDI5702	NA	-1	5689648	5690193	DCM	1000	7	1.2e-10	0	NA	NA	NA	NA	NA	P
METDI	5690218	Minus	METDI5702	NA	-1	5689648	5690193	DCM	1000	13	7.3e-13	0	NA	NA	NA	NA	NA	P
METDI	5694021	Minus	METDI5706	NA	-1	5693569	5694021	DCM	1000	7	2.6e-06	0	NA	NA	NA	NA	NA	P
METDI	5698401	Minus	METDI5711	pyrG	-3	5696771	5698399	DCM	1000	22	0	3	NA	NA	NA	NA	NA	P
METDI	5699146	Minus	METDI5712	secG	-3	5698592	5699059	DCM	1000	14	3.2e-05	0	MeOH	1000	27	0	0	P
METDI	5701463	Minus	METDI5716	tpiA	-2	5700663	5701427	NA	NA	NA	NA	NA	MeOH	1000	NA	2.4e-12	0	P
METDI	5701466	Minus	METDI5716	tpiA	-2	5700663	5701427	NA	NA	NA	NA	NA	MeOH	1000	43	0	0	P
METDI	5717621	Minus	METDI5733	gltA	-2	5716236	5717525	NA	NA	NA	NA	NA	MeOH	1000	11	1.1e-07	0	P
METDI	5723871	Plus	METDI5739	kgtP	2	5724047	5725402	DCM	1000	24	0	1	MeOH	1000	18	0	0	P
METDI	5738551	Minus	METDI5749	NA	-1	5737936	5738484	DCM	1000	32	0	0	MeOH	1000	24	0	0	P
METDI	5738571	Minus	METDI5749	NA	-1	5737936	5738484	DCM	1000	12	2.8e-13	0	NA	NA	NA	NA	NA	P
METDI	5740224	Minus	METDI5750	NA	-2	5738658	5740169	DCM	1000	83	0	2	MeOH	1000	68	0	3	P
METDI	5740227	Minus	METDI5750	NA	-2	5738658	5740169	NA	NA	NA	NA	NA	MeOH	1000	16	7.3e-12	1	P
METDI	5740228	Minus	METDI5750	NA	-2	5738658	5740169	DCM	1000	23	2.3e-12	0	NA	NA	NA	NA	NA	P
METDI	5741404	Minus	METDI5751	NA	-3	5740691	5741341	DCM	1000	15	2.3e-08	0	MeOH	1000	28	0	1	P
METDI	5741579	Minus	METDI5751	NA	-3	5740691	5741341	DCM	1000	NA	0	0	NA	NA	NA	NA	NA	P
METDI	5741582	Minus	METDI5751	NA	-3	5740691	5741341	DCM	1000	27	0	0	NA	NA	NA	NA	NA	P
METDI	5741621	Minus	NA	NA	NA	NA	NA	DCM	1000	20	0	0	MeOH	1000	2	2.7e-08	0	O
METDI	5741628	Minus	NA	NA	NA	NA	NA	DCM	1000	34	0	0	MeOH	1000	6	3.4e-09	0	O
METDI	5741802	Plus	NA	NA	NA	NA	NA	NA	NA	NA	NA	NA	MeOH	1000	186	0	0	O
METDI	5741806	Plus	NA	NA	NA	NA	NA	NA	NA	NA	NA	NA	MeOH	1000	125	0	0	O
METDI	5741809	Plus	NA	NA	NA	NA	NA	NA	NA	NA	NA	NA	MeOH	1000	42	0	0	O
METDI	5744839	Plus	METDI5756	NA	3	5744973	5745188	DCM	1000	10	2.4e-07	0	NA	NA	NA	NA	NA	P
METDI	5744844	Plus	METDI5756	NA	3	5744973	5745188	DCM	1000	10	2.9e-13	0	NA	NA	NA	NA	NA	P
METDI	5749907	Plus	METDI5763	NA	3	5749971	5750165	DCM	1000	14	1.7e-08	0	NA	NA	NA	NA	NA	P
METDI	5750978	Plus	METDI5764	NA	1	5751037	5751243	NA	NA	NA	NA	NA	MeOH	1000	15	7e-13	0	P
METDI	5750985	Plus	METDI5764	NA	1	5751037	5751243	DCM	1000	NA	0.00045	0	MeOH	1000	NA	0	0	P
METDI	5751009	Plus	METDI5764	NA	1	5751037	5751243	DCM	1000	30	0	0	NA	NA	NA	NA	NA	P
METDI	5751656	Minus	METDI5765	NA	-3	5751284	5751559	DCM	1000	32	0	0	NA	NA	NA	NA	NA	P
METDI	5758415	Minus	METDI5772	NA	-2	5757741	5758280	DCM	1000	16	1.4e-07	0	NA	NA	NA	NA	NA	P
METDI	5758424	Minus	METDI5772	NA	-2	5757741	5758280	DCM	1000	199	0	0	MeOH	1000	250	0	0	P
METDI	5758737	Plus	METDI5773	NA	1	5758792	5759658	DCM	1000	21	0	0	NA	NA	NA	NA	NA	P
METDI	5766955	Plus	METDI5780	NA	3	5767068	5767271	DCM	1000	67	0	0	NA	NA	NA	NA	NA	P
METDI	5767037	Plus	METDI5780	NA	3	5767068	5767271	DCM	1000	34	0	1	MeOH	1000	14	0	0	P
METDI	5767425	Plus	METDI5781	matA	3	5767473	5768882	DCM	1000	14	0	0	MeOH	1000	20	0	0	P
METDI	5767429	Plus	METDI5781	matA	3	5767473	5768882	DCM	1000	13	0	0	MeOH	1000	13	0	1	P
METDI	5768972	Plus	METDI5782	NA	1	5769019	5769375	DCM	1000	23	0	0	NA	NA	NA	NA	NA	P
METDI	5770344	Minus	METDI5783	hbd	-1	5769529	5770314	NA	NA	NA	NA	NA	MeOH	1000	NA	2.9e-10	0	P
METDI	5770426	Plus	METDI5784	accA	1	5770519	5771481	NA	NA	NA	NA	NA	MeOH	1000	8	0	0	P
METDI	5772265	Plus	METDI5786	NA	3	5772339	5773727	DCM	1000	10	2.3e-05	0	MeOH	1000	15	0	0	P
METDI	5772269	Plus	METDI5786	NA	3	5772339	5773727	NA	NA	NA	NA	NA	MeOH	1000	21	0	0	P
METDI	5772275	Plus	METDI5786	NA	3	5772339	5773727	DCM	1000	39	0	0	NA	NA	NA	NA	NA	P
METDI	5772280	Plus	METDI5786	NA	3	5772339	5773727	DCM	1000	32	0	0	MeOH	1000	1	0	0	P
METDI	5772283	Plus	METDI5786	NA	3	5772339	5773727	DCM	1000	8	0.00011	0	NA	NA	NA	NA	NA	P
METDI	5772299	Plus	METDI5786	NA	3	5772339	5773727	NA	NA	NA	NA	NA	MeOH	1000	7	1.2e-09	0	P
METDI	5776876	Plus	METDI5791	rpsD	3	5777013	5777630	NA	NA	NA	NA	NA	MeOH	1000	21	0	0	P
METDI	5776881	Plus	METDI5791	rpsD	3	5777013	5777630	NA	NA	NA	NA	NA	MeOH	1000	NA	2.1e-07	1	P
METDI	5776882	Plus	METDI5791	rpsD	3	5777013	5777630	DCM	1000	12	3.1e-11	0	NA	NA	NA	NA	NA	P
METDI	5788499	Minus	METDI5801	NA	-3	5787920	5788474	DCM	1000	132	0	0	MeOH	1000	56	0	0	P
METDI	5789788	Plus	METDI5803	NA	1	5789812	5791965	DCM	1000	21	0	0	NA	NA	NA	NA	NA	P
METDI	5806413	Minus	METDI5818	tolQ	-2	5805543	5806259	DCM	1000	12	5.4e-12	0	MeOH	1000	NA	9.2e-13	0	P
METDI	5820993	Minus	METDI5832	NA	-2	5819562	5820863	NA	NA	NA	NA	NA	MeOH	1000	6	4.5e-08	2	P
METDI	5825513	Plus	METDI5836	NA	3	5825601	5826506	NA	NA	NA	NA	NA	MeOH	1000	2	0	0	P
METDI	5825514	Plus	METDI5836	NA	3	5825601	5826506	DCM	1000	7	3.2e-08	0	NA	NA	NA	NA	NA	P
METDI	5829635	Minus	METDI5840	groS	-2	5829258	5829548	DCM	1000	15	0.00035	0	NA	NA	NA	NA	NA	P
METDI	5829641	Minus	METDI5840	groS	-2	5829258	5829548	DCM	1000	75	0	0	NA	NA	NA	NA	NA	P
METDI	5829645	Minus	METDI5840	groS	-2	5829258	5829548	DCM	1000	507	0	0	NA	NA	NA	NA	NA	P
METDI	5848569	Minus	METDI5857	NA	-1	5847007	5848491	DCM	1000	43	0	0	MeOH	1000	25	0	0	P
METDI	5848864	Plus	METDI5858	clpS	2	5848982	5849320	DCM	1000	25	0	0	NA	NA	NA	NA	NA	P
METDI	5868084	Plus	METDI5875	NA	1	5868118	5869005	NA	NA	NA	NA	NA	MeOH	1000	4	4.3e-07	0	P
METDI	5868085	Plus	METDI5875	NA	1	5868118	5869005	DCM	1000	NA	0.00034	2	NA	NA	NA	NA	NA	P
METDI	5876743	Plus	METDI5883	gnd	3	5876766	5877758	NA	NA	NA	NA	NA	MeOH	1000	10	8.1e-12	0	P
METDI	5878574	Plus	METDI5885	NA	3	5878599	5879165	DCM	1000	10	2e-10	1	MeOH	1000	11	0	1	P
METDI	5881167	Minus	METDI5886	NA	-1	5879278	5881050	DCM	1000	8	0.0058	0	NA	NA	NA	NA	NA	P
METDI	5881172	Minus	METDI5886	NA	-1	5879278	5881050	DCM	1000	31	0	0	MeOH	1000	NA	1.4e-10	0	P
METDI	5881286	Plus	METDI5887	NA	1	5881321	5882094	DCM	1000	27	0	0	MeOH	1000	24	0	0	P
METDI	5883479	Minus	METDI5889	NA	-2	5882964	5883392	DCM	1000	28	1.2e-07	0	MeOH	1000	18	8.1e-06	0	P
METDI	5883482	Minus	METDI5889	NA	-2	5882964	5883392	DCM	1000	22	9.6e-07	0	MeOH	1000	24	1.2e-13	0	P
METDI	5883491	Minus	METDI5889	NA	-2	5882964	5883392	NA	NA	NA	NA	NA	MeOH	1000	377	0	2	P
METDI	5890113	Minus	METDI5894	NA	-1	5889013	5889870	NA	NA	NA	NA	NA	MeOH	1000	10	4.8e-12	0	IP
METDI	5892559	Minus	METDI5896	glmM	-3	5891192	5892532	DCM	1000	29	0	0	MeOH	1000	20	0	0	P
METDI	5895568	Minus	METDI5898	ftsH	-3	5893583	5895511	DCM	1000	20	0	2	MeOH	1000	10	8.7e-10	0	P
METDI	5897815	Minus	METDI5900	NA	-2	5896674	5897699	NA	NA	NA	NA	NA	MeOH	1000	13	0	0	P
METDI	5899156	Minus	METDI5902	NA	-3	5898770	5899123	DCM	1000	14	4.5e-08	0	NA	NA	NA	NA	NA	P
METDI	5899164	Plus	METDI5903	NA	2	5899226	5899624	DCM	1000	24	3e-14	0	MeOH	1000	24	0	0	P
METDI	5899189	Plus	METDI5903	NA	2	5899226	5899624	DCM	1000	34	0	0	MeOH	1000	21	0	0	P
METDI	5899205	Plus	METDI5903	NA	2	5899226	5899624	DCM	1000	31	0	0	MeOH	1000	15	0	0	P
METDI	5899209	Plus	METDI5903	NA	2	5899226	5899624	DCM	1000	23	0	0	MeOH	1000	24	0	0	P
METDI	5900787	Minus	METDI5904	NA	-2	5899713	5900735	NA	NA	NA	NA	NA	MeOH	1000	0	0	0	PAi
METDI	5902915	Minus	METDI5906	hemC	-1	5901991	5902875	DCM	1000	15	6.2e-14	0	MeOH	1000	25	0	0	P
METDI	5903067	Plus	NA	NA	NA	NA	NA	DCM	1000	1422	0	0	MeOH	1000	2273	0	0	O
METDI	5903071	Plus	NA	NA	NA	NA	NA	NA	NA	NA	NA	NA	MeOH	1000	35	0	0	O
METDI	5903076	Plus	NA	NA	NA	NA	NA	DCM	1000	142	0	0	MeOH	1000	213	0	2	O
METDI	5913179	Minus	METDI5914	NA	-2	5912718	5913173	NA	NA	NA	NA	NA	MeOH	1000	13	1.9e-10	0	P
METDI	5917564	Plus	METDI5919	NA	1	5917606	5918109	DCM	1000	112	0	4	NA	NA	NA	NA	NA	P
METDI	5920230	Plus	METDI5922	ilvI	1	5920456	5922231	NA	NA	NA	NA	NA	MeOH	1000	13	0.00071	0	IP
METDI	5920398	Plus	METDI5922	ilvI	1	5920456	5922231	NA	NA	NA	NA	NA	MeOH	1000	7	0.00047	0	P
METDI	5920426	Plus	METDI5922	ilvI	1	5920456	5922231	DCM	1000	7	0.0019	0	NA	NA	NA	NA	NA	P
METDI	5923320	Minus	METDI5923	NA	-1	5922292	5923203	NA	NA	NA	NA	NA	MeOH	1000	13	3.8e-05	0	PAi
METDI	5924747	Plus	METDI5926	NA	1	5924785	5926554	DCM	1000	21	0	0	NA	NA	NA	NA	NA	P
METDI	5928474	Minus	METDI5928	NA	-1	5927692	5928438	NA	NA	NA	NA	NA	MeOH	1000	9	2.5e-06	0	P
METDI	5928479	Minus	METDI5928	NA	-1	5927692	5928438	DCM	1000	39	0	2	NA	NA	NA	NA	NA	P
METDI	5928480	Minus	METDI5928	NA	-1	5927692	5928438	NA	NA	NA	NA	NA	MeOH	1000	25	0	1	P
METDI	5928689	Plus	METDI5929	NA	3	5928726	5930687	DCM	1000	27	0	0	NA	NA	NA	NA	NA	P
METDI	5934822	Minus	METDI5933	NA	-2	5932821	5934719	DCM	1000	14	8.8e-10	0	NA	NA	NA	NA	NA	P
METDI	5934990	Plus	METDI5934	NA	2	5935073	5935945	NA	NA	NA	NA	NA	MeOH	1000	NA	0	0	P
METDI	5934995	Plus	METDI5934	NA	2	5935073	5935945	NA	NA	NA	NA	NA	MeOH	1000	3	7e-06	0	P
METDI	5935019	Plus	METDI5934	NA	2	5935073	5935945	NA	NA	NA	NA	NA	MeOH	1000	10	6.8e-08	0	P
METDI	5935060	Plus	METDI5934	NA	2	5935073	5935945	DCM	1000	100	0	0	NA	NA	NA	NA	NA	P
METDI	5935065	Plus	METDI5934	NA	2	5935073	5935945	DCM	1000	59	0	1	MeOH	1000	10	3.1e-06	1	P
METDI	5940322	Minus	METDI5939	NA	-3	5939885	5940163	DCM	1000	28	2e-13	2	MeOH	1000	72	0	2	P
METDI	5940327	Minus	METDI5939	NA	-3	5939885	5940163	NA	NA	NA	NA	NA	MeOH	1000	165	0	0	P
METDI	5943143	Minus	METDI5944	NA	-3	5942774	5942956	NA	NA	NA	NA	NA	MeOH	1000	26	0	3	P
METDI	5943150	Minus	METDI5944	NA	-3	5942774	5942956	NA	NA	NA	NA	NA	MeOH	1000	28	0	1	P
METDI	5943217	Plus	METDI5945	NA	2	5943401	5943667	DCM	1000	NA	0	0	MeOH	1000	4	0	0	P
METDI	5943221	Plus	METDI5945	NA	2	5943401	5943667	DCM	1000	10	6e-11	0	NA	NA	NA	NA	NA	P
METDI	5943284	Plus	METDI5945	NA	2	5943401	5943667	NA	NA	NA	NA	NA	MeOH	1000	3	1.3e-08	0	P
p1METDI	12666	Plus	p1METDI0013	NA	1	12844	14343	DCM	718.8	12	2.1e-06	0	NA	NA	NA	NA	NA	P
p1METDI	37013	Plus	p1METDI0033	rfbB	1	37078	38136	NA	NA	NA	NA	NA	MeOH	1000	9	2.7e-07	0	P
p1METDI	60582	Minus	p1METDI0051	NA	-2	60183	60542	DCM	1000	37	0	0	NA	NA	NA	NA	NA	P
p1METDI	66838	Minus	p1METDI0059	NA	-1	65866	66825	DCM	968.8	20	0	0	NA	NA	NA	NA	NA	P
p1METDI	66936	Minus	p1METDI0059	NA	-1	65866	66825	DCM	656.2	10	1e-08	0	NA	NA	NA	NA	NA	P
p1METDI	74546	Plus	p1METDI0067	NA	2	74651	75385	DCM	718.8	12	1.7e-06	2	NA	NA	NA	NA	NA	P
p1METDI	89771	Plus	p1METDI0085	NA	3	89802	91289	DCM	687.5	11	0.00057	0	NA	NA	NA	NA	NA	P
p1METDI	95091	Plus	p1METDI0090	NA	2	95261	96001	DCM	718.8	12	1.2e-11	0	NA	NA	NA	NA	NA	P
p1METDI	99861	Plus	p1METDI0099	NA	2	99890	100132	DCM	1000	25	0	0	NA	NA	NA	NA	NA	P
p1METDI	113174	Plus	p1METDI0112	NA	3	113187	114245	NA	NA	NA	NA	NA	MeOH	1000	10	1e-07	0	P
p1METDI	119694	Minus	p1METDI0120	traC	-2	119391	119669	NA	NA	NA	NA	NA	MeOH	1000	8	0	0	P
p1METDI	135185	Minus	p1METDI0133	NA	-1	134395	134979	NA	NA	NA	NA	NA	MeOH	1000	28	0	2	P
p2METDI	6741	Plus	p2METDI0007	pinE	2	6773	7315	DCM	386.4	17	0.00053	0	NA	NA	NA	NA	NA	P
p2METDI	10275	Plus	p2METDI0012	NA	3	10287	10943	NA	NA	NA	NA	NA	MeOH	277.8	5	7.6e-06	0	P
p2METDI	10279	Plus	p2METDI0012	NA	3	10287	10943	DCM	227.3	10	0.00038	0	MeOH	611.1	17	0	0	P
p2METDI	10287	Plus	p2METDI0012	NA	3	10287	10943	DCM	704.5	31	1.7e-11	0	NA	NA	NA	NA	NA	P
p2METDI	11350	Plus	p2METDI0014	NA	1	11383	12399	DCM	272.7	12	2.9e-06	0	NA	NA	NA	NA	NA	P
p2METDI	14588	Plus	p2METDI0016	NA	3	14697	16064	DCM	795.5	35	0.00013	3	MeOH	1000	48	0	3	P
p2METDI	14608	Plus	p2METDI0016	NA	3	14697	16064	NA	NA	NA	NA	NA	MeOH	416.7	10	8e-05	0	P
p2METDI	18272	Minus	p2METDI0019	NA	-2	17129	18208	DCM	522.7	23	7.4e-10	0	MeOH	361.1	8	1.8e-11	0	P
p2METDI	20601	Minus	p2METDI0022	NA	-3	20077	20514	NA	NA	NA	NA	NA	MeOH	305.6	6	0.0011	0	P
p2METDI	20614	Minus	p2METDI0022	NA	-3	20077	20514	DCM	1000	143	0	0	MeOH	1000	146	0	0	P
p2METDI	20619	Minus	p2METDI0022	NA	-3	20077	20514	DCM	931.8	41	2.1e-05	0	MeOH	1000	41	0	0	P
p2METDI	20622	Minus	p2METDI0022	NA	-3	20077	20514	DCM	318.2	14	0.00068	0	MeOH	250	4	0.0011	0	P
p2METDI	35855	Plus	p2METDI0041	NA	3	35988	38207	DCM	840.9	37	6.6e-05	0	MeOH	638.9	18	0	2	P
